# Supplementary material for: Exploring the Influence of Growth-Associated Host Genetics on the Initial Gut Microbiota in Horses
Source: Genes (Basel). 2023 Jun 27;14(7):1354. doi: 10.3390/genes14071354 (PMC10379381; doi:10.3390/genes14071354)
Supplement: Supplementary file 1 [file genes-14-01354-s001.zip › Table S1.xlsx]

## Sheet: Phylum
Phylum level
Taxa	B005E	B0085	B00AF	B0313	B05DF	B068E	B0767	B07FF	B0827	B08DC	B0A08	B0AFD	B0BAF	B0C85	B0ED7	B0F6B	B0F88	B0FB7	B0FE2	B1159	B11F2	B1228	B127E	B1516	B16BD	B1BAF	B1EBB	B3607	B3BDF	B494B	B4977	B68D8	B98E5	BA88F	BA8A4	BB0A1	BC8EE	BCA77	BD196	BFBE7	BFD1A	BFD1D	BFDC6	BFDE8	BFF96	BFFB4	BOCD1	Mean relative abundance (%)	Sample prevalence (%)
k__Archaea;p__Euryarchaeota	0.002398	0.00108659	0.00533742	0.00504308	0.00048827	0.00174328	0.000789005	0.00667543	0.00675541	0.00576787	0.00179598	0.000459634	0.00102897	0.00237032	0.000959944	0.00488195	0.00183011	0.00672638	0.00181179	0.00141951	0.014345	0.00641067	0.00291067	0.00353812	0.00201523	0.00154898	0.00196486	0.00448679	0.00104628	0.00158006	0.00539472	0.0065888	0.0004846	0.00155517	0.000458992	0.0012742	0.00209232	0.00161049	0.000926738	0.000736396	0.00340553	0.00132022	0.00288142	0.00163514	0.00202637	0.00131782	0.00216602	0.00287427	1
k__Bacteria;p__Actinobacteria	0.00376828	0.00364984	0.00742483	0	0.00413867	0.00418388	0.00190888	0.00579886	0.00530171	0.0109879	0.00417219	0.00505598	0.00350905	0.00423922	0.000814498	0.00258304	0.00442042	0.00899211	0.00571915	0.00283903	0.0139192	0.000512853	0.00649956	0.00984114	0.00727721	0.00409165	0.00823509	0.00246496	0.00175406	0.0054855	0.0114956	0.00253206	0.00500754	0.00318682	0.00401618	0.00302623	0.0027381	0	0.00262993	0.00492623	0.00541479	0.00457525	0.0084245	0.00249044	0.0060791	0.00142997	0.0049884	0.0047351	0.957447
k__Bacteria;p__Armatimonadetes	0.000137029	0	0.000158537	0.000228079	9.30038e-05	0	0.000101807	0.000842858	0.000427558	0.00035445	0	6.5662e-05	5.27677e-05	0.000136749	0.000203625	0.000154983	0.000394177	0.000637236	0.000109144	0	0.000345984	0.000256427	0.000367367	0.000304607	0.000979624	0	0	0	0	0	0.00124276	0.000163359	8.07667e-05	0.000152968	0	0.000113768	0.000258311	0.000373864	0.000175329	0	6.81106e-05	9.10498e-05	0.000146513	0.000402495	0.000150101	0.000532735	0.000371942	0.000227144	0.765957
k__Bacteria;p__Bacteroidetes	0.285567	0.217876	0.235428	0.390319	0.344161	0.275546	0.314202	0.254509	0.30901	0.22543	0.317308	0.228504	0.217324	0.273977	0.177822	0.37108	0.323057	0.291642	0.343302	0.359515	0.244531	0.396756	0.280555	0.26803	0.278045	0.353227	0.204606	0.300809	0.303053	0.257908	0.317272	0.364589	0.243566	0.225678	0.228894	0.244624	0.248315	0.298315	0.315592	0.215891	0.270127	0.230925	0.344818	0.330046	0.241163	0.371008	0.301033	0.28585	1
k__Bacteria;p__Chlamydiae	0	0	0	0.000582869	0.000186008	8.04592e-05	7.63553e-05	0	8.55115e-05	0	0	0	0	9.1166e-05	0	0	0	0	4.36576e-05	4.73171e-05	0	0.000224373	0.000113036	0	0	0	0	0	0	0	0	0	0	0	0	0	0	0	0	0	0	4.55249e-05	0	0	0	0	6.56369e-05	3.49343e-05	0.255319
k__Bacteria;p__Chloroflexi	0	0	0	0	0.000697528	0	0	0	0	0.000161114	0	0	0	0	0	0.000258304	0.000197089	0.000212412	0	0	0	0	0	0	0.000139946	0.000233809	0.00023116	0	0.000153865	0	0.000112978	0.000190585	0	0	0	0.000136522	0.000129156	0	0	0.000126965	0	6.82874e-05	0.000170932	0	0	0	0.000240669	7.36451e-05	0.361702
k__Bacteria;p__Cyanobacteria	0.00709123	0.00125376	0.00890451	0.0287886	0.011114	0.00292335	0.00794095	0.00475372	0.0114585	0.00228781	0.00414456	0.00315178	0.00110812	0.00145866	0.00767955	0.0114171	0.00219613	0.00509789	0.0022702	0.00350147	0.00593496	0.0106738	0.00827988	0.00159333	0.00492611	0.00680968	0.0029473	0.00930593	0.00590842	0.00354769	0.00751306	0.0146751	0.00406526	0.00652662	0.00315557	0.00302623	0.00477876	0.00667203	0.00468378	0.00175211	0.00207737	0.00245834	0.00395585	0.0018867	0.00320216	0.00894434	0.00623551	0.00583144	1
k__Bacteria;p__Elusimicrobia	0.00376828	0.000334336	0.00179676	0.00291434	0.00155781	0.000697313	0.00043268	0.000303429	0.000598581	0	0.000386826	0.000361141	0.000105535	0.00104841	0.000261803	0.00105905	0.00132331	0.000318618	0.00309969	0.000236586	0.00204929	0.00118597	0	0.00117156	0.000279893	0.00464695	0	0.00398826	0.00138479	8.94374e-05	0.00437791	0.00307659	0.000376911	0.000458903	0.00117617	0.00145623	0.000800765	0.00155297	0.00525986	0.000736396	0.000647051	0.000569061	0	0.000352184	0.00040027	0.00187859	0.00310681	0.00131122	0.914894
k__Bacteria;p__Epsilonbacteraeota	0.000513857	0.000250752	0.00689637	0.00106437	0.00158106	0.000348656	0.000152711	0.000606857	0.00131118	0	0.000469717	6.5662e-05	0.00034299	0.000387456	0.000639963	0.0011882	0.000140778	0.000814246	0.000938639	0.000638781	0.00218236	0.00131419	0.00132817	0.0003749	0.000419839	0.000409165	0.00011558	0.00927824	0.000461595	0.000447187	0.00166643	0.00141578	0.000511523	0.000815827	0.000229496	0.000455073	0.000129156	0.00109283	0.000425798	0.000304715	0.000170277	0.000773923	0.00148955	0.00113202	0.00190128	0.000392542	0.000437579	0.00102186	0.978723
k__Bacteria;p__Fibrobacteres	0.0824912	0.0298674	0.027744	0.0756209	0.0637541	0.0665397	0.150013	0.0497286	0.0385087	0.00576787	0.0622237	0.097344	0.0367527	0.065913	0.0388341	0.0913623	0.0732325	0.0646794	0.0410818	0.0860935	0.0396551	0.0514777	0.0362563	0.0612025	0.0348466	0.0853986	0.0454519	0.110951	0.161097	0.0318099	0.0442875	0.0978518	0.0524715	0.0500459	0.0390717	0.0764067	0.0655852	0.180749	0.115166	0.0582768	0.121816	0.0274288	0.0514261	0.0692041	0.0482075	0.0818169	0.0682405	0.0671011	1
k__Bacteria;p__Firmicutes	0.436847	0.594311	0.562543	0.297795	0.364645	0.435928	0.305319	0.561006	0.504746	0.679158	0.385527	0.465938	0.599836	0.445209	0.349012	0.354807	0.387026	0.502779	0.430464	0.357552	0.574759	0.357234	0.561901	0.47528	0.508705	0.352204	0.665713	0.319642	0.332349	0.502609	0.438893	0.303575	0.533787	0.584158	0.501018	0.466723	0.463204	0.316807	0.335304	0.544958	0.391704	0.591346	0.464251	0.412658	0.572161	0.349418	0.408502	0.454241	1
k__Bacteria;p__Fusobacteria	0	0	0	0	0	0	0	0	0	0	0	0	0.000131919	0	0.000232714	0	0.000366022	0	0	0	0.00271464	0	0	0	0	0	0	0	6.1546e-05	0	0.00694817	0	0	0	0	0	0	0	0.000350657	0	0	0	0	0	0.000425287	0	0.00262548	0.000294818	0.191489
k__Bacteria;p__Halanaerobiaeota	0	0	0	0	0	0	0	0	0	0.000128891	0	0	0	0	0	0	0	0	0	0	0.000958109	0	0	0	0	0	0	0	0	0	0.000169468	0	0	0	0	0	0	0	0	0	0	0	0	0	0.00032522	0	8.75159e-05	3.5515e-05	0.106383
k__Bacteria;p__Kiritimatiellaeota	0.0172999	0.0090828	0.0281932	0.0731627	0.0505011	0.00997694	0.022932	0.0229932	0.022575	0.0220726	0.0277686	0.0193046	0.0136404	0.0162276	0.0266457	0.0380999	0.0294225	0.0328884	0.0150619	0.0283666	0.0248842	0.0368613	0.0340521	0.0544543	0.0174373	0.0359773	0.0112402	0.0372514	0.0338195	0.0200042	0.026098	0.0543984	0.0226955	0.0350296	0.0141714	0.0255296	0.0168161	0.0247901	0.0134502	0.0180544	0.0212846	0.024629	0.0371899	0.0530036	0.0176369	0.0289079	0.025664	0.0274797	1
k__Bacteria;p__Lentisphaerae	0.000342571	0.000167168	0.0016118	0.00364927	0.00181357	0.000107279	0.000305421	0.000168572	0.000855115	0	0.0019065	0.00032831	0.00089705	0.000706537	0.000290892	0.000800744	0.00157671	0.00109746	0.000589378	0.000709757	0.000665354	0.00179499	0.00127165	0.00206195	0	0.00140285	0.000144475	0.00188334	0.000830871	0.000387562	0.000621381	0.002886	0.000161533	0.000484397	0.000200809	0.0018658	0.000568285	0.000977798	0.000776456	0.000203144	0.000647051	0.000705636	0.000854659	0.000553431	0.000750507	0.00185055	0.00181595	0.000942352	0.957447
k__Bacteria;p__Patescibacteria	0.00280908	0.000390059	0.00285367	0.00425748	0.00751006	0.00134099	0.000890812	0.00161829	0.00313542	0.00277115	0.00204465	0.00154306	0.000817899	0.000957243	0.00151264	0.0021181	0.00267478	0.00223033	0.00329615	0.00806757	0.00106457	0.00701968	0.000480402	0.00328038	0.000643753	0.00444237	0.000664586	0.00193874	0.0116014	0.00187819	0.00361531	0.00756895	0.00153457	0.000713849	0.000946671	0.00141073	0.000619947	0.00109283	0.00688791	0.000761789	0.00156654	0.000887736	0.000976753	0.0012578	0.00215145	0.00300014	0.00266923	0.00262799	1
k__Bacteria;p__Planctomycetes	0.00417937	0.00312047	0.00301221	0.00215408	0.00346439	0.00429115	0.00246882	0.002596	0.00188125	0.00174003	0.00373011	0.0019042	0.00361458	0.00603975	0.00174535	0.00193728	0.00886899	0.00240734	0.00774923	0.00049683	0.00473732	0.00028848	0.00339108	0.00318665	0.00120354	0.00359481	0.0029473	0.000830887	0.00203102	0.00611156	0.00237255	0.00220534	0.00191148	0.00232001	0.00370062	0.00257116	0.00514039	0.00198436	0.00200376	0.00373276	0.00681106	0.00350542	0.00539656	0.0142131	0.00522853	0.00291602	0.00490089	0.00354549	1
k__Bacteria;p__Proteobacteria	0.00784488	0.0412348	0.0349575	0.0245058	0.0277849	0.0372526	0.034029	0.0166549	0.0162757	0.00857124	0.019811	0.0462261	0.0372804	0.0162503	0.235361	0.0186238	0.0203283	0.014267	0.0138831	0.00515757	0.0117368	0.0175011	0.0220985	0.0228689	0.00895656	0.0269465	0.0160656	0.0303551	0.0181561	0.0748889	0.0173987	0.0272264	0.0169879	0.0170559	0.0520956	0.02669	0.00681941	0.0292764	0.014928	0.0132297	0.030786	0.0196212	0.0116966	0.00374824	0.0160608	0.0445535	0.0333217	0.0278164	1
k__Bacteria;p__Spirochaetes	0.135144	0.0910231	0.0270306	0.0658895	0.0908182	0.152443	0.15126	0.061832	0.0553259	0.030096	0.156001	0.122887	0.0762757	0.149467	0.148268	0.0755282	0.108005	0.0556873	0.11602	0.110888	0.043248	0.0801974	0.0240201	0.0775341	0.120578	0.10422	0.0350786	0.146873	0.104259	0.0760814	0.0715718	0.087887	0.0887627	0.0625892	0.145615	0.129263	0.171674	0.124209	0.162029	0.12699	0.129683	0.079145	0.057018	0.0990139	0.0753258	0.086948	0.11784	0.0980328	1
k__Bacteria;p__Synergistetes	0.000513857	0.000640811	0.000317074	0.00159655	0.00272036	0.00128735	0.000203614	0.00111257	0.000256535	0.000612232	0.00234859	0.000525296	0.000263838	0.00113958	0.00104721	0.0021181	0.00391362	0.000601834	0.00117876	0.00198732	0.00167669	0.00224373	0.000565179	0.0022494	0.00243506	0.00239654	0.000317846	0.000304659	0.000923191	0.00035775	0.00175117	0.00255929	0.000726901	0.000382419	0.000745862	0.00116044	0.000671609	0	0.00147777	0.000558645	0.000544885	0.000637349	0.000854659	0.00256591	0.000775523	0.00100939	0.000897038	0.00117391	0.978723
k__Bacteria;p__Tenericutes	0.00308314	0.00103087	0.00472969	0.013558	0.0105327	0.00214558	0.00613388	0.00262972	0.00441809	0.000515564	0.00375774	0.002331	0.000949818	0.00132191	0.00421794	0.00767164	0.00160487	0.00513329	0.00325249	0.0059383	0.00340661	0.00314123	0.00353237	0.00313979	0.00277094	0.00844634	0.00213823	0.00947211	0.0146787	0.0059625	0.0036718	0.0127692	0.00239608	0.0047165	0.00186465	0.00375435	0.00209232	0.00779363	0.0113212	0.0014474	0.00119194	0.00277702	0.002857	0.00120749	0.00465314	0.0105425	0.00903601	0.00480292	1
k__Bacteria;p__Verrucomicrobia	0.00411086	0.00323192	0.0403213	0.00851495	0.0122067	0.00152872	0.000789005	0.00583257	0.0167888	0.00309338	0.00574713	0.00308612	0.0045644	0.0112818	0.00433429	0.0136901	0.0272264	0.00368181	0.00818581	0.0256459	0.00683984	0.0237515	0.0120948	0.00813065	0.00674541	0.00400397	0.00193597	0.00999834	0.00624692	0.0104046	0.0331874	0.00770508	0.0233954	0.00336529	0.00163516	0.00919247	0.00612197	0.00258829	0.00641202	0.00561184	0.0108296	0.00796686	0.00551866	0.00402495	0.00122583	0.00246741	0.00518531	0.00915846	1
k__Bacteria;p__WPS-2	0	0	0.00018496	0.000126711	0	0	0	0	0	0.000161114	0	0	0.000184687	0	0	0.000103322	0	0	0.000305603	0	0	0	0	0	0	0	0	0	0	0.000178875	0	0	0	0.000688354	0	0.000182029	0.00023248	0	0	0	0	0	0	0.000226404	0	0.000280387	0	6.07431e-05	0.255319
[truncated: 1 more columns]

## Sheet: Class
Class level
Taxa	B005E	B0085	B00AF	B0313	B05DF	B068E	B0767	B07FF	B0827	B08DC	B0A08	B0AFD	B0BAF	B0C85	B0ED7	B0F6B	B0F88	B0FB7	B0FE2	B1159	B11F2	B1228	B127E	B1516	B16BD	B1BAF	B1EBB	B3607	B3BDF	B494B	B4977	B68D8	B98E5	BA88F	BA8A4	BB0A1	BC8EE	BCA77	BD196	BFBE7	BFD1A	BFD1D	BFDC6	BFDE8	BFF96	BFFB4	BOCD1	Mean relative abundance (%)	Sample prevalence (%)
k__Archaea;p__Euryarchaeota;c__Methanobacteria	0.000274057	0.000780118	0.0049675	0	0	0.00107279	0.000152711	0.00593372	0.00507368	0.0052523	0.00179598	0.000459634	0.000395757	0.000638162	0	0.00180813	0.00135147	0.00523949	0.00172448	0.00066244	0.0133603	0.000641067	0.00259982	0.00295234	0.00134348	0.000759878	0.00190707	0.000637013	0.00061546	0.00137137	0.00519701	0.000326717	0.000403834	0.00122374	0.000458992	0.000364058	0.00105908	0.000373864	0.000525986	0.000736396	0.00102166	0.00116089	0.00241746	0.000905615	0.00202637	0.000336464	0.00179408	0.00178941	0.93617
k__Archaea;p__Euryarchaeota;c__Methanomicrobia	0.00212394	0.000306475	0	0.00489103	0.000395266	0.000616854	0.000509035	0.000741715	0.00111165	0	0	0	0.000633212	0.00173215	0.000872676	0.00294467	0.000422333	0.00127447	0	0.000757074	0.000984723	0.00548112	0.000169554	0.000351469	0.000615764	0.000789105	5.77901e-05	0.00348972	0.000215411	0	0	0.00612595	0	0	0	0.000841885	0.000955751	0.00112159	0.000400751	0	0.00224765	0.000159337	0.000293026	0.000603743	0	0.000757045	0	0.000957318	0.723404
k__Archaea;p__Euryarchaeota;c__Thermoplasmata	0	0	0.00036992	0.000152053	9.30038e-05	5.36394e-05	0.000127259	0	0.000570077	0.000515564	0	0	0	0	8.72676e-05	0.000129152	5.63111e-05	0.000212412	8.73153e-05	0	0	0.00028848	0.000141295	0.000234313	5.59785e-05	0	0	0.000360051	0.000215411	0.000208687	0.000197712	0.000136132	8.07667e-05	0.00033143	0	6.82609e-05	7.74933e-05	0.000115035	0	0	0.000136221	0	0.000170932	0.00012578	0	0.00022431	0.000371942	0.000127536	0.659574
k__Bacteria;p__Actinobacteria;c__Actinobacteria	6.85143e-05	0.00228463	0.0031179	0	0.000813783	0.00246741	0.000967167	0.00370857	0.00256535	0.00757234	0.0006355	0.00229817	0.00174133	0.00255265	0.000814498	0.000439118	0.00335051	0.00400042	4.36576e-05	7.09757e-05	0.00723905	0.000256427	0.00358889	0.00473312	0	0.00216273	0.00580791	0.000415443	0.000769325	0.00363712	0.00723062	0.00046285	0.00274607	0.00170814	0.00200809	0.00191131	0.000103324	0	0.00150282	0.00243772	0.00197521	0.00279978	0.000732565	0.000327028	0.00215145	0.000364503	0.00293178	0.00211736	0.93617
k__Bacteria;p__Actinobacteria;c__Coriobacteriia	0.00369977	0.00136521	0.00430693	0	0.00332489	0.00171646	0.000941715	0.00209029	0.00273637	0.00341561	0.00353669	0.00275781	0.00176772	0.00168657	0	0.00214393	0.00106991	0.00499168	0.00567549	0.00276805	0.00668015	0.000256427	0.00291067	0.00510802	0.00727721	0.00192892	0.00242718	0.00204952	0.000984737	0.00184837	0.00426493	0.00206921	0.00226147	0.00147869	0.00200809	0.00111493	0.00263477	0	0.00112711	0.00248851	0.00343959	0.00177547	0.00769193	0.00216341	0.00392765	0.00106547	0.00205662	0.00261775	0.93617
k__Bacteria;p__Armatimonadetes;c__uncultured	0.000137029	0	0.000158537	0.000228079	9.30038e-05	0	0.000101807	0.000842858	0.000427558	0.00035445	0	6.5662e-05	5.27677e-05	0.000136749	0.000203625	0.000154983	0.000394177	0.000637236	0.000109144	0	0.000345984	0.000256427	0.000367367	0.000304607	0.000979624	0	0	0	0	0	0.00124276	0.000163359	8.07667e-05	0.000152968	0	0.000113768	0.000258311	0.000373864	0.000175329	0	6.81106e-05	9.10498e-05	0.000146513	0.000402495	0.000150101	0.000532735	0.000371942	0.000227144	0.765957
k__Bacteria;p__Bacteroidetes;c__Bacteroidia	0.285567	0.217876	0.235428	0.390319	0.344161	0.275546	0.314202	0.254509	0.30901	0.22543	0.317308	0.228504	0.217324	0.273977	0.177822	0.37108	0.323057	0.291642	0.343302	0.359515	0.244531	0.396756	0.280555	0.26803	0.278045	0.353227	0.204606	0.300809	0.303053	0.257908	0.317272	0.364589	0.243566	0.225678	0.228894	0.244624	0.248315	0.298315	0.315592	0.215891	0.270127	0.230925	0.344818	0.330046	0.241163	0.371008	0.301033	0.28585	1
k__Bacteria;p__Chlamydiae;c__Chlamydiae	0	0	0	0.000582869	0.000186008	8.04592e-05	7.63553e-05	0	8.55115e-05	0	0	0	0	9.1166e-05	0	0	0	0	4.36576e-05	4.73171e-05	0	0.000224373	0.000113036	0	0	0	0	0	0	0	0	0	0	0	0	0	0	0	0	0	0	4.55249e-05	0	0	0	0	6.56369e-05	3.49343e-05	0.255319
k__Bacteria;p__Chloroflexi;c__Anaerolineae	0	0	0	0	0.000697528	0	0	0	0	0.000161114	0	0	0	0	0	0.000258304	0.000197089	0.000212412	0	0	0	0	0	0	0.000139946	0.000233809	0.00023116	0	0.000153865	0	0.000112978	0.000190585	0	0	0	0.000136522	0.000129156	0	0	0.000126965	0	6.82874e-05	0.000170932	0	0	0	0.000240669	7.36451e-05	0.361702
k__Bacteria;p__Cyanobacteria;c__Melainabacteria	0.00709123	0.00125376	0.00890451	0.0287886	0.011114	0.00292335	0.00794095	0.00475372	0.0114585	0.00228781	0.00414456	0.00315178	0.00110812	0.00145866	0.00767955	0.0114171	0.00219613	0.00509789	0.0022702	0.00350147	0.00593496	0.0106738	0.00827988	0.00159333	0.00492611	0.00680968	0.0029473	0.00930593	0.00590842	0.00354769	0.00751306	0.0146751	0.00406526	0.00652662	0.00315557	0.00302623	0.00477876	0.00667203	0.00468378	0.00175211	0.00207737	0.00239006	0.00395585	0.0018867	0.00320216	0.00894434	0.00623551	0.00582999	1
k__Bacteria;p__Cyanobacteria;c__Oxyphotobacteria	0	0	0	0	0	0	0	0	0	0	0	0	0	0	0	0	0	0	0	0	0	0	0	0	0	0	0	0	0	0	0	0	0	0	0	0	0	0	0	0	0	6.82874e-05	0	0	0	0	0	1.45292e-06	0.0212766
k__Bacteria;p__Elusimicrobia;c__Elusimicrobia	0.000650886	0.000111445	0.000977646	0.000557527	0	5.36394e-05	0	0.000303429	0.000541573	0	0.000165782	0	0.000105535	0.000478622	0.000261803	0	0.000309711	0	0	0.000236586	0.00077181	0.00019232	0	0	0.000167936	0.000379939	0	0.00202182	0.000400049	8.94374e-05	0.00200537	0	0.000376911	0.000254946	0.00086061	0.00106942	0.000749102	0.000891522	0.00117721	0.00025393	0	0.000159337	0	0	0	0.000168232	0.00190347	0.000396757	0.680851
k__Bacteria;p__Elusimicrobia;c__Endomicrobia	0.0031174	0.000222891	0.000819109	0.00235682	0.00155781	0.000643673	0.00043268	0	5.70077e-05	0	0.000221043	0.000361141	0	0.000569788	0	0.00105905	0.0010136	0.000318618	0.00309969	0	0.00127748	0.000993653	0	0.00117156	0.000111957	0.00426701	0	0.00196643	0.000984737	0	0.00237255	0.00307659	0	0.000203957	0.000315557	0.000386812	5.16622e-05	0.000661452	0.00408265	0.000482466	0.000647051	0.000409724	0	0.000352184	0.00040027	0.00171036	0.00120334	0.000914463	0.787234
k__Bacteria;p__Epsilonbacteraeota;c__Campylobacteria	0.000513857	0.000250752	0.00689637	0.00106437	0.00158106	0.000348656	0.000152711	0.000606857	0.00131118	0	0.000469717	6.5662e-05	0.00034299	0.000387456	0.000639963	0.0011882	0.000140778	0.000814246	0.000938639	0.000638781	0.00218236	0.00131419	0.00132817	0.0003749	0.000419839	0.000409165	0.00011558	0.00927824	0.000461595	0.000447187	0.00166643	0.00141578	0.000511523	0.000815827	0.000229496	0.000455073	0.000129156	0.00109283	0.000425798	0.000304715	0.000170277	0.000773923	0.00148955	0.00113202	0.00190128	0.000392542	0.000437579	0.00102186	0.978723
k__Bacteria;p__Fibrobacteres;c__Fibrobacteria	0.0824912	0.0298674	0.027744	0.0756209	0.0637541	0.0665397	0.150013	0.0497286	0.0385087	0.00576787	0.0622237	0.097344	0.0367527	0.065913	0.0388341	0.0913623	0.0732325	0.0646794	0.0410818	0.0860935	0.0396551	0.0514777	0.0362563	0.0612025	0.0348466	0.0853986	0.0454519	0.110951	0.161097	0.0318099	0.0442875	0.0978518	0.0524715	0.0500459	0.0390717	0.0764067	0.0655852	0.180749	0.115166	0.0582768	0.121816	0.0274288	0.0514261	0.0692041	0.0482075	0.0818169	0.0682405	0.0671011	1
k__Bacteria;p__Firmicutes;c__BRH-c20a	0	0	0	0	0	0	0	6.74286e-05	0	0	0	0	0	0	0	0.000361626	0	0	0	0	0	0	0	0	0	0	0	0	0	5.9625e-05	0	0	0	0	0	0	0	0	0	0	0	0	0	0	0	0	0	1.03974e-05	0.0638298
k__Bacteria;p__Firmicutes;c__Bacilli	0.0741667	0.231416	0.0686995	0.00106437	0.00660327	0.0813174	0.076788	0.17727	0.106319	0.320133	0.020861	0.160051	0.258773	0.141945	0.0276348	0.0107971	0.0364333	0.0938861	0.0306477	0.00215293	0.178075	0.000737227	0.205273	0.124022	0.036414	0.0279109	0.308744	0.0168393	0.00723166	0.0561369	0.0823048	0.00201476	0.269869	0.236029	0.173327	0.175067	0.120347	0.00546417	0.00523482	0.250959	0.0802343	0.257625	0.00910822	0.00238982	0.14132	0.00560774	0.0315057	0.100782	1
k__Bacteria;p__Firmicutes;c__Clostridia	0.339968	0.338265	0.454843	0.267663	0.327164	0.321407	0.202902	0.352652	0.369096	0.341174	0.347259	0.285039	0.318822	0.285737	0.297583	0.316836	0.332432	0.370305	0.381349	0.340234	0.363044	0.329797	0.324526	0.329678	0.438955	0.299801	0.319984	0.276658	0.302406	0.408848	0.331648	0.271638	0.242596	0.327682	0.29975	0.271701	0.322398	0.284913	0.300989	0.276021	0.292603	0.311755	0.418319	0.390094	0.400896	0.317202	0.339737	0.327327	1
k__Bacteria;p__Firmicutes;c__Erysipelotrichia	0.00777637	0.0036777	0.0132379	0.0139382	0.0154619	0.00579306	0.00875541	0.00428172	0.0131688	0.00225559	0.00574713	0.00384123	0.00295499	0.00505971	0.00555604	0.00955727	0.0045612	0.0151875	0.00534806	0.00674269	0.00838346	0.00987243	0.0100602	0.00562351	0.0159259	0.010726	0.0225092	0.0108292	0.00987814	0.00834749	0.0081062	0.014784	0.00471139	0.00655211	0.00714306	0.0071674	0.00725854	0.0075348	0.014928	0.00500241	0.0041888	0.005941	0.00654425	0.00480479	0.00465314	0.0125894	0.0179845	0.00861599	1
k__Bacteria;p__Firmicutes;c__Limnochordia	0	0	0.000237806	0	0	0	0	0	0.000313542	0	0	0	0	0	0	0	0	0	0	0	0.00119764	0	0	0	0	0	0	0	0	0	0	0	0	0.000152968	0	0	0	0	0	0	0	0	0	0	0	0	0.000284427	4.65187e-05	0.106383
k__Bacteria;p__Firmicutes;c__Negativicutes	0.0149361	0.0208403	0.0255245	0.0150532	0.0153689	0.0273025	0.0168745	0.0267354	0.0157626	0.0155314	0.0114943	0.0163498	0.0192338	0.0123302	0.0182389	0.0172547	0.0135428	0.0234007	0.0127917	0.0082805	0.0240592	0.016828	0.022042	0.0157927	0.0169335	0.0137655	0.0144186	0.0152606	0.0128323	0.029097	0.0167773	0.0151379	0.0158034	0.0137416	0.0205399	0.012651	0.0129672	0.0188945	0.0141515	0.0129758	0.0143373	0.0157289	0.0301573	0.0152697	0.0252921	0.0140193	0.0189034	0.0173452	1
k__Bacteria;p__Fusobacteria;c__Fusobacteriia	0	0	0	0	0	0	0	0	0	0	0	0	0.000131919	0	0.000232714	0	0.000366022	0	0	0	0.00271464	0	0	0	0	0	0	0	6.1546e-05	0	0.00694817	0	0	0	0	0	0	0	0.000350657	0	0	0	0	0	0.000425287	0	0.00262548	0.000294818	0.191489
k__Bacteria;p__Halanaerobiaeota;c__Halanaerobiia	0	0	0	0	0	0	0	0	0	0.000128891	0	0	0	0	0	0	0	0	0	0	0.000958109	0	0	0	0	0	0	0	0	0	0.000169468	0	0	0	0	0	0	0	0	0	0	0	0	0	0.00032522	0	8.75159e-05	3.5515e-05	0.106383
k__Bacteria;p__Kiritimatiellaeota;c__Kiritimatiellae	0.0172999	0.0090828	0.0281932	0.0731627	0.0505011	0.00997694	0.022932	0.0229932	0.022575	0.0220726	0.0277686	0.0193046	0.0136404	0.0162276	0.0266457	0.0380999	0.0294225	0.0328884	0.0150619	0.0283666	0.0248842	0.0368613	0.0340521	0.0544543	0.0174373	0.0359773	0.0112402	0.0372514	0.0338195	0.0200042	0.026098	0.0543984	0.0226955	0.0350296	0.0141714	0.0255296	0.0168161	0.0247901	0.0134502	0.0180544	0.0212846	0.024629	0.0371899	0.0530036	0.0176369	0.0289079	0.025664	0.0274797	1
k__Bacteria;p__Lentisphaerae;c__Lentisphaeria	0.000171286	0.000167168	0.000951223	0.00233147	0.000930038	0.000107279	0.000305421	0.000168572	0.00037055	0	0.000746021	0.00032831	0.000422141	0.000205124	0.000174535	0.000671592	0.000591266	0.000318618	0.000261946	0.000709757	0.000266141	0.0014424	0.000480402	0.00126529	0	0.000379939	0	0.000609317	0.000338503	0.000178875	0.000169468	0.00138855	0.000107689	0	5.7374e-05	0.0012287	0	0.000546417	0.000175329	0	0.000136221	0.000136575	0	0.000276716	5.00338e-05	0.000729006	0.000437579	0.000432614	0.851064
k__Bacteria;p__Lentisphaerae;c__Oligosphaeria	0.000171286	0	0.000660572	0.00131779	0.000883536	0	0	0	0.000484565	0	0.00116048	0	0.000474909	0.000501413	0.000116357	0.000129152	0.000985444	0.000778844	0.000327432	0	0.000399212	0.000352587	0.000791251	0.000796663	0	0.00102291	0.000144475	0.00127403	0.000492368	0.000208687	0.000451914	0.00149745	5.38445e-05	0.000484397	0.000143435	0.000637102	0.000568285	0.000431382	0.000601127	0.000203144	0.00051083	0.000569061	0.000854659	0.000276716	0.000700473	0.00112155	0.00137837	0.000509738	0.829787
k__Bacteria;p__Patescibacteria;c__Gracilibacteria	0.000411086	0	0.00134757	0.000329448	0.000162757	0.000107279	0	0.000202286	0.000228031	0.000193336	0.000303935	0	0.000105535	6.83745e-05	0.00072723	0	0.000366022	0	0.000174631	0	0.000106457	6.41067e-05	0	0.00131215	0	0.000964461	0.00023116	0.000360051	0.000123092	0.00011925	0.000536647	5.44529e-05	0	0.000280441	8.6061e-05	0.000136522	0.000542453	8.62763e-05	0.000175329	0	0.000306498	0	0.000195351	0.00012578	0	0.000729006	0.000350063	0.000247088	0.744681
k__Bacteria;p__Patescibacteria;c__Microgenomatia	0	0	0	0	4.65019e-05	0	0	0	0	0	0	0	0	0	0	0	0	0	0	0	0	0	0	0	0	0	0	0	0	0	0	0	0	0	0	0	0	0	0	0	0	0	0	0	0	0	0	9.89402e-07	0.0212766
k__Bacteria;p__Patescibacteria;c__Saccharimonadia	0.002398	0.000390059	0.0015061	0.00392803	0.0073008	0.00123371	0.000890812	0.001416	0.00290739	0.00257782	0.00174072	0.00154306	0.000712363	0.000888869	0.000785409	0.0021181	0.00230875	0.00223033	0.00312152	0.00806757	0.000958109	0.00695557	0.000480402	0.00196823	0.000643753	0.00347791	0.000433426	0.00157868	0.0114783	0.00175894	0.00307866	0.0075145	0.00153457	0.000433408	0.00086061	0.0012742	7.74933e-05	0.00100656	0.00671259	0.000761789	0.00126005	0.000887736	0.000781403	0.00113202	0.00215145	0.00227113	0.00231917	0.00237992	1
k__Bacteria;p__Planctomycetes;c__Pla4 lineage	0.000924943	0	0	0	0	0.000268197	0	0	0	0	0	0	0.00145111	0.00380618	0	0	0.00419517	0	0	0	0	0	0	9.37251e-05	0	0	0.000260055	0	0	0	0	0	0	0	0	0	0.00247979	0	0	0.000990325	0.00262226	0	0	0	0	0	0	0.000363654	0.212766
k__Bacteria;p__Planctomycetes;c__Planctomycetacia	0.00325443	0.00312047	0.00301221	0.00215408	0.00346439	0.00396932	0.00246882	0.002596	0.00179574	0.00174003	0.00373011	0.0019042	0.00216347	0.00223357	0.00174535	0.00185979	0.00467382	0.00240734	0.00774923	0.00049683	0.00473732	0.00028848	0.00339108	0.0029992	0.00106359	0.00359481	0.00268724	0.000830887	0.00203102	0.00611156	0.00231606	0.00220534	0.00191148	0.00232001	0.00355719	0.00257116	0.0026606	0.00198436	0.00200376	0.00266626	0.0041888	0.00350542	0.00534772	0.0140622	0.00522853	0.00283191	0.00490089	0.00316034	1
k__Bacteria;p__Planctomycetes;c__vadinHA49	0	0	0	0	0	5.36394e-05	0	0	8.55115e-05	0	0	0	0	0	0	7.74913e-05	0	0	0	0	0	0	0	9.37251e-05	0.000139946	0	0	0	0	0	5.64892e-05	0	0	0	0.000143435	0	0	0	0	7.61789e-05	0	0	4.88377e-05	0.000150936	0	8.41161e-05	0	2.14959e-05	0.234043
k__Bacteria;p__Proteobacteria;c__Alphaproteobacteria	0.00205543	0.00114232	0.0131586	0.00833756	0.0137413	0.00134099	0.00170527	0.00370857	0.00419006	0.00132113	0.0075431	0.00174004	0.00137196	0.00234752	0.00386887	0.00480446	0.00160487	0.003611	0.00609024	0.00144317	0.00271464	0.00705173	0.00514313	0.00257744	0.00467421	0.00885551	0.00242718	0.00938902	0.00584687	0.00959962	0.0046886	0.0132865	0.00158841	0.00609321	0.00355719	0.0046645	0.00103324	0.00926032	0.012248	0.00208222	0.00245198	0.00227625	0.00588494	0.000553431	0.00367748	0.00524324	0.00774515	0.00488809	1
k__Bacteria;p__Proteobacteria;c__Deltaproteobacteria	0.00222671	0.00186671	0.00332928	0.00190066	0.00406892	0.00286971	0.00277424	0.00539429	0.00684092	0.000451118	0.00436561	0.00265931	0.00466994	0.00392014	0.0018908	0.00379708	0.0055748	0.00293837	0.00122241	0.00111195	0.00151701	0.00243605	0.0053692	0.00342097	0.00218316	0.00341945	0.00222492	0.00894588	0.00236952	0.00327937	0.0023443	0.00220534	0.00379604	0.00130022	0.00481942	0.00416392	0.00446878	0.00695962	0.00160301	0.00363119	0.00739	0.00544023	0.00290584	0.000704367	0.00390263	0.0104865	0.00223165	0.00356152	1
k__Bacteria;p__Proteobacteria;c__Gammaproteobacteria	0.00349423	0.0382258	0.0184696	0.0142676	0.00997466	0.0330419	0.0295495	0.007552	0.0051877	0.00679899	0.00781941	0.0418267	0.0312385	0.0099371	0.229601	0.0100222	0.013036	0.00771763	0.00657047	0.00255512	0.00750519	0.00794923	0.0115862	0.0168237	0.00209919	0.0146715	0.0114135	0.0120202	0.00993968	0.06201	0.0103658	0.0117346	0.0115227	0.00966245	0.0436616	0.0178616	0.00131739	0.0130565	0.00107702	0.00746553	0.020944	0.0119048	0.00290584	0.00249044	0.00848072	0.0288238	0.0233449	0.0193516	1
k__Bacteria;p__Spirochaetes;c__Leptospirae	6.85143e-05	0	0	0.000278763	0.000534772	0	0	0	0	0	0.000110522	0	0	9.1166e-05	0	0.000206644	0	0	0	0	0	0	0	0.000234313	0	0.000350713	0	0	0.000215411	0	0	0.000217812	0	0	0	0.000113768	0	0	0.000275517	0	0	0	0	0.000176092	0	0.000336464	0.000525095	7.94801e-05	0.319149
k__Bacteria;p__Spirochaetes;c__MVP-15	0.00496728	0.00387273	0.0043862	0.0052965	0.00544072	0.00844821	0.000407228	0.00171943	0.00524471	0.00625121	0.00679708	0.0100791	0.00414226	0.00335035	0.00337435	0.00413287	0.00166118	0.00152229	0.00434393	0	0.00441795	0.00612219	0.00231724	0.00133558	0.00453426	0.00371171	0.00205155	0.00897358	0.00590842	0.00891393	0.00336111	0.00242315	0.00298837	0.016393	0.0186752	0.00518783	0.00671609	0.00517658	0.0061866	0.00426602	0.00303092	0.00578166	0.0024663	0.000603743	0.0172617	0.00546755	0.00857655	0.00528269	0.978723
k__Bacteria;p__Spirochaetes;c__Spirochaetia	0.130109	0.0871503	0.0226444	0.0603142	0.0848427	0.143995	0.150853	0.0601126	0.0500812	0.0238448	0.149094	0.112807	0.0721334	0.146025	0.144893	0.0711887	0.106343	0.054165	0.111676	0.110888	0.03883	0.0740753	0.0217029	0.0759642	0.116043	0.100158	0.033027	0.1379	0.0981352	0.0671675	0.0682107	0.085246	0.0857743	0.0461962	0.12694	0.123962	0.164958	0.119033	0.155567	0.122724	0.126652	0.0733634	0.0545517	0.0982341	0.0580642	0.081144	0.108738	0.0926707	1
k__Bacteria;p__Synergistetes;c__Synergistia	0.000513857	0.000640811	0.000317074	0.00159655	0.00272036	0.00128735	0.000203614	0.00111257	0.000256535	0.000612232	0.00234859	0.000525296	0.000263838	0.00113958	0.00104721	0.0021181	0.00391362	0.000601834	0.00117876	0.00198732	0.00167669	0.00224373	0.000565179	0.0022494	0.00243506	0.00239654	0.000317846	0.000304659	0.000923191	0.00035775	0.00175117	0.00255929	0.000726901	0.000382419	0.000745862	0.00116044	0.000671609	0	0.00147777	0.000558645	0.000544885	0.000637349	0.000854659	0.00256591	0.000775523	0.00100939	0.000897038	0.00117391	0.978723
k__Bacteria;p__Tenericutes;c__Mollicutes	0.00308314	0.00103087	0.00472969	0.013558	0.0105327	0.00214558	0.00613388	0.00262972	0.00441809	0.000515564	0.00375774	0.002331	0.000949818	0.00132191	0.00421794	0.00767164	0.00160487	0.00513329	0.00325249	0.0059383	0.00340661	0.00314123	0.00353237	0.00313979	0.00277094	0.00844634	0.00213823	0.00947211	0.0146787	0.0059625	0.0036718	0.0127692	0.00239608	0.0047165	0.00186465	0.00375435	0.00209232	0.00779363	0.0113212	0.0014474	0.00119194	0.00277702	0.002857	0.00120749	0.00465314	0.0105425	0.00903601	0.00480292	1
k__Bacteria;p__Verrucomicrobia;c__Verrucomicrobiae	0.00411086	0.00323192	0.0403213	0.00851495	0.0122067	0.00152872	0.000789005	0.00583257	0.0167888	0.00309338	0.00574713	0.00308612	0.0045644	0.0112818	0.00433429	0.0136901	0.0272264	0.00368181	0.00818581	0.0256459	0.00683984	0.0237515	0.0120948	0.00813065	0.00674541	0.00400397	0.00193597	0.00999834	0.00624692	0.0104046	0.0331874	0.00770508	0.0233954	0.00336529	0.00163516	0.00919247	0.00612197	0.00258829	0.00641202	0.00561184	0.0108296	0.00796686	0.00551866	0.00402495	0.00122583	0.00246741	0.00518531	0.00915846	1
k__Bacteria;p__WPS-2;c__Burkholderiales bacterium Beta_02	0	0	0.00018496	0.000126711	0	0	0	0	0	0.000161114	0	0	0.000184687	0	0	0.000103322	0	0	0.000305603	0	0	0	0	0	0	0	0	0	0	0.000178875	0	0	0	0.000688354	0	0.000182029	0.00023248	0	0	0	0	0	0	0.000226404	0	0.000280387	0	6.07431e-05	0.255319
[truncated: 1 more columns]

## Sheet: Order
Order level
Taxa	B005E	B0085	B00AF	B0313	B05DF	B068E	B0767	B07FF	B0827	B08DC	B0A08	B0AFD	B0BAF	B0C85	B0ED7	B0F6B	B0F88	B0FB7	B0FE2	B1159	B11F2	B1228	B127E	B1516	B16BD	B1BAF	B1EBB	B3607	B3BDF	B494B	B4977	B68D8	B98E5	BA88F	BA8A4	BB0A1	BC8EE	BCA77	BD196	BFBE7	BFD1A	BFD1D	BFDC6	BFDE8	BFF96	BFFB4	BOCD1	Mean relative abundance (%)	Sample prevalence (%)
k__Archaea;p__Euryarchaeota;c__Methanobacteria;o__Methanobacteriales	0.000274057	0.000780118	0.0049675	0	0	0.00107279	0.000152711	0.00593372	0.00507368	0.0052523	0.00179598	0.000459634	0.000395757	0.000638162	0	0.00180813	0.00135147	0.00523949	0.00172448	0.00066244	0.0133603	0.000641067	0.00259982	0.00295234	0.00134348	0.000759878	0.00190707	0.000637013	0.00061546	0.00137137	0.00519701	0.000326717	0.000403834	0.00122374	0.000458992	0.000364058	0.00105908	0.000373864	0.000525986	0.000736396	0.00102166	0.00116089	0.00241746	0.000905615	0.00202637	0.000336464	0.00179408	0.00178941	0.93617
k__Archaea;p__Euryarchaeota;c__Methanomicrobia;o__Methanomicrobiales	0.00212394	0.000306475	0	0.00489103	0.000395266	0.000616854	0.000509035	0.000741715	0.00111165	0	0	0	0.000633212	0.00173215	0.000872676	0.00294467	0.000422333	0.00127447	0	0.000757074	0.000984723	0.00548112	0.000169554	0.000351469	0.000615764	0.000789105	5.77901e-05	0.00348972	9.23191e-05	0	0	0.00612595	0	0	0	0.000841885	0.000955751	0.00112159	0.000400751	0	0.00224765	0.000159337	0.000293026	0.000603743	0	0.000757045	0	0.000954699	0.723404
k__Archaea;p__Euryarchaeota;c__Methanomicrobia;o__Methanosarcinales	0	0	0	0	0	0	0	0	0	0	0	0	0	0	0	0	0	0	0	0	0	0	0	0	0	0	0	0	0.000123092	0	0	0	0	0	0	0	0	0	0	0	0	0	0	0	0	0	0	2.61898e-06	0.0212766
k__Archaea;p__Euryarchaeota;c__Thermoplasmata;o__Methanomassiliicoccales	0	0	0.00036992	0.000152053	9.30038e-05	5.36394e-05	0.000127259	0	0.000570077	0.000515564	0	0	0	0	8.72676e-05	0.000129152	5.63111e-05	0.000212412	8.73153e-05	0	0	0.00028848	0.000141295	0.000234313	5.59785e-05	0	0	0.000360051	0.000215411	0.000208687	0.000197712	0.000136132	8.07667e-05	0.00033143	0	6.82609e-05	7.74933e-05	0.000115035	0	0	0.000136221	0	0.000170932	0.00012578	0	0.00022431	0.000371942	0.000127536	0.659574
k__Bacteria;p__Actinobacteria;c__Actinobacteria;o__Actinomycetales	0	0	0	0	0	0	0	0	0	6.44454e-05	0	0	0	0	0	0	0.000309711	0	0	0	0.00330015	0	0.000141295	0	0	0	0	0.000110785	0	0.000447187	0.00437791	5.44529e-05	0	0	0	0	0	0	0	0	0	0	0	0.000327028	7.50507e-05	0	0.000393821	0.000204295	0.234043
k__Bacteria;p__Actinobacteria;c__Actinobacteria;o__Bifidobacteriales	0	0	0	0	0	0	0	0	0	0	0	0	0	0	0	0	0	0	0	0	0	0	0	0	0	0	0.000433426	0	0	0	0	0	0	0	0	0	0	0	0	0	0	0	0	0	0	0	0	9.22183e-06	0.0212766
k__Bacteria;p__Actinobacteria;c__Actinobacteria;o__Corynebacteriales	6.85143e-05	0.000111445	0.00288009	0	0.000813783	0.000321837	0.000814457	0.00337143	0.00199527	0.00734678	0.000580239	0.000525296	0.000817899	0.00029629	0.000814498	0.000439118	0.000225244	0.003611	4.36576e-05	7.09757e-05	0.00348645	0.000256427	0.00285416	0.000515488	0	0.00216273	0.00537448	0.000304659	0.000769325	0.00298125	0.0028527	0.000408397	8.07667e-05	0.00132572	0	0.000364058	0.000103324	0	0.00150282	0.00149818	0.000204332	6.82874e-05	0.000732565	0	0.00190128	0.000364503	0.0020785	0.00121996	0.893617
k__Bacteria;p__Actinobacteria;c__Actinobacteria;o__Glycomycetales	0	0	0	0	0	0	0	0	0	0	0	0	0	6.83745e-05	0	0	0	0	0	0	0	0	0	0	0	0	0	0	0	0	0	0	0	0	0	0	0	0	0	0	0	0	0	0	0	0	0	1.45478e-06	0.0212766
k__Bacteria;p__Actinobacteria;c__Actinobacteria;o__Micrococcales	0	0	7.92686e-05	0	0	0	7.63553e-05	0.000101143	0	0	0	0	0	0	0	0	0	7.0804e-05	0	0	0	0	0	4.68626e-05	0	0	0	0	0	0	0	0	0	0.000127473	0	0	0	0	0	0	0	0	0	0	0	0	0	1.06789e-05	0.12766
k__Bacteria;p__Actinobacteria;c__Actinobacteria;o__Micromonosporales	0	0	0	0	0	0	0	0	0	0	0	6.5662e-05	5.27677e-05	0	0	0	0	0	0	0	0	0	0	0	0	0	0	0	0	0	0	0	0	0	0	0	0	0	0	5.07859e-05	0	0	0	0	0	0	0	3.60033e-06	0.0638298
k__Bacteria;p__Actinobacteria;c__Actinobacteria;o__Pseudonocardiales	0	0.00206174	0	0	0	0.00209194	0	0	0.000199527	0	0	0.0014774	0.000870666	0.0016182	0	0	0.00239322	0	0	0	0	0	0.000113036	0.0041239	0	0	0	0	0	0	0	0	0.00253069	0	0.00177859	0.00138797	0	0	0	0.00068561	0.00177088	0.00239006	0	0	0	0	0	0.000542413	0.319149
k__Bacteria;p__Actinobacteria;c__Actinobacteria;o__Streptomycetales	0	0.000111445	0	0	0	0	0	0	0	0	0	0	0	0.000478622	0	0	0	0	0	0	0	0	0	0	0	0	0	0	0	0	0	0	0	0	0	0.000159276	0	0	0	0.000152358	0	0	0	0	0	0	0	1.91851e-05	0.0851064
k__Bacteria;p__Actinobacteria;c__Actinobacteria;o__Streptosporangiales	0	0	0.000158537	0	0	5.36394e-05	7.63553e-05	0.000236	0.00037055	0.000161114	0	0.000229817	0	9.1166e-05	0	0	0.000366022	0.000318618	0	0	0.000452441	0	0.000480402	4.68626e-05	0	0	0	0	0	0.000208687	0	0	0.000134611	0.000254946	0.000229496	0	0	0	0	0	0	0.000341437	0	0	0.000175118	0	0.000459458	0.000103091	0.425532
k__Bacteria;p__Actinobacteria;c__Coriobacteriia;o__Coriobacteriales	0.00369977	0.00136521	0.00430693	0	0.00332489	0.00171646	0.000941715	0.00209029	0.00273637	0.00341561	0.00353669	0.00275781	0.00176772	0.00168657	0	0.00214393	0.00106991	0.00499168	0.00567549	0.00276805	0.00668015	0.000256427	0.00291067	0.00510802	0.00727721	0.00192892	0.00242718	0.00204952	0.000984737	0.00184837	0.00426493	0.00206921	0.00226147	0.00147869	0.00200809	0.00111493	0.00263477	0	0.00112711	0.00248851	0.00343959	0.00177547	0.00769193	0.00216341	0.00392765	0.00106547	0.00205662	0.00261775	0.93617
k__Bacteria;p__Armatimonadetes;c__uncultured;o__uncultured bacterium	0.000137029	0	0.000158537	0.000228079	9.30038e-05	0	0.000101807	0.000842858	0.000427558	0.00035445	0	6.5662e-05	5.27677e-05	0.000136749	0.000203625	0.000154983	0.000394177	0.000637236	0.000109144	0	0.000345984	0.000256427	0.000169554	0.000304607	0.000979624	0	0	0	0	0	0.000988561	0.000163359	8.07667e-05	0.000152968	0	0.000113768	0.000258311	0.000373864	0.000175329	0	6.81106e-05	9.10498e-05	0.000146513	0.000402495	0.000150101	0.000532735	0.000371942	0.000217526	0.765957
k__Bacteria;p__Bacteroidetes;c__Bacteroidia;o__Bacteroidales	0.277894	0.216956	0.235322	0.388545	0.340719	0.273722	0.313795	0.252014	0.308468	0.225205	0.315788	0.227552	0.216585	0.269943	0.17663	0.368936	0.322156	0.291394	0.342494	0.358806	0.244158	0.395666	0.27982	0.265476	0.277765	0.35083	0.201803	0.299119	0.296344	0.255165	0.315436	0.363391	0.242839	0.22267	0.227115	0.240574	0.245189	0.296877	0.313438	0.214037	0.26713	0.229036	0.342694	0.32982	0.239637	0.36655	0.298342	0.283912	1
k__Bacteria;p__Bacteroidetes;c__Bacteroidia;o__Chitinophagales	6.85143e-05	0	0	0	0	0	0	0	0	0	0	6.5662e-05	0	9.1166e-05	0	0	0	0	0	0	0	0	0	0	0	0	0	0	0	0	0	0	0	0	0	0	0	0	0	0	0	0	0	5.03119e-05	0	0	0	5.86498e-06	0.0851064
k__Bacteria;p__Bacteroidetes;c__Bacteroidia;o__Cytophagales	0	0	0	0	0	0	0	0	0	0	0	0	0	0	0	0	0	0.000141608	0	0	0	0	0	0	0	0	0	0	0	0	0	0	0	0	0	0	0	0	0	0	0	0	0	0	0	0	0	3.01294e-06	0.0212766
k__Bacteria;p__Bacteroidetes;c__Bacteroidia;o__Flavobacteriales	0.000102771	0.000445782	0	0	4.65019e-05	0	0	0	0	0	0	0.000361141	0	0.00168657	0	0.000180813	0	0	0	0.000141951	0.000186299	0	0.000197813	0.00145274	0	5.84522e-05	0	0.000553925	0	0.000268312	0	5.44529e-05	0	0.00127473	0	0.000409566	0.000826596	0.00100656	0	0.00132043	0.000612996	0.0010926	0.000390701	0	0	0.00022431	0.000240669	0.000279504	0.510638
k__Bacteria;p__Bacteroidetes;c__Bacteroidia;o__Sphingobacteriales	0.00524134	5.57227e-05	0	0	0	0	0	0.000977715	0	0	0	9.84931e-05	0	0	0.000349071	0	0	0	0	0	0	0	0	0	0	0.000438391	0	0	0.00110783	0.00116269	0	0	0	0	0	0.000477827	5.16622e-05	0	0	0	0	0	0.000146513	0	0	0	0	0.000215048	0.234043
k__Bacteria;p__Chlamydiae;c__Chlamydiae;o__Chlamydiales	0	0	0	0.000582869	0.000186008	8.04592e-05	7.63553e-05	0	8.55115e-05	0	0	0	0	9.1166e-05	0	0	0	0	4.36576e-05	4.73171e-05	0	0.000224373	0.000113036	0	0	0	0	0	0	0	0	0	0	0	0	0	0	0	0	0	0	4.55249e-05	0	0	0	0	6.56369e-05	3.49343e-05	0.255319
k__Bacteria;p__Chloroflexi;c__Anaerolineae;o__Anaerolineales	0	0	0	0	0.000697528	0	0	0	0	0.000161114	0	0	0	0	0	0.000258304	0.000197089	0.000212412	0	0	0	0	0	0	0.000139946	0.000233809	0.00023116	0	0.000153865	0	0.000112978	0.000190585	0	0	0	0.000136522	0.000129156	0	0	0.000126965	0	6.82874e-05	0.000170932	0	0	0	0.000240669	7.36451e-05	0.361702
k__Bacteria;p__Cyanobacteria;c__Melainabacteria;o__Gastranaerophilales	0.00709123	0.00125376	0.00890451	0.0287886	0.011114	0.00292335	0.00794095	0.00475372	0.0114585	0.00228781	0.00414456	0.00315178	0.00110812	0.00145866	0.00767955	0.0114171	0.00219613	0.00509789	0.0022702	0.00350147	0.00593496	0.0106738	0.00827988	0.00159333	0.00492611	0.00680968	0.0029473	0.00930593	0.00590842	0.00354769	0.00751306	0.0146751	0.00406526	0.00652662	0.00315557	0.00302623	0.00477876	0.00667203	0.00468378	0.00175211	0.00207737	0.00239006	0.00395585	0.0018867	0.00320216	0.00894434	0.00623551	0.00582999	1
k__Bacteria;p__Cyanobacteria;c__Oxyphotobacteria;o__Nostocales	0	0	0	0	0	0	0	0	0	0	0	0	0	0	0	0	0	0	0	0	0	0	0	0	0	0	0	0	0	0	0	0	0	0	0	0	0	0	0	0	0	6.82874e-05	0	0	0	0	0	1.45292e-06	0.0212766
k__Bacteria;p__Elusimicrobia;c__Elusimicrobia;o__Elusimicrobiales	0.000650886	0.000111445	0.000977646	0.000557527	0	5.36394e-05	0	0.000303429	0.000541573	0	0.000165782	0	0.000105535	0.000478622	0.000261803	0	0.000309711	0	0	0.000236586	0.00077181	0.00019232	0	0	0.000167936	0.000379939	0	0.00202182	0.000400049	8.94374e-05	0.00200537	0	0.000376911	0.000254946	0.00086061	0.00106942	0.000749102	0.000891522	0.00117721	0.00025393	0	0.000159337	0	0	0	0.000168232	0.00190347	0.000396757	0.680851
k__Bacteria;p__Elusimicrobia;c__Endomicrobia;o__Endomicrobiales	0.0031174	0.000222891	0.000819109	0.00235682	0.00155781	0.000643673	0.00043268	0	5.70077e-05	0	0.000221043	0.000361141	0	0.000569788	0	0.00105905	0.0010136	0.000318618	0.00309969	0	0.00127748	0.000993653	0	0.00117156	0.000111957	0.00426701	0	0.00196643	0.000984737	0	0.00237255	0.00307659	0	0.000203957	0.000315557	0.000386812	5.16622e-05	0.000661452	0.00408265	0.000482466	0.000647051	0.000409724	0	0.000352184	0.00040027	0.00171036	0.00120334	0.000914463	0.787234
k__Bacteria;p__Epsilonbacteraeota;c__Campylobacteria;o__Campylobacterales	0.000513857	0.000250752	0.00689637	0.00106437	0.00158106	0.000348656	0.000152711	0.000606857	0.00131118	0	0.000469717	6.5662e-05	0.00034299	0.000387456	0.000639963	0.0011882	0.000140778	0.000814246	0.000938639	0.000638781	0.00218236	0.00131419	0.00132817	0.0003749	0.000419839	0.000409165	0.00011558	0.00927824	0.000461595	0.000447187	0.00166643	0.00141578	0.000511523	0.000815827	0.000229496	0.000455073	0.000129156	0.00109283	0.000425798	0.000304715	0.000170277	0.000773923	0.00148955	0.00113202	0.00190128	0.000392542	0.000437579	0.00102186	0.978723
k__Bacteria;p__Fibrobacteres;c__Fibrobacteria;o__Fibrobacterales	0.0824912	0.0298674	0.027744	0.0756209	0.0637541	0.0665397	0.150013	0.0497286	0.0385087	0.00576787	0.0622237	0.097344	0.0367527	0.065913	0.0388341	0.0913623	0.0732325	0.0646794	0.0410818	0.0860935	0.0396551	0.0514777	0.0362563	0.0612025	0.0348466	0.0853986	0.0454519	0.110951	0.161097	0.0318099	0.0442875	0.0978518	0.0524715	0.0500459	0.0390717	0.0764067	0.0655852	0.180749	0.115166	0.0582768	0.121816	0.0274288	0.0514261	0.0692041	0.0482075	0.0818169	0.0682405	0.0671011	1
k__Bacteria;p__Firmicutes;c__Bacilli;o__Bacillales	0	0.00108659	0.0358294	0.000152053	0.00183682	0.00185056	0.000916264	0.0251509	0.0688938	0.0246182	0	0.000919269	0.000580444	0.000774911	0.000407249	0.000232474	0.00239322	0.0246752	0	0	0.106457	0.000512853	0.0572809	0.00313979	0	0.0013444	0	0.000470836	0.000430822	0.0125511	0.0356447	5.44529e-05	0.00142688	0.02371	0.000774549	0.00141073	0	0.000891522	0.000525986	0.00116808	0.00051083	0.00134298	0.00224653	0	0.00515348	0.00171036	0.0168906	0.00991417	0.829787
k__Bacteria;p__Firmicutes;c__Bacilli;o__Lactobacillales	0.0741667	0.23033	0.0328701	0.000912316	0.00476644	0.0794668	0.0758717	0.152119	0.0374255	0.295515	0.020861	0.159132	0.258192	0.141171	0.0272275	0.0105647	0.03404	0.0692109	0.0306477	0.00215293	0.0709001	0.000224373	0.147992	0.120882	0.036414	0.0265665	0.308744	0.0163685	0.00680084	0.0435858	0.0466601	0.0019603	0.268442	0.211631	0.172466	0.173656	0.120347	0.00457264	0.00470883	0.249765	0.0797235	0.256282	0.00686169	0.00238982	0.136167	0.00389738	0.0146151	0.0908354	1
k__Bacteria;p__Firmicutes;c__Bacilli;o__uncultured	0	0	0	0	0	0	0	0	0	0	0	0	0	0	0	0	0	0	0	0	0.000718582	0	0	0	0	0	0	0	0	0	0	0	0	0.000688354	0	0	0	0	0	0	0	0	0	0	0	0	0	2.99348e-05	0.0425532
k__Bacteria;p__Firmicutes;c__Clostridia;o__Clostridiales	0.339968	0.338265	0.454843	0.267663	0.327164	0.321407	0.202902	0.352652	0.369096	0.341174	0.347259	0.285039	0.318822	0.285737	0.297583	0.316836	0.332432	0.370305	0.381349	0.340234	0.362777	0.329797	0.3243	0.329678	0.438955	0.299801	0.319984	0.276658	0.302406	0.408848	0.331648	0.271638	0.242596	0.327682	0.29975	0.271701	0.322398	0.284913	0.300989	0.276021	0.292603	0.311755	0.418319	0.390094	0.400896	0.317202	0.339737	0.327317	1
k__Bacteria;p__Firmicutes;c__Clostridia;o__MBA03	0	0	0	0	0	0	0	0	0	0	0	0	0	0	0	0	0	0	0	0	0.000266141	0	0.000226072	0	0	0	0	0	0	0	0	0	0	0	0	0	0	0	0	0	0	0	0	0	0	0	0	1.04726e-05	0.0425532
k__Bacteria;p__Firmicutes;c__Erysipelotrichia;o__Erysipelotrichales	0.00777637	0.0036777	0.0132379	0.0139382	0.0154619	0.00579306	0.00875541	0.00428172	0.0131688	0.00225559	0.00574713	0.00384123	0.00295499	0.00505971	0.00555604	0.00955727	0.0045612	0.0151875	0.00534806	0.00674269	0.00838346	0.00987243	0.0100602	0.00562351	0.0159259	0.010726	0.0225092	0.0108292	0.00987814	0.00834749	0.0081062	0.014784	0.00471139	0.00655211	0.00714306	0.0071674	0.00725854	0.0075348	0.014928	0.00500241	0.0041888	0.005941	0.00654425	0.00480479	0.00465314	0.0125894	0.0179845	0.00861599	1
k__Bacteria;p__Firmicutes;c__Limnochordia;o__Limnochordales	0	0	0.000237806	0	0	0	0	0	0.000313542	0	0	0	0	0	0	0	0	0	0	0	0.00119764	0	0	0	0	0	0	0	0	0	0	0	0	0.000152968	0	0	0	0	0	0	0	0	0	0	0	0	0.000284427	4.65187e-05	0.106383
k__Bacteria;p__Firmicutes;c__Negativicutes;o__Selenomonadales	0.0149361	0.0208403	0.0255245	0.0150532	0.0153689	0.0273025	0.0168745	0.0267354	0.0157626	0.0155314	0.0114943	0.0163498	0.0192338	0.0123302	0.0182389	0.0172547	0.0135428	0.0234007	0.0127917	0.0082805	0.0240592	0.016828	0.022042	0.0157927	0.0169335	0.0137655	0.0144186	0.0152606	0.0128323	0.029097	0.0167773	0.0151379	0.0158034	0.0137416	0.0205399	0.012651	0.0129672	0.0188945	0.0141515	0.0129758	0.0143373	0.0157289	0.0301573	0.0152697	0.0252921	0.0140193	0.0189034	0.0173452	1
k__Bacteria;p__Fusobacteria;c__Fusobacteriia;o__Fusobacteriales	0	0	0	0	0	0	0	0	0	0	0	0	0.000131919	0	0.000232714	0	0.000366022	0	0	0	0.00271464	0	0	0	0	0	0	0	6.1546e-05	0	0.00694817	0	0	0	0	0	0	0	0.000350657	0	0	0	0	0	0.000425287	0	0.00262548	0.000294818	0.191489
k__Bacteria;p__Halanaerobiaeota;c__Halanaerobiia;o__Halanaerobiales	0	0	0	0	0	0	0	0	0	0.000128891	0	0	0	0	0	0	0	0	0	0	0.000958109	0	0	0	0	0	0	0	0	0	0.000169468	0	0	0	0	0	0	0	0	0	0	0	0	0	0.00032522	0	8.75159e-05	3.5515e-05	0.106383
k__Bacteria;p__Kiritimatiellaeota;c__Kiritimatiellae;o__WCHB1-41	0.0172999	0.0090828	0.0281932	0.0731627	0.0505011	0.00997694	0.022932	0.0229932	0.022575	0.0220726	0.0277686	0.0193046	0.0136404	0.0162276	0.0266457	0.0380999	0.0294225	0.0328884	0.0150619	0.0283666	0.0248842	0.0368613	0.0340521	0.0544543	0.0174373	0.0359773	0.0112402	0.0372514	0.0338195	0.0200042	0.026098	0.0543984	0.0226955	0.0350296	0.0141714	0.0255296	0.0168161	0.0247901	0.0134502	0.0180544	0.0212846	0.024629	0.0371899	0.0530036	0.0176369	0.0289079	0.025664	0.0274797	1
k__Bacteria;p__Lentisphaerae;c__Lentisphaeria;o__Victivallales	0.000171286	0.000167168	0.000951223	0.00233147	0.000930038	0.000107279	0.000305421	0.000168572	0.00037055	0	0.000746021	0.00032831	0.000422141	0.000205124	0.000174535	0.000671592	0.000591266	0.000318618	0.000261946	0.000709757	0.000266141	0.0014424	0.000480402	0.00126529	0	0.000379939	0	0.000609317	0.000338503	0.000178875	0.000169468	0.00138855	0.000107689	0	5.7374e-05	0.0012287	0	0.000546417	0.000175329	0	0.000136221	0.000136575	0	0.000276716	5.00338e-05	0.000729006	0.000437579	0.000432614	0.851064
k__Bacteria;p__Lentisphaerae;c__Oligosphaeria;o__Oligosphaerales	0.000171286	0	0.000660572	0.00131779	0.000883536	0	0	0	0.000484565	0	0.00116048	0	0.000474909	0.000501413	0.000116357	0.000129152	0.000985444	0.000778844	0.000327432	0	0.000399212	0.000352587	0.000791251	0.000796663	0	0.00102291	0.000144475	0.00127403	0.000492368	0.000208687	0.000451914	0.00149745	5.38445e-05	0.000484397	0.000143435	0.000637102	0.000568285	0.000431382	0.000601127	0.000203144	0.00051083	0.000569061	0.000854659	0.000276716	0.000700473	0.00112155	0.00137837	0.000509738	0.829787
k__Bacteria;p__Patescibacteria;c__Gracilibacteria;o__Absconditabacteriales (SR1)	0.000411086	0	0.00134757	0.000329448	0.000162757	0.000107279	0	0.000202286	0.000228031	0.000193336	0.000303935	0	0.000105535	6.83745e-05	0.00072723	0	0.000366022	0	0.000174631	0	0.000106457	6.41067e-05	0	0.00131215	0	0.000964461	0.00023116	0.000360051	0.000123092	0.00011925	0.000536647	5.44529e-05	0	0.000280441	8.6061e-05	0.000136522	0.000542453	8.62763e-05	0.000175329	0	0.000306498	0	0.000195351	0.00012578	0	0.000729006	0.000350063	0.000247088	0.744681
k__Bacteria;p__Patescibacteria;c__Microgenomatia;o__metagenome	0	0	0	0	4.65019e-05	0	0	0	0	0	0	0	0	0	0	0	0	0	0	0	0	0	0	0	0	0	0	0	0	0	0	0	0	0	0	0	0	0	0	0	0	0	0	0	0	0	0	9.89402e-07	0.0212766
k__Bacteria;p__Patescibacteria;c__Saccharimonadia;o__Saccharimonadales	0.002398	0.000390059	0.0015061	0.00392803	0.0073008	0.00123371	0.000890812	0.001416	0.00290739	0.00257782	0.00174072	0.00154306	0.000712363	0.000888869	0.000785409	0.0021181	0.00230875	0.00223033	0.00312152	0.00806757	0.000958109	0.00695557	0.000480402	0.00196823	0.000643753	0.00347791	0.000433426	0.00157868	0.0114783	0.00175894	0.00307866	0.0075145	0.00153457	0.000433408	0.00086061	0.0012742	7.74933e-05	0.00100656	0.00671259	0.000761789	0.00126005	0.000887736	0.000781403	0.00113202	0.00215145	0.00227113	0.00231917	0.00237992	1
k__Bacteria;p__Planctomycetes;c__Pla4 lineage;o__uncultured rumen bacterium	0.000924943	0	0	0	0	0.000268197	0	0	0	0	0	0	0.00145111	0.00380618	0	0	0.00419517	0	0	0	0	0	0	9.37251e-05	0	0	0.000260055	0	0	0	0	0	0	0	0	0	0.00247979	0	0	0.000990325	0.00262226	0	0	0	0	0	0	0.000363654	0.212766
k__Bacteria;p__Planctomycetes;c__Planctomycetacia;o__Pirellulales	0.00325443	0.00312047	0.00301221	0.00215408	0.00346439	0.00396932	0.00246882	0.002596	0.00179574	0.00174003	0.00373011	0.0019042	0.00216347	0.00223357	0.00174535	0.00185979	0.00467382	0.00240734	0.00774923	0.00049683	0.00473732	0.00028848	0.00339108	0.0029992	0.00106359	0.00359481	0.00268724	0.000830887	0.00203102	0.00611156	0.00231606	0.00220534	0.00191148	0.00232001	0.00355719	0.00257116	0.0026606	0.00198436	0.00200376	0.00266626	0.0041888	0.00350542	0.00534772	0.0140119	0.00522853	0.00283191	0.00490089	0.00315927	1
k__Bacteria;p__Planctomycetes;c__vadinHA49;o__uncultured Planctomycetaceae bacterium	0	0	0	0	0	5.36394e-05	0	0	0	0	0	0	0	0	0	7.74913e-05	0	0	0	0	0	0	0	9.37251e-05	0.000139946	0	0	0	0	0	0	0	0	0	0	0	0	0	0	7.61789e-05	0	0	4.88377e-05	0	0	8.41161e-05	0	1.22114e-05	0.148936
k__Bacteria;p__Proteobacteria;c__Alphaproteobacteria;o__Paracaedibacterales	0	0	0	0	0	0	0	0	0	0	0	0	0	0	0	0	0	0	0	0	0	0	0	0.000164019	0	0	0	0	0	0	0	0	0	0	0	0	0	0	0	0	0	0	2.44188e-05	0	0	0	0	4.00931e-06	0.0425532
k__Bacteria;p__Proteobacteria;c__Alphaproteobacteria;o__Rhizobiales	0	0.000111445	7.92686e-05	0	0	0.000107279	0	0	0	0	0	0	0.000131919	4.5583e-05	0	0	5.63111e-05	0	0	0	0.000372598	0	0	4.68626e-05	0	0	0	0	9.23191e-05	0	0	0	5.38445e-05	0	0.000114748	0	0	0	0	0	0	9.10498e-05	0	0	0	0.000336464	0	3.48871e-05	0.276596
k__Bacteria;p__Proteobacteria;c__Alphaproteobacteria;o__Rhodobacterales	0	5.57227e-05	0	0	0	0	0	0	0	0	0	6.5662e-05	0	0	0	0	0	0	0	0	0	0	0	0	0	8.76783e-05	0	0	0	0	0	0	0	0	0	0	0	0	0	0	0	0	0	0	0	0	0	4.44815e-06	0.0638298
k__Bacteria;p__Proteobacteria;c__Alphaproteobacteria;o__Rhodospirillales	0.00164434	0.00061295	0.0119431	0.00755195	0.0108349	0.000697313	0.00139985	0.00262972	0.00419006	0.00132113	0.00406167	0.00141173	0.00089705	0.00193728	0.00366524	0.00222142	0.00081651	0.00300917	0.00198642	0.000567805	0.00178315	0.00512853	0.00514313	0.00182764	0.0039185	0.00607903	0.00196486	0.00872431	0.00449286	0.00891393	0.0044344	0.0116801	0.00131919	0.00609321	0.00235233	0.00311725	0.00069744	0.00816749	0.00931747	0.00167594	0.00207737	0.0020031	0.00586052	0.000150936	0.00307708	0.00443011	0.00697939	0.00393211	1
k__Bacteria;p__Proteobacteria;c__Alphaproteobacteria;o__Rickettsiales	0.000411086	0.000362198	0.00113618	0.000785606	0.00290637	0.000536394	0.000305421	0.00107886	0	0	0.00348143	0.000262648	0.000263838	0.000319081	0.000203625	0.00258304	0.000732044	0.000601834	0.00410382	0.000875367	0.000558897	0.0019232	0	0.000538919	0.00075571	0.0026888	0.000462321	0.000664709	0.00126169	0.000685687	0.000254201	0.00160636	0.000161533	0	0.00109011	0.00145623	0.000335805	0.00109283	0.00293049	0.000355501	0.000374608	0.0001821	0	0.000402495	0.000600405	0.000476658	0.000765764	0.000905827	0.893617
k__Bacteria;p__Proteobacteria;c__Alphaproteobacteria;o__Sphingomonadales	0	0	0	0	0	0	0	0	0	0	0	0	0	0	0	0	0	0	0	0	0	0	0	0	0	0	0	0	0	0	0	0	0	0	0	4.55073e-05	0	0	0	0	0	0	0	0	0	0	0	9.6824e-07	0.0212766
k__Bacteria;p__Proteobacteria;c__Deltaproteobacteria;o__Bdellovibrionales	0	0	0	0	0	8.04592e-05	0	0	0	0	0	0	0	0	0	0	0	0	0	0	0	0	0	0	0	0	0	0	0	0	0	0	0	0	0	0	0	0	0	0	0	0	0	0	0	0	0	1.7119e-06	0.0212766
k__Bacteria;p__Proteobacteria;c__Deltaproteobacteria;o__Bradymonadales	0.000205543	0	0.000845532	7.60264e-05	0.00137181	0.000160918	0.000789005	0.000472	8.55115e-05	0.000257782	0.00113285	0	0.00034299	0.000227915	0.00113448	0.00134318	0.00174564	0.000566432	0	0	0.000745196	0.00118597	0	4.68626e-05	0	0.00131517	0.000924642	0.000498532	0.00110783	0.000924187	0.00166643	0.000408397	0	0	0.000688488	0.00102391	0.00209232	0	0.000876644	0.00129504	0.00292876	0.000591824	0.000488377	0	0.000700473	0.00201879	0.000459458	0.0006967	0.787234
k__Bacteria;p__Proteobacteria;c__Deltaproteobacteria;o__Desulfovibrionales	0.00157583	0.0017274	0.00137399	0.000988343	0.0012323	0.00195784	0.00157801	0.00316914	0.000769604	9.66682e-05	0.00118811	0.00131324	0.00308691	0.00154982	0.00037816	0.000878235	0.00197089	0.00237193	0.000982297	0.00111195	0.00077181	0.000416693	0.00178031	0.0030695	0.0020712	0.00125672	0.000924642	0.000858583	0.000769325	0.000864562	0.000395424	0.00127964	0.00333836	0.000509892	0.00226627	0.00170652	0.00105908	0.00163925	0.000450845	0.00187908	0.00303092	0.00300464	0.00105001	0.000477963	0.00172617	0.00162624	0.00102831	0.00145857	1
k__Bacteria;p__Proteobacteria;c__Deltaproteobacteria;o__Myxococcales	0.000102771	0.000139307	0	0.0004815	0.0012788	0.000670493	0.000203614	0.00111257	0.000199527	0	0.000607869	0.00105059	0.000211071	0	0.00037816	0.0005941	0.000450488	0	0.000218288	0	0	0.000833387	0	0.000304607	0	0.000847557	0.000202265	0.000997064	0.000492368	0.00149062	0.000282446	0.000517302	5.38445e-05	0.000203957	0.00186465	0.000273044	0.00103324	0	0.000150282	0.000406287	0.000136221	0.000614586	0.000439539	0.000226404	0.000525355	0.00109351	0.000109395	0.000442491	0.808511
k__Bacteria;p__Proteobacteria;c__Deltaproteobacteria;o__Oligoflexales	0.000342571	0	0	0	0	0	0	0.000573143	0.00495967	0	0	0	0	0.000706537	0	0	0	0	0	0	0	0	0	0	0	0	0	0.00650861	0	0	0	0	0	0	0	0	0	0.00520534	0	0	0	0.000523536	0	0	0	0.00479462	0	0.000502426	0.170213
k__Bacteria;p__Proteobacteria;c__Deltaproteobacteria;o__PB19	0	0	0.000819109	0.000278763	0	0	0	0	0.000256535	9.66682e-05	0	0	0	0	0	0.000981557	0	0	0	0	0	0	0.00353237	0	0	0	0	0	0	0	0	0	0	0.000382419	0	0	0	0	0.000125235	0	0	0	0	0	0	0.000953316	0.000371942	0.000165913	0.212766
k__Bacteria;p__Proteobacteria;c__Deltaproteobacteria;o__SAR324 clade(Marine group B)	0	0	0.000290652	7.60264e-05	0.000186008	0	0.000203614	6.74286e-05	0.000256535	0	8.28912e-05	0.000295479	0	0	0	0	0.000168933	0	2.18288e-05	0	0	0	5.65179e-05	0	0.000111957	0	0.00017337	8.30887e-05	0	0	0	0	0	0.000203957	0	0	0	0.000115035	0	5.07859e-05	0	6.82874e-05	0	0	0.000950642	0	0.000262548	7.92677e-05	0.425532
k__Bacteria;p__Proteobacteria;c__Gammaproteobacteria;o__Aeromonadales	0.00322017	0.0364427	0.0172541	0.00651292	0.00358065	0.0305745	0.0231357	0.00498972	0.000855115	0.00380228	0.00737732	0.0368364	0.0293388	0.00891148	0.22867	0.00702588	0.0116282	0.00658477	0.00639584	0.00184537	0.0050833	0.00564139	0.00579309	0.0148554	0.0018193	0.010346	0.00317846	0.00930593	0.00846258	0.0602808	0.000480158	0.00914808	0.00996123	0.00726596	0.0416248	0.0151312	0.00113657	0.0098355	0.000425798	0.00606892	0.0188326	0.0104935	0.00178257	0.0018867	0.00555375	0.0270854	0.021157	0.0167578	1
k__Bacteria;p__Proteobacteria;c__Gammaproteobacteria;o__Alteromonadales	0	0	0	0	0	0	0	0	0	0	0	0	0	0	0	0	0	0	0	0	0	0	0	0	0	0	0	0	0	0	0	0	0	0	0	0	0	0	0	0	0	0	0	0	0	8.41161e-05	0	1.7897e-06	0.0212766
k__Bacteria;p__Proteobacteria;c__Gammaproteobacteria;o__Betaproteobacteriales	6.85143e-05	0.00100301	0.000396343	0.00752661	0.00499895	0.000563214	0.000534487	0.001652	0.000399054	0	0.000442087	0.000295479	0.000501293	0.000341873	0.000174535	0.00232474	0.000872821	0.000141608	0.000174631	0.000709757	0.00106457	0.00169883	0.00127165	0.000468626	0.000223914	0.000263035	0.000202265	0.00271423	0.000492368	0.00059625	0.000790849	0.00166081	0.000457678	0.000739343	0.00086061	0.000546088	0.000129156	0.00106407	0.000275517	7.61789e-05	0.000783272	0.000341437	0.000976753	0.000477963	0.000650439	0.000897238	0.00021879	0.000916233	0.978723
k__Bacteria;p__Proteobacteria;c__Gammaproteobacteria;o__Enterobacteriales	0	5.57227e-05	0.000317074	0.000101368	0.00106954	0.00179692	0.00542123	0.000472	0.00393353	0.00299671	0	0.00367707	0.00116089	0.000592579	0.00075632	0.000671592	0.000309711	0.000743442	0	0	0.00125086	0.000609013	0.00429536	0.00091382	0	0.00339023	0.00661697	0	0.000984737	0.000626062	0.00909476	0.000925699	0.00110381	0.00152968	0.000745862	0.00177478	0	0.00215691	0.000300564	0.000990325	0.000272442	0.000682874	0.000146513	0.00012578	0.00180122	0.000336464	0.00179408	0.00141584	0.851064
k__Bacteria;p__Proteobacteria;c__Gammaproteobacteria;o__Oceanospirillales	0	0	0	0	0	0	0	0	0	0	0	0	0	0	0	0	0	0	0	0	0	0	0	0	0	0	0	0	0	0	0	0	0	0	0	0	0	0	0	0	0	4.55249e-05	0	0	0	0	0	9.68615e-07	0.0212766
k__Bacteria;p__Proteobacteria;c__Gammaproteobacteria;o__Pasteurellales	0	0.000139307	0	0	0	0	0	0	0	0	0	0	0	9.1166e-05	0	0	0	0	0	0	0	0	0	0	0	0	0	0	0	0	0	0	0	0	0	0	5.16622e-05	0	7.51409e-05	0	0	6.82874e-05	0	0	0	0	0	9.05454e-06	0.106383
k__Bacteria;p__Proteobacteria;c__Gammaproteobacteria;o__Pseudomonadales	0	0	0.000290652	0	0.000279011	0	0.000152711	0	0	0	0	0.000164155	0	0	0	0	0	0	0	0	0.000106457	0	0.000226072	0	5.59785e-05	0.000321487	0.00141586	0	0	0.000149062	0	0	0	0	5.7374e-05	0.00025029	0	0	0	0.000101572	0	0	0	0	0.000275186	0.000252348	4.37579e-05	8.8127e-05	0.340426
k__Bacteria;p__Proteobacteria;c__Gammaproteobacteria;o__WN-HWB-116	0	0	0	0	0	5.36394e-05	0	0	0	0	0	0	0	0	0	0	0	0	0	0	0	0	0	0	0	0	0	0	0	0	0	0	0	0	0	0	0	0	0	0	0	0	0	0	0	0	0	1.14126e-06	0.0212766
k__Bacteria;p__Proteobacteria;c__Gammaproteobacteria;o__Xanthomonadales	0	0	0	0	4.65019e-05	0	0	0	0	0	0	0	0	0	0	0	0	0	0	0	0	0	0	0	0	0	0	0	0	0	0	0	0	0	0	0	0	0	0	0	0	0	0	0	0	0	0	9.89402e-07	0.0212766
k__Bacteria;p__Spirochaetes;c__Leptospirae;o__Leptospirales	6.85143e-05	0	0	0.000278763	0.000534772	0	0	0	0	0	0.000110522	0	0	9.1166e-05	0	0.000206644	0	0	0	0	0	0	0	0.000234313	0	0.000350713	0	0	0.000215411	0	0	0.000217812	0	0	0	0.000113768	0	0	0.000275517	0	0	0	0	0.000176092	0	0.000336464	0.000525095	7.94801e-05	0.319149
k__Bacteria;p__Spirochaetes;c__MVP-15;o__uncultured rumen bacterium	0.000205543	0.00019503	0	0.000202737	0	0.00101915	0	0	0	0	0.00129863	0.000196986	0.000105535	6.83745e-05	0	0	0.000112622	0	8.73153e-05	0	0	0	0	4.68626e-05	0.000783699	0	0	0	0	0	0	0	0.000376911	0	0.00200809	0.000614348	0.000154987	0	0	0.000507859	0.000170277	0.000546299	0	0	0.00142596	0	0	0.000215473	0.425532
k__Bacteria;p__Spirochaetes;c__Spirochaetia;o__Spirochaetales	0.130109	0.0871503	0.0226444	0.0603142	0.0848427	0.143995	0.150853	0.0601126	0.0500812	0.0238448	0.149094	0.112807	0.0721334	0.146025	0.144893	0.0711887	0.106343	0.054165	0.111676	0.110888	0.03883	0.0740753	0.0217029	0.0759642	0.116043	0.100158	0.033027	0.1379	0.0981352	0.0671675	0.0682107	0.085246	0.0857743	0.0461962	0.12694	0.123962	0.164958	0.119033	0.155567	0.122724	0.126652	0.0733634	0.0545517	0.0982341	0.0580642	0.081144	0.108738	0.0926707	1
k__Bacteria;p__Synergistetes;c__Synergistia;o__Synergistales	0.000513857	0.000640811	0.000317074	0.00159655	0.00272036	0.00128735	0.000203614	0.00111257	0.000256535	0.000612232	0.00234859	0.000525296	0.000263838	0.00113958	0.00104721	0.0021181	0.00391362	0.000601834	0.00117876	0.00198732	0.00167669	0.00224373	0.000565179	0.0022494	0.00243506	0.00239654	0.000317846	0.000304659	0.000923191	0.00035775	0.00175117	0.00255929	0.000726901	0.000382419	0.000745862	0.00116044	0.000671609	0	0.00147777	0.000558645	0.000544885	0.000637349	0.000854659	0.00256591	0.000775523	0.00100939	0.000897038	0.00117391	0.978723
k__Bacteria;p__Tenericutes;c__Mollicutes;o__Anaeroplasmatales	0.000890685	0.000473643	0.000264229	0.00164724	0.0013253	0	0.00274879	0.001416	0.000114015	0	0.000165782	0.000886438	0.000211071	0.000227915	0.000698141	0.00157566	8.44666e-05	0.0018409	0.000152802	0.000520488	0.000399212	9.616e-05	0.000254331	0.000585782	0.000643753	0.000847557	0.00011558	0.00182795	0.00141556	0.00149062	0	0.00163359	0.000699978	0.00122374	0.000659801	0.000659856	0.000206649	0.00186932	0.00117721	0.00025393	0.000647051	0.000455249	0.000537214	0.000477963	0.00142596	0.00266368	0.00172844	0.000834887	0.93617
k__Bacteria;p__Tenericutes;c__Mollicutes;o__EMP-G18	0	0	0	0	0.000116255	0.000160918	0.000356325	0	0	0	0	0	0	0	0	0	8.44666e-05	0	0.000130973	0.000141951	0	0.00019232	0.000197813	0	0	0	0	0	0	0.000149062	0	0.000190585	0.000107689	0	0	9.10146e-05	0	0.000258829	0	0	0	0	0	0	0	8.41161e-05	0.000131274	5.09275e-05	0.319149
k__Bacteria;p__Tenericutes;c__Mollicutes;o__Izimaplasmatales	0.000548114	0.000306475	0.00261586	0.00357324	0.00313888	0.00099233	0.00193433	0.000438286	0.00190976	0.000193336	0.000773652	0.000525296	0.000263838	0.000843286	0.00119266	0.00160149	0.000675733	0.0017347	0.000109144	0.0022239	0.000798424	0.00028848	0.00115862	0.000515488	0.000195925	0.00301029	0.000837957	0.00343433	0.00233875	0.00223594	0.00160994	0.0032944	0.000780745	0.00152968	0.000717175	0.00150174	0.00142071	0.00385368	0.00423294	0.000406287	0.000170277	0.0016389	0.00063489	0.000276716	0.001476	0.00328053	0.00367567	0.0015087	1
k__Bacteria;p__Tenericutes;c__Mollicutes;o__Mollicutes RF39	0.000993457	0.000250752	0.00113618	0.00301571	0.00358065	0.000777772	0.000483584	0	0.00208078	0.000322227	0.00243148	0.000755113	0.000316606	0.000250707	0.000814498	0.00235057	0.000760199	0.000672638	0.00229203	0.00238951	0.00119764	0.00198731	0.00081951	0.000210881	0.00193126	0.00251344	0.000953537	0.00188334	0.00926268	0.000983812	0.00155345	0.00136132	0.000726901	0.000968795	0.000114748	0.00075087	0.000309973	0.00112159	0.00295554	0.000584038	0.000272442	0.000250387	0.000879078	0.000352184	0.00115078	0.00171036	0.00194723	0.0013708	0.978723
k__Bacteria;p__Tenericutes;c__Mollicutes;o__Mycoplasmatales	0.000205543	0	0.000290652	0.00506842	0.00181357	5.36394e-05	0.000127259	0.000775429	0.000228031	0	0.000386826	0	0	0	0.00139628	0.00204061	0	0.000672638	6.54865e-05	0.00066244	0.000851653	0.00057696	0.000678215	0.00161676	0	0.0018997	0	0.0014402	0.00135401	0.000268312	8.47338e-05	0.00552697	0	0.000739343	0.000172122	0.000568841	0.000154987	0.00023007	0.00260488	5.07859e-05	0.000102166	0.000273149	0.000732565	0	0.000175118	0.0022431	0.000678248	0.000783185	0.787234
k__Bacteria;p__Tenericutes;c__Mollicutes;o__NED5E9	0.000376828	0	0.000343497	0.000253421	0.000465019	0.000160918	0.000483584	0	0	0	0	0.000164155	0.000158303	0	0.000116357	0.000103322	0	0.000212412	0.000502063	0	0.000159685	0	0.000423884	0.000210881	0	0	0.00023116	0.000886279	0.00030773	0.000834749	0.000423669	0.000680661	8.07667e-05	0.000254946	0.000200809	0.000182029	0	0.00046014	0.000350657	0.000152358	0	0.000159337	7.32565e-05	0.000100624	0.000350236	0.000560774	0.000875159	0.000240419	0.723404
k__Bacteria;p__Tenericutes;c__Mollicutes;o__T2WK15B57	0	0	0	0	0	0	0	0	8.55115e-05	0	0	0	0	0	0	0	0	0	0	0	0	0	0	0	0	0.000175357	0	0	0	0	0	8.16793e-05	0	0	0	0	0	0	0	0	0	0	0	0	0	0	0	7.28824e-06	0.0638298
k__Bacteria;p__Verrucomicrobia;c__Verrucomicrobiae;o__Opitutales	0	0	0	0.000101368	0	0	0	0	0	0	0	0.000164155	0	6.83745e-05	0	0.000206644	0.000112622	0	0	0	0	0	0	0	0	0	0	0	0	0	0	0.000272264	0	7.64838e-05	0	0.000227536	0	0	0	0.000101572	0	0	0.000170932	5.03119e-05	0	0	0	3.30269e-05	0.234043
k__Bacteria;p__Verrucomicrobia;c__Verrucomicrobiae;o__Pedosphaerales	0.0009592	0.000111445	0.000686995	0.00331982	0.00274361	0.000321837	0.000279969	0.000539429	0.000513069	0.000580009	0.00069076	0	0.000290222	0.00157261	0.00142537	0.00302216	0.00287186	0.000672638	0.000349261	0	0.000798424	0.00147445	0.000141295	0.0011247	0.000195925	0.000964461	0.000606796	0.000553925	0.00203102	0	0.00129925	0.0019603	0.000188456	5.09892e-05	0	0	0.0011624	0	0.00170319	0.000406287	0.00122599	0.0001821	4.88377e-05	0.000528275	0.000350236	0.0013739	0.00146589	0.000867817	0.87234
k__Bacteria;p__Verrucomicrobia;c__Verrucomicrobiae;o__Verrucomicrobiales	0.00315166	0.00312047	0.0396343	0.00509377	0.00946314	0.00120689	0.000509035	0.00529315	0.0162757	0.00251337	0.00505637	0.00292196	0.00427418	0.00964081	0.00290892	0.0104613	0.0242419	0.00300917	0.00783655	0.0256459	0.00604141	0.0222771	0.0119535	0.00700595	0.00654948	0.00303951	0.00132917	0.00944441	0.0042159	0.0104046	0.0318882	0.00547251	0.023207	0.00323781	0.00163516	0.00896494	0.00495957	0.00258829	0.00470883	0.00510398	0.00953549	0.00778476	0.00529889	0.00344637	0.000875591	0.00109351	0.00371942	0.00825617	1
k__Bacteria;p__WPS-2;c__Burkholderiales bacterium Beta_02;o__Burkholderiales bacterium Beta_02	0	0	0.00018496	0.000126711	0	0	0	0	0	0.000161114	0	0	0.000184687	0	0	0.000103322	0	0	0.000305603	0	0	0	0	0	0	0	0	0	0	0.000178875	0	0	0	0.000688354	0	0.000182029	0.00023248	0	0	0	0	0	0	0.000226404	0	0.000280387	0	6.07431e-05	0.255319
[truncated: 1 more columns]

## Sheet: Family
Family level
Taxa	B005E	B0085	B00AF	B0313	B05DF	B068E	B0767	B07FF	B0827	B08DC	B0A08	B0AFD	B0BAF	B0C85	B0ED7	B0F6B	B0F88	B0FB7	B0FE2	B1159	B11F2	B1228	B127E	B1516	B16BD	B1BAF	B1EBB	B3607	B3BDF	B494B	B4977	B68D8	B98E5	BA88F	BA8A4	BB0A1	BC8EE	BCA77	BD196	BFBE7	BFD1A	BFD1D	BFDC6	BFDE8	BFF96	BFFB4	BOCD1	Mean relative abundance (%)	Sample prevalence (%)
k__Archaea;p__Euryarchaeota;c__Methanobacteria;o__Methanobacteriales;f__Methanobacteriaceae	0.000274057	0.000780118	0.0049675	0	0	0.00107279	0.000152711	0.00593372	0.00507368	0.0052523	0.00179598	0.000459634	0.000395757	0.000638162	0	0.00180813	0.00135147	0.00523949	0.00172448	0.00066244	0.0133603	0.000641067	0.00259982	0.00295234	0.00134348	0.000759878	0.00190707	0.000637013	0.00061546	0.00137137	0.00519701	0.000326717	0.000403834	0.00122374	0.000458992	0.000364058	0.00105908	0.000373864	0.000525986	0.000736396	0.00102166	0.00116089	0.00241746	0.000905615	0.00202637	0.000336464	0.00179408	0.00178941	0.93617
k__Archaea;p__Euryarchaeota;c__Methanomicrobia;o__Methanomicrobiales;f__Methanocorpusculaceae	0.00212394	0.000306475	0	0.004815	0.00025576	0.000616854	0.000509035	0.000741715	0.00111165	0	0	0	0.000633212	0.00173215	0.000872676	0.00289301	0.000422333	0.00127447	0	0.000757074	0.000984723	0.00535291	0.000169554	0.000351469	0.000615764	0.000642974	5.77901e-05	0.00348972	0	0	0	0.00612595	0	0	0	0.000841885	0.000955751	0.00112159	0	0	0.00224765	0.000159337	0.000293026	0.000603743	0	0.000757045	0	0.000932686	0.680851
k__Archaea;p__Euryarchaeota;c__Methanomicrobia;o__Methanomicrobiales;f__Methanomicrobiaceae	0	0	0	7.60264e-05	0.000139506	0	0	0	0	0	0	0	0	0	0	5.16609e-05	0	0	0	0	0	0.000128213	0	0	0	0.00014613	0	0	9.23191e-05	0	0	0	0	0	0	0	0	0	0.000400751	0	0	0	0	0	0	0	0	2.20129e-05	0.148936
k__Archaea;p__Euryarchaeota;c__Methanomicrobia;o__Methanosarcinales;f__Methanosarcinaceae	0	0	0	0	0	0	0	0	0	0	0	0	0	0	0	0	0	0	0	0	0	0	0	0	0	0	0	0	0.000123092	0	0	0	0	0	0	0	0	0	0	0	0	0	0	0	0	0	0	2.61898e-06	0.0212766
k__Archaea;p__Euryarchaeota;c__Thermoplasmata;o__Methanomassiliicoccales;f__Methanomethylophilaceae	0	0	0.00036992	0.000152053	9.30038e-05	5.36394e-05	0.000127259	0	0.000570077	0.000515564	0	0	0	0	8.72676e-05	0.000129152	5.63111e-05	0.000212412	8.73153e-05	0	0	0.00028848	0.000141295	0.000234313	5.59785e-05	0	0	0.000360051	0.000215411	0.000208687	0.000197712	0.000136132	8.07667e-05	0.00033143	0	6.82609e-05	7.74933e-05	0.000115035	0	0	0.000136221	0	0.000170932	0.00012578	0	0.00022431	0.000371942	0.000127536	0.659574
k__Bacteria;p__Actinobacteria;c__Actinobacteria;o__Actinomycetales;f__Actinomycetaceae	0	0	0	0	0	0	0	0	0	6.44454e-05	0	0	0	0	0	0	0.000309711	0	0	0	0.00330015	0	0.000141295	0	0	0	0	0.000110785	0	0.000447187	0.00437791	5.44529e-05	0	0	0	0	0	0	0	0	0	0	0	0.000327028	7.50507e-05	0	0.000393821	0.000204295	0.234043
k__Bacteria;p__Actinobacteria;c__Actinobacteria;o__Bifidobacteriales;f__Bifidobacteriaceae	0	0	0	0	0	0	0	0	0	0	0	0	0	0	0	0	0	0	0	0	0	0	0	0	0	0	0.000433426	0	0	0	0	0	0	0	0	0	0	0	0	0	0	0	0	0	0	0	0	9.22183e-06	0.0212766
k__Bacteria;p__Actinobacteria;c__Actinobacteria;o__Corynebacteriales;f__Corynebacteriaceae	6.85143e-05	0.000111445	0.00245733	0	0.000534772	0.000241377	0.000814457	0.00337143	0.00188125	0.00734678	0.000165782	0.000525296	0.000501293	0.00029629	0.000814498	0.000439118	0.000225244	0.003611	0	0	0.00287433	0.000256427	0.0026846	0.000234313	0	0.00151976	0.000866852	0.000304659	0.000523141	0.00298125	0.0028527	0.000299491	0	0.00132572	0	0	5.16622e-05	0	0.00150282	0.000964932	0.000204332	6.82874e-05	0.000732565	0	0.0017762	0.000364503	0.00181595	0.00101299	0.808511
k__Bacteria;p__Actinobacteria;c__Actinobacteria;o__Corynebacteriales;f__Dietziaceae	0	0	0.000422766	0	0.000279011	8.04592e-05	0	0	0	0	0.000414456	0	0.000184687	0	0	0	0	0	0	0	0.000425826	0	0	0.000234313	0	0.000642974	0.00450763	0	0.000246184	0	0	0.000108906	8.07667e-05	0	0	0.000273044	0	0	0	0.000533252	0	0	0	0	0	0	0	0.000179453	0.297872
k__Bacteria;p__Actinobacteria;c__Actinobacteria;o__Corynebacteriales;f__Mycobacteriaceae	0	0	0	0	0	0	0	0	0	0	0	0	0	0	0	0	0	0	0	7.09757e-05	0	0	0.000169554	4.68626e-05	0	0	0	0	0	0	0	0	0	0	0	0	5.16622e-05	0	0	0	0	0	0	0	0	0	0	7.21392e-06	0.0851064
k__Bacteria;p__Actinobacteria;c__Actinobacteria;o__Corynebacteriales;f__Nocardiaceae	0	0	0	0	0	0	0	0	0.000114015	0	0	0	0.000131919	0	0	0	0	0	0	0	0.000186299	0	0	0	0	0	0	0	0	0	0	0	0	0	0	9.10146e-05	0	0	0	0	0	0	0	0	0.000125084	0	0.000262548	1.93804e-05	0.12766
k__Bacteria;p__Actinobacteria;c__Actinobacteria;o__Corynebacteriales;f__Tsukamurellaceae	0	0	0	0	0	0	0	0	0	0	0	0	0	0	0	0	0	0	4.36576e-05	0	0	0	0	0	0	0	0	0	0	0	0	0	0	0	0	0	0	0	0	0	0	0	0	0	0	0	0	9.28886e-07	0.0212766
k__Bacteria;p__Actinobacteria;c__Actinobacteria;o__Glycomycetales;f__Glycomycetaceae	0	0	0	0	0	0	0	0	0	0	0	0	0	6.83745e-05	0	0	0	0	0	0	0	0	0	0	0	0	0	0	0	0	0	0	0	0	0	0	0	0	0	0	0	0	0	0	0	0	0	1.45478e-06	0.0212766
k__Bacteria;p__Actinobacteria;c__Actinobacteria;o__Micrococcales;f__Microbacteriaceae	0	0	7.92686e-05	0	0	0	7.63553e-05	0.000101143	0	0	0	0	0	0	0	0	0	7.0804e-05	0	0	0	0	0	4.68626e-05	0	0	0	0	0	0	0	0	0	0.000127473	0	0	0	0	0	0	0	0	0	0	0	0	0	1.06789e-05	0.12766
k__Bacteria;p__Actinobacteria;c__Actinobacteria;o__Micromonosporales;f__Micromonosporaceae	0	0	0	0	0	0	0	0	0	0	0	6.5662e-05	5.27677e-05	0	0	0	0	0	0	0	0	0	0	0	0	0	0	0	0	0	0	0	0	0	0	0	0	0	0	5.07859e-05	0	0	0	0	0	0	0	3.60033e-06	0.0638298
k__Bacteria;p__Actinobacteria;c__Actinobacteria;o__Pseudonocardiales;f__Pseudonocardiaceae	0	0.00206174	0	0	0	0.00209194	0	0	0.000199527	0	0	0.0014774	0.000870666	0.0016182	0	0	0.00239322	0	0	0	0	0	0.000113036	0.0041239	0	0	0	0	0	0	0	0	0.00253069	0	0.00177859	0.00138797	0	0	0	0.00068561	0.00177088	0.00239006	0	0	0	0	0	0.000542413	0.319149
k__Bacteria;p__Actinobacteria;c__Actinobacteria;o__Streptomycetales;f__Streptomycetaceae	0	0.000111445	0	0	0	0	0	0	0	0	0	0	0	0.000478622	0	0	0	0	0	0	0	0	0	0	0	0	0	0	0	0	0	0	0	0	0	0.000159276	0	0	0	0.000152358	0	0	0	0	0	0	0	1.91851e-05	0.0851064
k__Bacteria;p__Actinobacteria;c__Actinobacteria;o__Streptosporangiales;f__Nocardiopsaceae	0	0	0.000158537	0	0	5.36394e-05	7.63553e-05	0.000236	0.00037055	0.000161114	0	0.000229817	0	9.1166e-05	0	0	0.000366022	0.000318618	0	0	0.000452441	0	0.000480402	0	0	0	0	0	0	0.000208687	0	0	0.000134611	0.000254946	0.000229496	0	0	0	0	0	0	0.000227625	0	0	0.000175118	0	0.000459458	9.96724e-05	0.404255
k__Bacteria;p__Actinobacteria;c__Actinobacteria;o__Streptosporangiales;f__Streptosporangiaceae	0	0	0	0	0	0	0	0	0	0	0	0	0	0	0	0	0	0	0	0	0	0	0	0	0	0	0	0	0	0	0	0	0	0	0	0	0	0	0	0	0	0.000113812	0	0	0	0	0	2.42154e-06	0.0212766
k__Bacteria;p__Actinobacteria;c__Actinobacteria;o__Streptosporangiales;f__Thermomonosporaceae	0	0	0	0	0	0	0	0	0	0	0	0	0	0	0	0	0	0	0	0	0	0	0	4.68626e-05	0	0	0	0	0	0	0	0	0	0	0	0	0	0	0	0	0	0	0	0	0	0	0	9.97076e-07	0.0212766
k__Bacteria;p__Actinobacteria;c__Coriobacteriia;o__Coriobacteriales;f__Atopobiaceae	0.000308314	0.000111445	0.00018496	0	0	0	0	0	0	0	0	0.000164155	0	0	0	0	0	0	0.00037109	0.000283903	0	0	0	0	0.000139946	0	0	0	0	0.00011925	0	0	0.000107689	0	0	0	0.000206649	0	0	0.000152358	0.000170277	0.000159337	0.000146513	0	0	0	0	5.58699e-05	0.297872
k__Bacteria;p__Actinobacteria;c__Coriobacteriia;o__Coriobacteriales;f__Coriobacteriaceae	0	0	0	0	0	0	0	0	0.000598581	0	0	0	0	0	0	0	0	0	0	0	0.00255496	0	0	0	0	0	0	0	0	0.00011925	0.00067787	0	0	5.09892e-05	0	0	0	0	0	0	0	0	0	0	0	0	0	8.51415e-05	0.106383
k__Bacteria;p__Actinobacteria;c__Coriobacteriia;o__Coriobacteriales;f__Coriobacteriales Incertae Sedis	0.000513857	0.000139307	0.000449189	0	0.00230184	0	0.000305421	0.000370857	0.000541573	0.00154669	0.000828912	0	0	0.00029629	0	0.000206644	0.000197089	0.0017701	0.000567549	0.00186903	0.00255496	0	0.000395626	0.00318665	0.00106359	0.000759878	0.000144475	0.000858583	0.000338503	0.000626062	0.00240079	0.00141578	0	0.000560881	0	0.000204783	0.000180818	0	7.51409e-05	0	0.00057894	4.55249e-05	0.00166048	0.000880459	0.000875591	0.000504696	0.000984553	0.00068513	0.787234
k__Bacteria;p__Actinobacteria;c__Coriobacteriia;o__Coriobacteriales;f__Eggerthellaceae	0.0028776	0.00111445	0.00367278	0	0.000767281	0.00171646	0.000636294	0.00171943	0.00159621	0.00186892	0.00270778	0.0024295	0.00171495	0.00127632	0	0.00183396	0.00081651	0.00304457	0.00467137	0.000544147	0.00157023	0.000256427	0.00251505	0.00178078	0.0059897	0.000789105	0.00222492	0.00119094	0.000646233	0.000983812	0.00118627	0.000653435	0.00215378	0.000866816	0.00200809	0.000910146	0.00219564	0	0.000801503	0.00225997	0.00269037	0.00150232	0.00588494	0.00105655	0.00305206	0.000504696	0.00107207	0.00173946	0.93617
k__Bacteria;p__Actinobacteria;c__Coriobacteriia;o__Coriobacteriales;f__uncultured	0	0	0	0	0.000162757	0	0	0	0	0	0	0	5.27677e-05	0	0	0.000103322	0	0.00017701	0	0	0	0	0	0	8.39678e-05	0.000379939	5.77901e-05	0	0	0	0	0	0	0	0	0	5.16622e-05	0	0.00025047	0	0	6.82874e-05	0	0.000176092	0	5.60774e-05	0	3.44711e-05	0.255319
k__Bacteria;p__Actinobacteria;c__Coriobacteriia;o__Coriobacteriales;f__uncultured bacterium	0	0	0	0	0	0	0	0	0	0	0	0	0	6.83745e-05	0	0	0	0	0	0	0	0	0	0	0	0	0	0	0	0	0	0	0	0	0	0	0	0	0	0	0	0	0	0	0	0	0	1.45478e-06	0.0212766
k__Bacteria;p__Armatimonadetes;c__uncultured;o__uncultured bacterium;f__uncultured bacterium	0.000137029	0	0.000158537	0.000228079	9.30038e-05	0	0.000101807	0.000842858	0.000427558	0.00035445	0	6.5662e-05	5.27677e-05	0.000136749	0.000203625	0.000154983	0.000394177	0.000637236	0.000109144	0	0.000345984	0.000256427	0.000169554	0.000304607	0.000979624	0	0	0	0	0	0.000988561	0.000163359	8.07667e-05	0.000152968	0	0.000113768	0.000258311	0.000373864	0.000175329	0	6.81106e-05	9.10498e-05	0.000146513	0.000402495	0.000150101	0.000532735	0.000371942	0.000217526	0.765957
k__Bacteria;p__Bacteroidetes;c__Bacteroidia;o__Bacteroidales;f__Bacteroidaceae	0.000342571	0.000278614	0.000924801	0	0.000116255	0.000214558	0.000330873	0.000404572	0.00131118	0	0.000110522	0.00032831	0.000211071	0.000159541	0.000639963	0.000232474	0.000619422	0.00017701	0.000305603	0.00548879	0.020626	0	0.000762992	0.000117156	0	8.76783e-05	0	0.000193874	0.0019387	0	0.0156475	0.000136132	0.000376911	0.000305935	0	0	0	0.000431382	0.000425798	7.61789e-05	0	0.000250387	0	0.000226404	0	5.60774e-05	0.00483525	0.00124873	0.744681
k__Bacteria;p__Bacteroidetes;c__Bacteroidia;o__Bacteroidales;f__Bacteroidales BS11 gut group	0.00712548	0.0064917	0.0178619	0.0059554	0.0344579	0.00514939	0.0014762	0.0059	0.0314967	0.0119546	0.0282107	0.00479333	0.00316606	0.00357827	0.00398522	0.0305058	0.0328293	0.00923992	0.0810067	0.0182407	0.0121627	0.00233989	0.0439709	0.00923192	0.0366939	0.0196984	0.00627023	0.0101368	0.0193562	0.0303789	0.0150544	0.0037028	0.00751131	0.0195544	0.00301213	0.0157455	0.0195283	0.00877143	0.00761428	0.00711003	0.00943332	0.0157971	0.015799	0.00789897	0.0128337	0.0220384	0.0248983	0.0159568	1
k__Bacteria;p__Bacteroidetes;c__Bacteroidia;o__Bacteroidales;f__Bacteroidales RF16 group	0.0250762	0.0235429	0.0223537	0.067258	0.049106	0.0230113	0.030593	0.0168572	0.0124847	0.00522008	0.0232372	0.0172691	0.0229012	0.0162731	0.0196352	0.0512734	0.0285779	0.0306227	0.0088625	0.0206539	0.0251238	0.0455478	0.0287111	0.0222831	0.0122593	0.0174188	0.0165569	0.0318507	0.0284035	0.015264	0.0163819	0.0326173	0.0133804	0.0276361	0.0142861	0.0223213	0.0313331	0.0163062	0.0286036	0.0136868	0.0308201	0.00940089	0.0162874	0.033382	0.0170615	0.0156736	0.0244169	0.0238686	1
k__Bacteria;p__Bacteroidetes;c__Bacteroidia;o__Bacteroidales;f__Bacteroidales UCG-001	0.0155527	0.00994651	0.0158537	0.0239736	0.0336674	0.0146972	0.0157546	0.00960858	0.0246558	0.0107302	0.0386826	0.013789	0.00390481	0.0128544	0.0114612	0.0245648	0.0212574	0.0117181	0.0195368	0.0188322	0.0102198	0.0538496	0.0191878	0.0119265	0.00881661	0.0442191	0.0123382	0.0168116	0.0346196	0.0139522	0.0180483	0.0396962	0.0073767	0.0156537	0.00602427	0.0183849	0.0230414	0.0142931	0.046387	0.0139915	0.0112383	0.0113357	0.0252491	0.0113957	0.016336	0.0328053	0.0255546	0.0194424	1
k__Bacteria;p__Bacteroidetes;c__Bacteroidia;o__Bacteroidales;f__Bacteroidetes BD2-2	0.00572094	0.00175527	0.00206098	0.00296503	0.00590574	0.00187738	0.00544668	0.00195543	0.00761052	0.00116002	0.0206123	0.00682885	0.00250646	0.00412526	0.00546877	0.00351294	0.00349129	0.00453145	0.00172448	0.00196366	0.00223559	0.00637861	0.00186509	0.00133558	0.00548589	0.00464695	0.00520111	0.00847505	0.0132939	0.00450168	0.0067787	0.0060715	0.0097997	0.00435958	0.00453255	0.00732667	0.00263477	0.00437133	0.00751409	0.00210762	0.00231576	0.00275426	0.00463958	0.00510666	0.0032522	0.00566382	0.00866407	0.00494757	1
k__Bacteria;p__Bacteroidetes;c__Bacteroidia;o__Bacteroidales;f__CAP-aah99b04	0	0	0	0	0	0	0	0.000269714	0.00114015	0.000128891	0.000414456	0.000361141	0.000158303	0.000250707	0	0	0.000309711	0	0	9.46342e-05	0	0	5.65179e-05	0	0	0.000204583	0	0.000110785	0.000184638	0.000775124	0.00036718	0.000490076	0	0	0	0.000136522	0.000129156	0	0	0	0.000715161	9.10498e-05	0.000170932	0.000352184	0.000525355	0.00106547	0.00063449	0.000194403	0.531915
k__Bacteria;p__Bacteroidetes;c__Bacteroidia;o__Bacteroidales;f__Dysgonomonadaceae	0	0	0	0.000532184	0.000209259	0.000187738	0	0.000134857	0	0.00035445	0	0	0	0	0.000232714	0	8.44666e-05	0	0	0	0.000159685	0.00028848	0	0	0	0.000438391	0	0	0	0	0.000169468	0	5.38445e-05	0	0	4.55073e-05	0	0	0	0	0.000272442	6.82874e-05	0.000122094	0.000603743	0.000100068	0	8.75159e-05	8.81956e-05	0.404255
k__Bacteria;p__Bacteroidetes;c__Bacteroidia;o__Bacteroidales;f__F082	0.0270289	0.0268584	0.0324737	0.0564369	0.0319933	0.0278657	0.0331382	0.0369846	0.044523	0.0336405	0.0381576	0.0191405	0.0208432	0.0480445	0.0225441	0.047838	0.0464848	0.0545899	0.0316736	0.0938298	0.0338532	0.0580486	0.0222963	0.0349595	0.0164577	0.045242	0.0228849	0.0514596	0.0419436	0.0208091	0.0463494	0.0787661	0.0337336	0.0225372	0.0226627	0.0301031	0.021569	0.0475958	0.0312336	0.0332648	0.0354516	0.0360102	0.0406574	0.0226404	0.0291197	0.0496565	0.0289896	0.0368592	1
k__Bacteria;p__Bacteroidetes;c__Bacteroidia;o__Bacteroidales;f__M2PB4-65 termite group	0.000205543	0.000278614	0	0.000684237	0.0011393	0.000160918	0	0.000505715	0.000570077	0.000676677	0.000414456	0.000229817	0	0.000683745	0	0.000232474	0.0015204	0	0.000567549	0	0.00031937	0	0	0.000890388	0.000923645	0.00119827	0.00011558	0	0.000984737	0.00104344	0.00115803	0.000653435	0.000942279	0.00033143	0.00057374	0.000705363	0.000904089	0.000201311	0.00057608	0.000711003	0.000272442	0.00118365	0.000586052	0.00025156	0.000425287	0.000392542	0.000656369	0.000507864	0.808511
k__Bacteria;p__Bacteroidetes;c__Bacteroidia;o__Bacteroidales;f__Marinifilaceae	0.00986605	0.00125376	0.0012683	0.00646224	0.0112767	0.0021724	0.0162382	0.00337143	0.00185275	0.000483341	0.00309461	0.00824059	0.00290222	0.00485459	0.00136719	0.00625097	0.00605344	0.0180904	0.00178996	0.000780732	0.00636078	0.0004808	0.00175206	0.00285862	0	0.00222118	0.00531669	0.0137927	0.0125862	0.00324956	0.000310691	0.00310381	0.00234224	0.00497145	0.00177859	0.00580218	0.0124248	0.00969171	0.00385723	0.00528173	0.00732189	0.00439315	0.00698379	0.0018867	0.00375253	0.0111033	0.0110926	0.00536993	0.978723
k__Bacteria;p__Bacteroidetes;c__Bacteroidia;o__Bacteroidales;f__Marinilabiliaceae	0.000102771	0	0	0	0.00199958	0.000375476	0	0	0	0	0	0	0.00601551	0	0	0	0	0	0	0	0	0.0129175	0	0	0.00498209	0	0	0	0.000553914	0	0	0	0.0097997	0	0.0143722	0	0	0.0251352	0	0.00330108	0	0.0105618	0	0	0	0	0	0.00191738	0.255319
k__Bacteria;p__Bacteroidetes;c__Bacteroidia;o__Bacteroidales;f__Muribaculaceae	0.0002398	0.00142093	0.0100671	0.000253421	0.00130205	0.00091187	0.00201069	0.00357372	0.00262235	0.00957015	0.000442087	0.000459634	0.00110812	0.00075212	0.00139628	0.000749083	0.00081651	0.00070804	0.000611207	0.00106464	0.00204929	0.0004808	0.000734733	0.000796663	0.0018193	0.0012275	0.000577901	0.000249266	0.000184638	0.00614137	0.00748482	0	0.000430756	0.00114726	0.00120485	0.000182029	0.000955751	0.00350857	0.000175329	0.00104111	0.00119194	0.00193481	0.000756984	0.00012578	0.00255172	0.00165428	0.000350063	0.00168165	0.978723
k__Bacteria;p__Bacteroidetes;c__Bacteroidia;o__Bacteroidales;f__Paludibacteraceae	0.00339146	0.000919425	0.0025366	0.0158895	0.00774257	0.00313791	0.00170527	0.00279829	0.00681242	0.000418895	0.002542	0.00636922	0.00232178	0.00505971	0.00456701	0.0139743	0.00132331	0.00269055	0.000873153	0.0367891	0.00534944	0.00875056	0.0059909	0.0113173	0.000419839	0.00204583	0.0029473	0.00432061	0.00372354	0.00187819	0.00545121	0.00707888	0.00223455	0.00267693	0.00149172	0.00389087	0.00679358	0.00339354	0.00310582	0.0025139	0.00187304	0.00364199	0.00949893	0.0239233	0.00230155	0.00515912	0.0020785	0.00544071	1
k__Bacteria;p__Bacteroidetes;c__Bacteroidia;o__Bacteroidales;f__Porphyromonadaceae	0	0	0	0	6.97528e-05	0	0	0	0	0	0	0	0	0	0	0	0.000112622	0	0	0	0.000106457	0	0	0	0	0	0	0	0	0	0.000141223	0.000245038	0	0.000229451	5.7374e-05	0	0	0	0.000876644	0	0	0	0	0	0	0	0	3.91183e-05	0.170213
k__Bacteria;p__Bacteroidetes;c__Bacteroidia;o__Bacteroidales;f__Prevotellaceae	0.0472748	0.04742	0.0243883	0.0266599	0.0210189	0.0436089	0.0316875	0.0456492	0.0472023	0.0414706	0.0297027	0.0387406	0.043375	0.0342784	0.0164645	0.0282585	0.030239	0.0426594	0.072428	0.0186193	0.0246979	0.0158343	0.044847	0.0379587	0.0856191	0.030892	0.0269013	0.0228494	0.0153557	0.0467758	0.0480723	0.0131231	0.0264376	0.0243473	0.0392725	0.0266445	0.033193	0.0349419	0.025598	0.0316142	0.0438632	0.0384003	0.0500586	0.032099	0.0380507	0.0399271	0.0215289	0.0351074	1
k__Bacteria;p__Bacteroidetes;c__Bacteroidia;o__Bacteroidales;f__Rikenellaceae	0.0677606	0.0446618	0.0618824	0.147871	0.107373	0.066057	0.0585136	0.0690806	0.110652	0.0969904	0.0776691	0.0546965	0.0459343	0.0855137	0.0565203	0.115385	0.12028	0.0745566	0.0873153	0.125958	0.0789642	0.177031	0.0784751	0.0958574	0.0656628	0.141688	0.0484281	0.0920346	0.0830871	0.0523209	0.11247	0.13831	0.0622173	0.0591984	0.0446083	0.0747457	0.0575776	0.073076	0.105648	0.0498718	0.0816987	0.0588637	0.108786	0.138735	0.0687214	0.147484	0.104166	0.0866893	1
k__Bacteria;p__Bacteroidetes;c__Bacteroidia;o__Bacteroidales;f__Tannerellaceae	0	0	0	0	0	0	0	0	0	0	0	0	0	0	0	0	0	0	0	0.00248415	0.000266141	0	0	0	0	0	0	0	0.000738552	0	0.000310691	0	0	0	0	0	0	0	0	0	0	0	0	0	0	0	0.000875159	9.94615e-05	0.106383
k__Bacteria;p__Bacteroidetes;c__Bacteroidia;o__Bacteroidales;f__gir-aah93h0	0	0.00228463	0.000792686	0.00195134	0.000720779	0.00895779	0.00287605	0.0059	0.000598581	0.000193336	0	0.00587675	0.00477547	0.000934452	0.00151264	0.00134318	0.000337866	0.000743442	0	0	0.00324693	0	0.00028259	0.000492057	0	0.00131517	0	0.000664709	0.00126169	0.00599231	0.000282446	0	0.00627288	0.00196308	0.00367194	0.00150174	7.74933e-05	0.00046014	0.000751409	0.00297098	0	0.00213967	0.00134304	0	0.00352738	0.00232721	0.000481337	0.00171969	0.787234
k__Bacteria;p__Bacteroidetes;c__Bacteroidia;o__Bacteroidales;f__p-251-o5	0.0656367	0.0476429	0.0414046	0.0266853	0.0263201	0.0724937	0.110613	0.0475035	0.0136818	0.00947348	0.0466954	0.0481959	0.0549575	0.0410703	0.0285656	0.0381774	0.0237351	0.0381633	0.0347515	0.0118293	0.0158088	0.0107379	0.0296154	0.0307887	0.0326355	0.0303075	0.0463477	0.0432061	0.0296344	0.0511582	0.0192628	0.0256745	0.0576136	0.0361258	0.0672136	0.0287834	0.0308682	0.0538939	0.0324609	0.0442345	0.0383803	0.0309797	0.0591912	0.0346146	0.0375503	0.0283471	0.0359471	0.0384889	1
k__Bacteria;p__Bacteroidetes;c__Bacteroidia;o__Bacteroidales;f__uncultured	0.000548114	0.000278614	0.000634149	0.00301571	0.00188333	0.000429115	0.000789005	0.000809143	0.000826611	0.000837791	0.00104996	9.84931e-05	5.27677e-05	0.0010712	0.000872676	0.00157566	0.00115438	0.000849648	0.000349261	0	0.00127748	0.00195525	0.000932546	0.00276489	0.000447828	0.00374094	0.00106912	0.00116324	0.00335426	0.000268312	0.00127101	0.00171527	0.000888434	0.00101978	0.000372931	0.00106942	0.000490791	0.000575175	0.00162805	0.000457073	0.000170277	0.000136575	0.00126978	0.000981083	0.000225152	0.00207486	0.000962674	0.00105123	0.978723
k__Bacteria;p__Bacteroidetes;c__Bacteroidia;o__Chitinophagales;f__Chitinophagaceae	6.85143e-05	0	0	0	0	0	0	0	0	0	0	0	0	0	0	0	0	0	0	0	0	0	0	0	0	0	0	0	0	0	0	0	0	0	0	0	0	0	0	0	0	0	0	0	0	0	0	1.45775e-06	0.0212766
k__Bacteria;p__Bacteroidetes;c__Bacteroidia;o__Chitinophagales;f__uncultured	0	0	0	0	0	0	0	0	0	0	0	0	0	9.1166e-05	0	0	0	0	0	0	0	0	0	0	0	0	0	0	0	0	0	0	0	0	0	0	0	0	0	0	0	0	0	0	0	0	0	1.9397e-06	0.0212766
k__Bacteria;p__Bacteroidetes;c__Bacteroidia;o__Flavobacteriales;f__Flavobacteriaceae	0	0	0	0	0	0	0	0	0	0	0	0	0	0	0	0	0	0	0	0.000141951	0	0	0	0.000796663	0	0	0	0	0	0	0	5.44529e-05	0	0	0	0	0	0	0	0	0	0	0	0	0	0	0	2.11291e-05	0.0638298
k__Bacteria;p__Bacteroidetes;c__Bacteroidia;o__Flavobacteriales;f__Weeksellaceae	0.000102771	0.000445782	0	0	4.65019e-05	0	0	0	0	0	0	0.000361141	0	0.00168657	0	0.000180813	0	0	0	0	0.000186299	0	0.000197813	0.000656076	0	5.84522e-05	0	0.000553925	0	0.000268312	0	0	0	0.00127473	0	0.000409566	0.000826596	0.00100656	0	0.00132043	0.000612996	0.0010926	0.000390701	0	0	0.00022431	0.000240669	0.000258375	0.468085
k__Bacteria;p__Bacteroidetes;c__Bacteroidia;o__Sphingobacteriales;f__Sphingobacteriaceae	0.00524134	5.57227e-05	0	0	0	0	0	0.000977715	0	0	0	9.84931e-05	0	0	0.000349071	0	0	0	0	0	0	0	0	0	0	0.000438391	0	0	0.00110783	0.00116269	0	0	0	0	0	0.000477827	5.16622e-05	0	0	0	0	0	0.000146513	0	0	0	0	0.000215048	0.234043
k__Bacteria;p__Chlamydiae;c__Chlamydiae;o__Chlamydiales;f__Chlamydiaceae	0	0	0	0.000582869	0.000186008	8.04592e-05	7.63553e-05	0	8.55115e-05	0	0	0	0	9.1166e-05	0	0	0	0	4.36576e-05	4.73171e-05	0	0.000224373	0.000113036	0	0	0	0	0	0	0	0	0	0	0	0	0	0	0	0	0	0	4.55249e-05	0	0	0	0	6.56369e-05	3.49343e-05	0.255319
k__Bacteria;p__Chloroflexi;c__Anaerolineae;o__Anaerolineales;f__Anaerolineaceae	0	0	0	0	0.000697528	0	0	0	0	0.000161114	0	0	0	0	0	0.000258304	0.000197089	0.000212412	0	0	0	0	0	0	0.000139946	0.000233809	0.00023116	0	0.000153865	0	0.000112978	0.000190585	0	0	0	0.000136522	0.000129156	0	0	0.000126965	0	6.82874e-05	0.000170932	0	0	0	0.000240669	7.36451e-05	0.361702
k__Bacteria;p__Cyanobacteria;c__Melainabacteria;o__Gastranaerophilales;Ambiguous_taxa	0.000753657	0.000362198	0.000581303	0.00268626	0.000558023	0.000402296	0.00101807	0.000337143	0.00122566	0	0	0.000164155	0.000131919	0.000182332	0.000407249	0.000232474	8.44666e-05	0.000601834	0.00054572	0.00104098	0.000159685	0.00250016	0.00141295	0.000234313	0.000671742	0.000701426	0	0.000415443	0	0.000417375	0.00141223	0.00394783	0.000323067	0.000713849	0.000258183	0.000182029	0.000335805	0.000201311	0.00025047	0.000330108	0	0	0.000317445	0	0.000425287	0.000364503	0	0.000572148	0.829787
k__Bacteria;p__Cyanobacteria;c__Melainabacteria;o__Gastranaerophilales;f__Candidatus Melainabacteria bacterium GWA2_34_9	0	0	0	0	0	0	0	0	5.70077e-05	0	0	0	0	0	0	0	0	0	0	0	0	0	0	0	0	0	0	0	0	0	0	0	0	0	0	0	0	0	0	0	0	0	0	0	0	0	0	1.21293e-06	0.0212766
k__Bacteria;p__Cyanobacteria;c__Melainabacteria;o__Gastranaerophilales;f__Clostridium sp. K4410.MGS-306	0	0	0	5.06842e-05	0	0	0	0	0	0	0	0	0	0	0	5.16609e-05	0	0	0	0	0	0	0	0	0	0	0	0	0	0	0	0	0	0	0	0	0	0	0	0	0	0	0	0	0	0.000112155	0	4.56383e-06	0.0638298
k__Bacteria;p__Cyanobacteria;c__Melainabacteria;o__Gastranaerophilales;f__gut metagenome	0	0	0	0	0	0	0	0	0	0	0	0	0	0	0	0	0	0	0	0.000141951	0	0	0	0	0	0	0.00023116	0	0	0	0	0	0	0	0	0	0	0	0	0	0	0	0	0	0	0	0	7.93855e-06	0.0425532
k__Bacteria;p__Cyanobacteria;c__Melainabacteria;o__Gastranaerophilales;f__uncultured bacterium	0.00462471	0.00041792	0.0040427	0.0165991	0.00448743	0.00227968	0.00537032	0.00407943	0.00684092	0.00228781	0.00323276	0.00196986	0.000712363	0.000888869	0.00465427	0.00813659	0.00143593	0.00346939	0.00091681	0.00177439	0.00340661	0.00439131	0.0055105	0.00135901	0.00305083	0.00394552	0.00260055	0.00490223	0.00335426	0.00265331	0.00440616	0.0052547	0.00301529	0.00349276	0.00218021	0.00229812	0.00356469	0.00578051	0.00365686	0.00132043	0.00180493	0.00198033	0.00224653	0.00133327	0.00202637	0.00566382	0.00470398	0.00357711	1
k__Bacteria;p__Cyanobacteria;c__Melainabacteria;o__Gastranaerophilales;f__uncultured organism	0	8.35841e-05	0	0	0.000348764	0	0	0	0.000199527	0	0	0	0	0	8.72676e-05	0	0	0	0	0	0	0.00019232	0	0	0	0	0	0	0	8.94374e-05	0	0	0.000134611	0	0	0	0	0	0	0	0	0	0	0	0	0.00022431	0.000196911	3.3122e-05	0.191489
k__Bacteria;p__Cyanobacteria;c__Melainabacteria;o__Gastranaerophilales;f__uncultured prokaryote	0	0	0	0	0	0	0	0	0	0	0	0	0	0	0	0	8.44666e-05	0	0	0	0	0	0	0	0	0	0	0	0	0	0	0	0	0	0	0	0	0	0	0	0	0	0	0	0	0	0	1.79716e-06	0.0212766
k__Bacteria;p__Cyanobacteria;c__Melainabacteria;o__Gastranaerophilales;f__uncultured rumen bacterium	0.00123326	0.000250752	0.00108334	0.00362392	0.0036504	0.000241377	0.000661746	0.000337143	0.00128267	0	0.000911804	0.000262648	0.000158303	0.000113958	0.000872676	0.00170481	0.0002534	0.00102666	0.000392919	0	0.00146378	0.00208347	0.000847769	0	0.000279893	0.00184124	0.00011558	0.00268653	0.000953964	0.000387562	0.00169468	0.00258651	0.000538445	0.000892311	0.000229496	0.000227536	0.000284142	0.000632693	0	0.000101572	0.000136221	0	0.000708146	0.000201248	0.000750507	0.000336464	0.000809522	0.000826618	0.893617
k__Bacteria;p__Cyanobacteria;c__Melainabacteria;o__Gastranaerophilales;f__uncultured rumen bacterium 4C0d-2	0	0	0	0.000532184	0	0	0	0	0	0	0	0	5.27677e-05	4.5583e-05	0	0.000413287	0	0	6.54865e-05	0.000118293	0	0.000544907	0.000508661	0	0	0.000321487	0	0	0	0	0	0.000326717	5.38445e-05	0	0.000143435	0	5.16622e-05	0	0	0	0	0	0	7.54679e-05	0	0	0	6.92294e-05	0.297872
k__Bacteria;p__Cyanobacteria;c__Oxyphotobacteria;o__Nostocales;f__Chroococcidiopsaceae	0	0	0	0	0	0	0	0	0	0	0	0	0	0	0	0	0	0	0	0	0	0	0	0	0	0	0	0	0	0	0	0	0	0	0	0	0	0	0	0	0	6.82874e-05	0	0	0	0	0	1.45292e-06	0.0212766
k__Bacteria;p__Elusimicrobia;c__Elusimicrobia;o__Elusimicrobiales;f__Elusimicrobiaceae	0.000650886	0.000111445	0.000977646	0.000557527	0	5.36394e-05	0	0.000303429	0.000541573	0	0.000165782	0	0.000105535	0.000478622	0.000261803	0	0.000309711	0	0	0.000236586	0.00077181	0.00019232	0	0	0.000167936	0.000379939	0	0.00202182	0.000400049	8.94374e-05	0.00200537	0	0.000376911	0.000254946	0.00086061	0.00106942	0.000749102	0.000891522	0.00117721	0.00025393	0	0.000159337	0	0	0	0.000168232	0.00190347	0.000396757	0.680851
k__Bacteria;p__Elusimicrobia;c__Endomicrobia;o__Endomicrobiales;f__Endomicrobiaceae	0.0031174	0.000222891	0.000819109	0.00235682	0.00155781	0.000643673	0.00043268	0	5.70077e-05	0	0.000221043	0.000361141	0	0.000569788	0	0.00105905	0.0010136	0.000318618	0.00309969	0	0.00127748	0.000993653	0	0.00117156	0.000111957	0.00426701	0	0.00196643	0.000984737	0	0.00237255	0.00307659	0	0.000203957	0.000315557	0.000386812	5.16622e-05	0.000661452	0.00408265	0.000482466	0.000647051	0.000409724	0	0.000352184	0.00040027	0.00171036	0.00120334	0.000914463	0.787234
k__Bacteria;p__Epsilonbacteraeota;c__Campylobacteria;o__Campylobacterales;f__Campylobacteraceae	0.0002398	0.000250752	0.000158537	0.000937658	0.000627776	0.000348656	0	0.000438286	0	0	0.000303935	6.5662e-05	0.000184687	0.000387456	0.000174535	0.000335796	0	0	0.000327432	0.000638781	0.000372598	0.000641067	0	0.0003749	0.000419839	0.000409165	0.00011558	0.000553925	0.000461595	0.0002385	0.000310691	0.000544529	0.000511523	0.000152968	0.000229496	0.000455073	0.000129156	0.000172553	0.000175329	0.00025393	0.000102166	0.000295912	0	0.000503119	0	0.000392542	4.37579e-05	0.000282546	0.829787
k__Bacteria;p__Epsilonbacteraeota;c__Campylobacteria;o__Campylobacterales;f__Helicobacteraceae	0.000274057	0	0.00673783	0.000126711	0.000953289	0	0.000152711	0.000168572	0.00131118	0	0.000165782	0	0.000158303	0	0.000465427	0.000852405	0.000140778	0.000814246	0.000611207	0	0.00180976	0.00067312	0.00132817	0	0	0	0	0.00872431	0	0.000208687	0.00135574	0.000871246	0	0.000662859	0	0	0	0.000920281	0.00025047	5.07859e-05	6.81106e-05	0.000478011	0.00148955	0.000628899	0.00190128	0	0.000393821	0.000739311	0.659574
k__Bacteria;p__Fibrobacteres;c__Fibrobacteria;o__Fibrobacterales;f__Fibrobacteraceae	0.0824912	0.0298674	0.027744	0.0756209	0.0637541	0.0665397	0.150013	0.0497286	0.0385087	0.00576787	0.0622237	0.097344	0.0367527	0.065913	0.0388341	0.0913623	0.0732325	0.0646794	0.0410818	0.0860935	0.0396551	0.0514777	0.0362563	0.0612025	0.0348466	0.0853986	0.0454519	0.110951	0.161097	0.0318099	0.0442875	0.0978518	0.0524715	0.0500459	0.0390717	0.0764067	0.0655852	0.180749	0.115166	0.0582768	0.121816	0.0274288	0.0514261	0.0692041	0.0482075	0.0818169	0.0682405	0.0671011	1
k__Bacteria;p__Firmicutes;c__Bacilli;o__Bacillales;f__Alicyclobacillaceae	0	0	0	0	0	0	0	0	0	6.44454e-05	0	0	0	0	0	0	0	0	0	0	0	6.41067e-05	0	0	0	0	0	0	0	0	0	0	0	0	0	0	0	0	0	0	0	0	0	0	0	0	0	2.73515e-06	0.0425532
k__Bacteria;p__Firmicutes;c__Bacilli;o__Bacillales;f__Bacillaceae	0	0.000139307	0.025181	0	0	0.000777772	0.000585391	0.0166212	0.0476014	0.0165303	0	0.00032831	0.000131919	0.000250707	0.000174535	0.000232474	0.000788355	0.0184798	0	0	0.0786714	0	0.0384322	0.001195	0	0.000730652	0	0.000166177	0	0.00831768	0.0268889	0	0.000592289	0.0135631	0.000344244	0.000614348	0	0.000402623	0	0.000660217	0.000102166	0.000705636	0.00144071	0	0.00362745	0.000925277	0.011027	0.00672829	0.702128
k__Bacteria;p__Firmicutes;c__Bacilli;o__Bacillales;f__Paenibacillaceae	0	5.57227e-05	0.00261586	0	0	0	0	0.00192172	0.00578628	0.00222337	0	0	0	0	0	0	0.000112622	0.00120367	0	0	0.0137861	0	0.00596264	0	0	0.000175357	0	0	0	0.0011925	0.00245728	5.44529e-05	0	0.00300836	0	0	0	0	0	0	0	4.55249e-05	0	0	0.000675456	0.00022431	0.00225353	0.000930953	0.382979
k__Bacteria;p__Firmicutes;c__Bacilli;o__Bacillales;f__Planococcaceae	0	0	0.00663214	0.000152053	0.00183682	0	0.000330873	0.00441657	0.00393353	0.00351228	0	0	0	0	0.000232714	0	0	0.003611	0	0	0.010486	0.000448747	0.0091559	0	0	0.000438391	0	0.000304659	0.000430822	0.001431	0.00389775	0	0	0.00183561	0	0	0	0.000431382	0.000400751	0	0	0	0.000683727	0	0.000425287	0.000560774	0.00255984	0.0012372	0.510638
k__Bacteria;p__Firmicutes;c__Bacilli;o__Bacillales;f__Sporolactobacillaceae	0	0	0.000264229	0	0	0	0	0.000708	0.0014537	0.000225559	0	0	0	0	0	0	0	0.00035402	0	0	0	0	0.000197813	0	0	0	0	0	0	0.000417375	0.000451914	0	0	0.000535386	0	0	0	0	0.000125235	0	0	0	0.000122094	0	0.000100068	0	0.000240669	0.000110554	0.276596
k__Bacteria;p__Firmicutes;c__Bacilli;o__Bacillales;f__Thermoactinomycetaceae	0	0.000891564	0.000871955	0	0	0.00107279	0	0.00148343	0.00960579	0.00206225	0	0.000590958	0.000395757	0.000524205	0	0	0.00149224	0.00102666	0	0	0.00351307	0	0.00344759	0.0019448	0	0	0	0	0	0.0011925	0.00194888	0	0.00083459	0.00415562	0.000430305	0.000796378	0	5.75175e-05	0	0.000507859	0.000408664	0.000591824	0	0	0.00032522	0	0.000809522	0.000871956	0.553191
k__Bacteria;p__Firmicutes;c__Bacilli;o__Bacillales;f__uncultured	0	0	0.000264229	0	0	0	0	0	0.000513069	0	0	0	0	0	0	0	0	0	0	0	0	0	0	0	0	0	0	0	0	0	0	0	0	0.000509892	0	0	0	0	0	0	0	0	0	0	0	0	0	2.7387e-05	0.0638298
k__Bacteria;p__Firmicutes;c__Bacilli;o__Lactobacillales;f__Carnobacteriaceae	0	0	0	0	0.000116255	0	0	0	0	0	0	0	0	0	0	0	0	0	0	0	0	0	0	0	0	0.00014613	0	0	0	0	0	0	0	0	0	0	0	0	0	0	0	0	0	0	0	0	0	5.58266e-06	0.0425532
k__Bacteria;p__Firmicutes;c__Bacilli;o__Lactobacillales;f__Enterococcaceae	0	0	0.00177033	0	0	0	0.000279969	0.00111257	0.00128267	0.000547786	0	0	0	0	0	0	0	0.00123907	6.54865e-05	0	0	0	0.000649956	0	0	0.000379939	0.00219602	0	0	0.002385	0	0	0	0.000458903	0	4.55073e-05	0	0	0	0	0	0	0	0.000276716	0.00125084	0	0.0004157	0.000305457	0.340426
k__Bacteria;p__Firmicutes;c__Bacilli;o__Lactobacillales;f__Lactobacillaceae	0.00339146	0.0149894	0.0106748	7.60264e-05	0.00074403	0	0.000203614	0.00168572	0.0007411	0.00470452	0.00433798	0.00134607	0.00403673	0.00282615	0.00154173	0.000955727	0.00174564	0.00297377	0.0295344	0.00158512	0.00452441	0	0.00387148	0.00574066	0.00277094	0.000116904	0.00560564	0.000609317	0.000492368	0.0116269	0.00118627	0	0.00304221	0.00415562	0.00613902	0.000386812	0.00485625	0.00198436	0.000125235	0.00477388	0.00313309	0.00518984	0.0020756	0.00155967	0.00720486	0.000196271	0.000940796	0.00362558	0.93617
k__Bacteria;p__Firmicutes;c__Bacilli;o__Lactobacillales;f__Leuconostocaceae	0	0	0	0	0	0.000858231	0	0	0	0	0	0.000492465	0.00034299	0	0	0	0	0	0	0	0	0	0	4.68626e-05	0	0	0.00109801	0	0	0	0	0	0.000296145	0	0	0.000659856	0	0	0	0.00068561	0	0	0	0	0	0	0	9.53228e-05	0.170213
k__Bacteria;p__Firmicutes;c__Bacilli;o__Lactobacillales;f__Streptococcaceae	0.0707752	0.215285	0.0204249	0.00083629	0.00390616	0.0786086	0.0753881	0.149321	0.0354018	0.290262	0.016523	0.157293	0.253812	0.138344	0.0256858	0.00960893	0.0322944	0.0649981	0.000938639	0.000567805	0.0663757	0.000224373	0.143471	0.115094	0.0336431	0.0259235	0.299844	0.0157592	0.00630847	0.029574	0.0454738	0.0019603	0.265103	0.207016	0.166327	0.172564	0.115491	0.00258829	0.00458359	0.244255	0.0765904	0.251047	0.00478609	0.000553431	0.127711	0.00370111	0.0132587	0.0867979	1
k__Bacteria;p__Firmicutes;c__Bacilli;o__uncultured;f__uncultured compost bacterium	0	0	0	0	0	0	0	0	0	0	0	0	0	0	0	0	0	0	0	0	0.000718582	0	0	0	0	0	0	0	0	0	0	0	0	0.000688354	0	0	0	0	0	0	0	0	0	0	0	0	0	2.99348e-05	0.0425532
k__Bacteria;p__Firmicutes;c__Clostridia;o__Clostridiales;f__Caldicoprobacteraceae	0	5.57227e-05	0	0	0	0	0	0	0	0	0	0	0	0	0	0	0	0	0	0.000212927	7.98424e-05	0	8.47769e-05	0	0	0	0	0	0.000123092	0	0	0	0	0	0	0	0	0	0	0	0	0	0	0	0	0	0	1.18375e-05	0.106383
k__Bacteria;p__Firmicutes;c__Clostridia;o__Clostridiales;f__Christensenellaceae	0.0138741	0.0257718	0.0253924	0.00826153	0.0199028	0.0230918	0.00758463	0.0280166	0.033093	0.0256171	0.022574	0.0249516	0.0135085	0.0170025	0.0113448	0.0152916	0.0338429	0.0191879	0.0409945	0.0285795	0.034279	0.0133021	0.0227767	0.021299	0.0333632	0.020166	0.0144475	0.0143466	0.020741	0.0307069	0.0316904	0.00903918	0.018711	0.0191719	0.0273387	0.0215477	0.0176427	0.0164788	0.0242956	0.016607	0.0166871	0.0236047	0.037312	0.0295331	0.0372752	0.017356	0.0283551	0.0224672	1
k__Bacteria;p__Firmicutes;c__Clostridia;o__Clostridiales;f__Clostridiaceae 1	0.0220959	0.0475872	0.0532157	0.00762798	0.0227627	0.0164941	0.0182998	0.0422103	0.0154491	0.0702455	0.0178216	0.0215371	0.0348003	0.0210821	0.14053	0.0112362	0.0111777	0.0572096	0.0129008	0.00418757	0.0470006	0.0111546	0.0211942	0.0236656	0.00582176	0.0246084	0.0622399	0.00922284	0.00923191	0.0672271	0.0222285	0.0168259	0.00988047	0.0488476	0.0191916	0.0190448	0.0203808	0.00324974	0.00889167	0.0119093	0.0142011	0.0200765	0.0258351	0.00342121	0.0314212	0.00364503	0.0241763	0.0262354	1
k__Bacteria;p__Firmicutes;c__Clostridia;o__Clostridiales;f__Clostridiales Incertae Sedis	0	0	0.000105691	0	0	0	0	0	0	0	0	0	0	0	0	0	0	0	0	0	0	0	0	0	0	0	0	0	0	0	0	0	0	0	0	0	0	0	0	0	0	0	0	0	0	0	0	2.24876e-06	0.0212766
k__Bacteria;p__Firmicutes;c__Clostridia;o__Clostridiales;f__Clostridiales vadinBB60 group	0.002398	0.00150451	0.00924801	0.0167765	0.0101607	0.0017701	0.00361415	0.003776	0.0100048	0.00164336	0.00290119	0.00108342	0.000870666	0.00378339	0.0027053	0.00986723	0.00284371	0.00654937	0.00117876	0.00626952	0.00492362	0.013847	0.00432362	0.00393645	0.00232311	0.00783259	0.00361188	0.0104138	0.00824717	0.00471037	0.00610083	0.0128509	0.00158841	0.00535386	0.00284001	0.00400464	0.00361636	0.00888646	0.0086412	0.00147279	0.00183899	0.00341437	0.00227095	0.00163514	0.00320216	0.00689752	0.00905789	0.00525087	1
k__Bacteria;p__Firmicutes;c__Clostridia;o__Clostridiales;f__Defluviitaleaceae	0.00609777	0.0019503	0.00192887	0.00319311	0.0024646	0.00198466	0.00272334	0.00239372	0.00233731	0.00174003	0.00226569	0.00229817	0.00271753	0.00264381	0.000319981	0.00307382	0.00149224	0.00311538	0.00146253	0	0.00146378	0.00115392	0.00197813	0.00346783	0.000559785	0.00178279	0.00338072	0.00108015	0.00283112	0.0050085	0.00279622	0.00255929	0.0014538	0.00277891	0.00289739	0.00282145	0.00222148	0.00632693	0.00265498	0.00345344	0.00214548	0.0012747	0.00244188	0.00143389	0.00362745	0.0055797	0.00164092	0.00248973	0.978723
k__Bacteria;p__Firmicutes;c__Clostridia;o__Clostridiales;f__Eubacteriaceae	0.000753657	0.000306475	0.00483539	0.00103903	0.0036504	0.000214558	5.09035e-05	0.00461886	0.00507368	0.00683122	0.000746021	0.000164155	0.000211071	0.000501413	0.000523606	0.000852405	0.00295633	0.00584133	0.00135339	0.00182171	0.00646724	0.00160267	0.00601916	0.00332724	0.000895656	0.00149053	0.000491216	0.00102476	0.000769325	0.00268312	0.00629855	0.00168804	0.00083459	0.00224352	0.00028687	0.00120594	0.000749102	0.000776487	0.000876644	0.000533252	0.000681106	0.000705636	0.00708146	0.00601228	0.0023766	0.000700967	0.00319433	0.00219919	1
k__Bacteria;p__Firmicutes;c__Clostridia;o__Clostridiales;f__Family XI	0	0.000111445	0.000158537	0	0	5.36394e-05	0	0.000269714	0.000285038	0.00103113	0	0	0	0	0	0	0	0.000106206	0	0	0.00364614	0	0.000452143	0	0	5.84522e-05	0	0.000193874	0.000215411	0.000268312	0.000593137	0	0	0.000178462	0	0	0	0	0.000175329	0	0	0	0	0	0.000225152	0	0.000984553	0.000191631	0.382979
k__Bacteria;p__Firmicutes;c__Clostridia;o__Clostridiales;f__Family XII	0	0	0	0	0.000186008	0	0	0	0	0	0	0	0	0	0	0	0	0	0	0	0	0	0	0	0	0.000175357	0	0	0	0	0	0	0	0	0	0	0	0	0	0	0	0	0	0	0	0	0	7.6886e-06	0.0425532
k__Bacteria;p__Firmicutes;c__Clostridia;o__Clostridiales;f__Family XIII	0.0117845	0.0130113	0.027929	0.0213634	0.0128345	0.0136244	0.00613388	0.0188126	0.0241427	0.0199781	0.00911804	0.0103746	0.0137724	0.0118972	0.00922128	0.0143617	0.0173438	0.0205686	0.0164371	0.00560708	0.0242189	0.0147766	0.0190748	0.0210647	0.015506	0.0142916	0.0140719	0.00966598	0.00953964	0.0162776	0.0203644	0.018514	0.0124381	0.0113961	0.0113314	0.00853262	0.0135613	0.011331	0.00849092	0.0137376	0.0145076	0.0169125	0.0223921	0.0167539	0.0144347	0.00821534	0.0105894	0.0146874	1
k__Bacteria;p__Firmicutes;c__Clostridia;o__Clostridiales;f__Family XVIII	0	0	0	0	0	0	0	6.74286e-05	0.00037055	0	0	0	0	0	0	0	0	0	0	0	0	0	0	0	0	0	0	0	0	0	0	0	0	0.000101978	0	0	0	0	0	0	0	0	0	0	0	0	0	1.14884e-05	0.0638298
k__Bacteria;p__Firmicutes;c__Clostridia;o__Clostridiales;f__Heliobacteriaceae	0	0	0	0	0	0	0	0	0	0	0	0	0	0	0	0	0	0	0	0	0.000532283	0	0.000423884	0	0	0	0	0	0	0	0	0	0	0	0	0	0	0	0	5.07859e-05	0	0	0	0	0	0	0	2.14245e-05	0.0638298
k__Bacteria;p__Firmicutes;c__Clostridia;o__Clostridiales;f__Lachnospiraceae	0.143435	0.162655	0.150531	0.0663457	0.073473	0.15011	0.0865106	0.114494	0.081806	0.0792679	0.140335	0.126761	0.154504	0.11765	0.048579	0.102366	0.0975871	0.11318	0.140774	0.0588388	0.0879065	0.0742996	0.100093	0.0992315	0.183498	0.0807517	0.121215	0.0787404	0.100105	0.147035	0.0792826	0.0700809	0.0900818	0.113043	0.145644	0.0914697	0.14716	0.0980387	0.111259	0.12407	0.1242	0.119799	0.132204	0.118887	0.145873	0.113192	0.0990898	0.110754	1
k__Bacteria;p__Firmicutes;c__Clostridia;o__Clostridiales;f__Peptococcaceae	0.000137029	0.000752257	0.00229879	0.00124176	0.00146481	0.000885051	0.000534487	0.001652	0.00290739	0.00154669	0.000110522	0.000689451	0.00139834	0.00152703	0.000989033	0.00160149	0.00132331	0.00138068	0.000589378	0.000118293	0.00258157	0.00137829	0.0022042	0.000984114	0.00111957	0.00198737	0.000577901	0.00135712	0.00030773	0.00184837	0.0015817	0.00182417	0.000780745	0.00107077	0.000315557	0.000910146	0.000826596	0.00189808	0.00132749	0.000837968	0.000647051	0.00141127	0.00231979	0.000628899	0.00202637	0.00176644	0.00185971	0.00126653	1
k__Bacteria;p__Firmicutes;c__Clostridia;o__Clostridiales;f__Peptostreptococcaceae	0.00352848	0.00585089	0.00190245	0.000304105	0.000930038	0.00343292	0.000687198	0.00337143	0.000199527	0.000837791	0.000967065	0.00522013	0.00337713	0.00446713	0.00037816	0.00142067	0.00118253	0.000743442	0.000436576	0	0.000345984	0.000224373	0.00028259	0.00323352	0.00075571	0.00321487	0.0172503	0	0.00104628	0	0.000593137	0	0.00333836	0.0014277	0.00289739	0.00571117	0.00219564	0.000517658	0.000325611	0.00368198	0.00326931	0.00755713	0.00063489	0.000150936	0.000650439	0.00022431	0.000568853	0.00211353	0.914894
k__Bacteria;p__Firmicutes;c__Clostridia;o__Clostridiales;f__Ruminococcaceae	0.13511	0.0779561	0.176848	0.14113	0.178707	0.107896	0.0767625	0.132733	0.191318	0.130792	0.149591	0.0905151	0.0928183	0.104522	0.0828461	0.155835	0.161275	0.141997	0.163563	0.232658	0.149119	0.197961	0.143386	0.148273	0.194357	0.143062	0.0820042	0.148424	0.149065	0.132636	0.15865	0.136731	0.102655	0.122068	0.0860036	0.115566	0.112856	0.136863	0.131672	0.0977375	0.112961	0.115975	0.185315	0.210732	0.159333	0.159624	0.159126	0.13866	1
k__Bacteria;p__Firmicutes;c__Clostridia;o__Clostridiales;f__Syntrophomonadaceae	0	0	0	0	0	0	0	0	0.000456061	0.000128891	0	0	0.000105535	0	0	0	0.000197089	0	0	0.000141951	0	0	0.000113036	0.000585782	0.000251903	0.000204583	0	8.30887e-05	0.000184638	0.00011925	0.000282446	0	0	0	0	4.55073e-05	0.000129156	0	0.000200376	5.07859e-05	0	0.000136575	0.000390701	0.000276716	0.000275186	0	0.000350063	0.000100198	0.468085
k__Bacteria;p__Firmicutes;c__Clostridia;o__MBA03;f__uncultured prokaryote	0	0	0	0	0	0	0	0	0	0	0	0	0	0	0	0	0	0	0	0	0.000266141	0	0.000226072	0	0	0	0	0	0	0	0	0	0	0	0	0	0	0	0	0	0	0	0	0	0	0	0	1.04726e-05	0.0425532
k__Bacteria;p__Firmicutes;c__Erysipelotrichia;o__Erysipelotrichales;f__Erysipelotrichaceae	0.00777637	0.0036777	0.0132379	0.0139382	0.0154619	0.00579306	0.00875541	0.00428172	0.0131688	0.00225559	0.00574713	0.00384123	0.00295499	0.00505971	0.00555604	0.00955727	0.0045612	0.0151875	0.00534806	0.00674269	0.00838346	0.00987243	0.0100602	0.00562351	0.0159259	0.010726	0.0225092	0.0108292	0.00987814	0.00834749	0.0081062	0.014784	0.00471139	0.00655211	0.00714306	0.0071674	0.00725854	0.0075348	0.014928	0.00500241	0.0041888	0.005941	0.00654425	0.00480479	0.00465314	0.0125894	0.0179845	0.00861599	1
k__Bacteria;p__Firmicutes;c__Limnochordia;o__Limnochordales;f__Limnochordaceae	0	0	0.000237806	0	0	0	0	0	0.000313542	0	0	0	0	0	0	0	0	0	0	0	0.00119764	0	0	0	0	0	0	0	0	0	0	0	0	0.000152968	0	0	0	0	0	0	0	0	0	0	0	0	0.000284427	4.65187e-05	0.106383
k__Bacteria;p__Firmicutes;c__Negativicutes;o__Selenomonadales;f__Acidaminococcaceae	0.0113049	0.0159367	0.0233842	0.0135327	0.0113232	0.0194443	0.0148129	0.022892	0.0125417	0.0127602	0.00845491	0.0139532	0.0171495	0.00925335	0.00747593	0.0144909	0.0116845	0.021489	0.00932091	0.00529952	0.019588	0.0147445	0.0191031	0.0134261	0.0135748	0.0100538	0.0106334	0.0139312	0.00895495	0.0226277	0.0116368	0.011544	0.0120073	0.0114471	0.0154623	0.0100571	0.0102291	0.0164213	0.00636193	0.0107666	0.0123621	0.0135892	0.0277398	0.0123013	0.0212644	0.0110472	0.0123179	0.0138233	1
k__Bacteria;p__Firmicutes;c__Negativicutes;o__Selenomonadales;f__Veillonellaceae	0.00363126	0.00484788	0.00214025	0.00152053	0.00404566	0.00785818	0.00206159	0.00384343	0.00322093	0.00277115	0.00303935	0.00239666	0.00208432	0.00307685	0.010763	0.00276386	0.00185827	0.00191171	0.00347078	0.00298098	0.00447118	0.00208347	0.00293893	0.00236656	0.00335871	0.00371171	0.00378525	0.00132942	0.0038774	0.00646931	0.00514052	0.00359389	0.00379604	0.00229451	0.0050776	0.00259392	0.0027381	0.00247325	0.00778961	0.00220919	0.00197521	0.00213967	0.00241746	0.0029684	0.00402772	0.0029721	0.00658557	0.00352067	1
k__Bacteria;p__Fusobacteria;c__Fusobacteriia;o__Fusobacteriales;f__Fusobacteriaceae	0	0	0	0	0	0	0	0	0	0	0	0	0.000131919	0	0.000232714	0	0.000366022	0	0	0	0.00271464	0	0	0	0	0	0	0	6.1546e-05	0	0.00694817	0	0	0	0	0	0	0	0.000350657	0	0	0	0	0	0.000425287	0	0.00262548	0.000294818	0.191489
k__Bacteria;p__Halanaerobiaeota;c__Halanaerobiia;o__Halanaerobiales;f__Halanaerobiaceae	0	0	0	0	0	0	0	0	0	0.000128891	0	0	0	0	0	0	0	0	0	0	0.000958109	0	0	0	0	0	0	0	0	0	0.000169468	0	0	0	0	0	0	0	0	0	0	0	0	0	0.00032522	0	8.75159e-05	3.5515e-05	0.106383
k__Bacteria;p__Kiritimatiellaeota;c__Kiritimatiellae;o__WCHB1-41;f__uncultured bacterium	0.0159981	0.00640811	0.023305	0.0631526	0.0464554	0.00866277	0.0188343	0.0185092	0.0196106	0.020687	0.0244253	0.0168423	0.0111076	0.0144042	0.0250749	0.0316423	0.0266351	0.0294545	0.0140578	0.0261427	0.0222228	0.0324059	0.0282024	0.0494166	0.0159819	0.0322656	0.0101711	0.0333463	0.0304961	0.0172912	0.0247988	0.0482453	0.0180648	0.0316898	0.011274	0.02198	0.0152662	0.0211665	0.0123231	0.0163277	0.0177428	0.0190977	0.0308654	0.0454065	0.0142846	0.023945	0.021332	0.0239791	1
k__Bacteria;p__Kiritimatiellaeota;c__Kiritimatiellae;o__WCHB1-41;f__uncultured rumen bacterium	0.000787914	0.00125376	0.00187602	0.00146984	0.000511521	0.000750952	0.0014762	0.00138229	0.00096913	0.000161114	0.00182361	0.000787944	0.0019524	0.0013447	0.000290892	0.00253138	0.00115438	0.000778844	0.000196459	0.000780732	0.00106457	0.00125008	0.00146947	0.00290548	0	0.00187047	0	0.000886279	0.00030773	0.0016695	0.000112978	0.001443	0.0029076	0.00112176	0.00114748	0.00188855	0.00131739	0.000718969	0	0.000634824	0.00173682	0.00286807	0.00180699	0.00218857	0.00287694	0.000588813	0.00168468	0.00124994	0.93617
k__Bacteria;p__Kiritimatiellaeota;c__Kiritimatiellae;o__WCHB1-41;f__unidentified rumen bacterium RFP12	0	0	0	0	0	0	0	0	0	0	0	0	0	0	0	0	0	0	0	0	0	0	0	0	0	0	0	0	0	0	0	0	0	0	0	0	0	0	0	7.61789e-05	0	0	0	0	0	0	0	1.62083e-06	0.0212766
k__Bacteria;p__Lentisphaerae;c__Lentisphaeria;o__Victivallales;f__Victivallaceae	0	0.000167168	0.00073984	0.00134313	0.000372015	0	0.000305421	0.000101143	0.00037055	0	5.52608e-05	0.000262648	0.000184687	0	0.000174535	0.000335796	0.000168933	0	0	0	0.000212913	9.616e-05	0.000480402	0.00100754	0	0.000175357	0	0.000332355	0.000184638	0.00011925	0.000169468	0.000789567	0.000107689	0	5.7374e-05	0.000432319	0	0.000258829	0	0	0	0	0	0.000150936	5.00338e-05	0.000504696	0.000437579	0.00021592	0.659574
k__Bacteria;p__Lentisphaerae;c__Lentisphaeria;o__Victivallales;f__vadinBE97	0.000171286	0	0.000211383	0.000988343	0.000558023	0.000107279	0	6.74286e-05	0	0	0.00069076	6.5662e-05	0.000237454	0.000205124	0	0.000335796	0.000422333	0.000318618	0.000261946	0.000709757	5.32283e-05	0.00134624	0	0.000257744	0	0.000204583	0	0.000276962	0.000153865	5.9625e-05	0	0.000598982	0	0	0	0.000796378	0	0.000287588	0.000175329	0	0.000136221	0.000136575	0	0.00012578	0	0.00022431	0	0.000216694	0.638298
k__Bacteria;p__Lentisphaerae;c__Oligosphaeria;o__Oligosphaerales;f__Oligosphaeraceae	0.000171286	0	0.000660572	0.00131779	0.000883536	0	0	0	0.000484565	0	0.00116048	0	0.000474909	0.000501413	0.000116357	0.000129152	0.000985444	0.000778844	0.000327432	0	0.000399212	0.000352587	0.000791251	0.000796663	0	0.00102291	0.000144475	0.00127403	0.000492368	0.000208687	0.000451914	0.00149745	5.38445e-05	0.000484397	0.000143435	0.000637102	0.000568285	0.000431382	0.000601127	0.000203144	0.00051083	0.000569061	0.000854659	0.000276716	0.000700473	0.00112155	0.00137837	0.000509738	0.829787
k__Bacteria;p__Patescibacteria;c__Gracilibacteria;o__Absconditabacteriales (SR1);f__uncultured rumen bacterium	0.000411086	0	0.00121545	0.000329448	0.000162757	0.000107279	0	0.000202286	0.000228031	0.000193336	0.000303935	0	0.000105535	6.83745e-05	0.00072723	0	0.000309711	0	0.000174631	0	0.000106457	6.41067e-05	0	0.00131215	0	0.000964461	0.00023116	0.000360051	0.000123092	0.00011925	0.000536647	5.44529e-05	0	0.000280441	8.6061e-05	0.000136522	0.000542453	8.62763e-05	0.000175329	0	0.000306498	0	0.000195351	0.00012578	0	0.000729006	0.000350063	0.000243079	0.744681
k__Bacteria;p__Patescibacteria;c__Microgenomatia;o__metagenome;f__metagenome	0	0	0	0	4.65019e-05	0	0	0	0	0	0	0	0	0	0	0	0	0	0	0	0	0	0	0	0	0	0	0	0	0	0	0	0	0	0	0	0	0	0	0	0	0	0	0	0	0	0	9.89402e-07	0.0212766
k__Bacteria;p__Patescibacteria;c__Saccharimonadia;o__Saccharimonadales;f__Saccharimonadaceae	0.002398	0.000390059	0.0015061	0.00392803	0.0073008	0.00123371	0.000890812	0.001416	0.00290739	0.00257782	0.00174072	0.00154306	0.000712363	0.000888869	0.000785409	0.0021181	0.00230875	0.00223033	0.00312152	0.00806757	0.000958109	0.00695557	0.000480402	0.00192136	0.000643753	0.00347791	0.000433426	0.00157868	0.0114168	0.00175894	0.00307866	0.0075145	0.00153457	0.000433408	0.000803236	0.0012742	7.74933e-05	0.00100656	0.00671259	0.000761789	0.00126005	0.000887736	0.000781403	0.00113202	0.00215145	0.00227113	0.00231917	0.00237639	1
k__Bacteria;p__Patescibacteria;c__Saccharimonadia;o__Saccharimonadales;f__uncultured Sphingobium sp.	0	0	0	0	0	0	0	0	0	0	0	0	0	0	0	0	0	0	0	0	0	0	0	0	0	0	0	0	0	0	0	0	0	0	5.7374e-05	0	0	0	0	0	0	0	0	0	0	0	0	1.22072e-06	0.0212766
k__Bacteria;p__Patescibacteria;c__Saccharimonadia;o__Saccharimonadales;f__uncultured bacterium	0	0	0	0	0	0	0	0	0	0	0	0	0	0	0	0	0	0	0	0	0	0	0	0	0	0	0	0	6.1546e-05	0	0	0	0	0	0	0	0	0	0	0	0	0	0	0	0	0	0	1.30949e-06	0.0212766
k__Bacteria;p__Planctomycetes;c__Pla4 lineage;o__uncultured rumen bacterium;f__uncultured rumen bacterium	0.000924943	0	0	0	0	0.000268197	0	0	0	0	0	0	0.00145111	0.00380618	0	0	0.00419517	0	0	0	0	0	0	9.37251e-05	0	0	0.000260055	0	0	0	0	0	0	0	0	0	0.00247979	0	0	0.000990325	0.00262226	0	0	0	0	0	0	0.000363654	0.212766
k__Bacteria;p__Planctomycetes;c__Planctomycetacia;o__Pirellulales;f__Pirellulaceae	0.00325443	0.00312047	0.00301221	0.00215408	0.00346439	0.00396932	0.00246882	0.002596	0.00179574	0.00174003	0.00373011	0.0019042	0.00216347	0.00223357	0.00174535	0.00185979	0.00467382	0.00240734	0.00774923	0.00049683	0.00473732	0.00028848	0.00339108	0.0029992	0.00106359	0.00359481	0.00268724	0.000830887	0.00203102	0.00611156	0.00231606	0.00220534	0.00191148	0.00232001	0.00355719	0.00257116	0.0026606	0.00198436	0.00200376	0.00266626	0.0041888	0.00350542	0.00534772	0.0140119	0.00522853	0.00283191	0.00490089	0.00315927	1
k__Bacteria;p__Planctomycetes;c__vadinHA49;o__uncultured Planctomycetaceae bacterium;f__uncultured Planctomycetaceae bacterium	0	0	0	0	0	5.36394e-05	0	0	0	0	0	0	0	0	0	7.74913e-05	0	0	0	0	0	0	0	9.37251e-05	0.000139946	0	0	0	0	0	0	0	0	0	0	0	0	0	0	7.61789e-05	0	0	4.88377e-05	0	0	8.41161e-05	0	1.22114e-05	0.148936
k__Bacteria;p__Proteobacteria;c__Alphaproteobacteria;o__Paracaedibacterales;f__Paracaedibacteraceae	0	0	0	0	0	0	0	0	0	0	0	0	0	0	0	0	0	0	0	0	0	0	0	0.000164019	0	0	0	0	0	0	0	0	0	0	0	0	0	0	0	0	0	0	2.44188e-05	0	0	0	0	4.00931e-06	0.0425532
k__Bacteria;p__Proteobacteria;c__Alphaproteobacteria;o__Rhizobiales;f__Beijerinckiaceae	0	0	0	0	0	0	0	0	0	0	0	0	0	0	0	0	0	0	0	0	0	0	0	0	0	0	0	0	9.23191e-05	0	0	0	5.38445e-05	0	5.7374e-05	0	0	0	0	0	0	0	0	0	0	0	0	4.33059e-06	0.0638298
k__Bacteria;p__Proteobacteria;c__Alphaproteobacteria;o__Rhizobiales;f__Devosiaceae	0	0.000111445	7.92686e-05	0	0	5.36394e-05	0	0	0	0	0	0	0	0	0	0	5.63111e-05	0	0	0	0	0	0	0	0	0	0	0	0	0	0	0	0	0	0	0	0	0	0	0	0	9.10498e-05	0	0	0	5.60774e-05	0	9.52748e-06	0.12766
k__Bacteria;p__Proteobacteria;c__Alphaproteobacteria;o__Rhizobiales;f__Kaistiaceae	0	0	0	0	0	0	0	0	0	0	0	0	0	0	0	0	0	0	0	0	0	0	0	0	0	0	0	0	0	0	0	0	0	0	5.7374e-05	0	0	0	0	0	0	0	0	0	0	0	0	1.22072e-06	0.0212766
k__Bacteria;p__Proteobacteria;c__Alphaproteobacteria;o__Rhizobiales;f__Rhizobiaceae	0	0	0	0	0	5.36394e-05	0	0	0	0	0	0	0.000131919	4.5583e-05	0	0	0	0	0	0	0.000372598	0	0	4.68626e-05	0	0	0	0	0	0	0	0	0	0	0	0	0	0	0	0	0	0	0	0	0	0.000280387	0	1.98083e-05	0.12766
k__Bacteria;p__Proteobacteria;c__Alphaproteobacteria;o__Rhodobacterales;f__Rhodobacteraceae	0	5.57227e-05	0	0	0	0	0	0	0	0	0	6.5662e-05	0	0	0	0	0	0	0	0	0	0	0	0	0	8.76783e-05	0	0	0	0	0	0	0	0	0	0	0	0	0	0	0	0	0	0	0	0	0	4.44815e-06	0.0638298
k__Bacteria;p__Proteobacteria;c__Alphaproteobacteria;o__Rhodospirillales;f__uncultured	0.00164434	0.00061295	0.0119431	0.00755195	0.0108349	0.000697313	0.00139985	0.00262972	0.00419006	0.00132113	0.00406167	0.00141173	0.00089705	0.00193728	0.00366524	0.00222142	0.00081651	0.00300917	0.00198642	0.000567805	0.00178315	0.00512853	0.00514313	0.00182764	0.0039185	0.00602058	0.00196486	0.00872431	0.00449286	0.00891393	0.0044344	0.0116801	0.00131919	0.00609321	0.00235233	0.00311725	0.00069744	0.00816749	0.00931747	0.00167594	0.00207737	0.0020031	0.00586052	0.000150936	0.00307708	0.00443011	0.00697939	0.00393086	1
k__Bacteria;p__Proteobacteria;c__Alphaproteobacteria;o__Rickettsiales;f__Mitochondria	0.000274057	0	0.00113618	0.000785606	0.00111605	0.000402296	0.000305421	0.00101143	0	0	0.000442087	0.000131324	0.000263838	6.83745e-05	0.000203625	0.00258304	0	0.000601834	0.000152802	0.000118293	0.000558897	0.00153856	0	0.000210881	0.00075571	0.00160744	8.66852e-05	0.000664709	0.000400049	0.000149062	0	0.001443	0.000161533	0	0	0.000841885	0.000335805	0.00109283	0.00142768	0.00025393	0.000238387	6.82874e-05	0	0.00012578	0.000600405	0.000280387	0.000240669	0.000482528	0.808511
k__Bacteria;p__Proteobacteria;c__Alphaproteobacteria;o__Rickettsiales;f__uncultured	0.000137029	0.000362198	0	0	0.00179032	0.000134099	0	6.74286e-05	0	0	0.00303935	0.000131324	0	0.000250707	0	0	0.000732044	0	0.00395102	0.000757074	0	0.00038464	0	0.000328038	0	0.00108137	0.000375636	0	0.000861645	0.000536625	0.000254201	0.000163359	0	0	0.00109011	0.000614348	0	0	0.00150282	0.000101572	0.000136221	0.000113812	0	0.000276716	0	0.000196271	0.000525095	0.000423299	0.595745
k__Bacteria;p__Proteobacteria;c__Alphaproteobacteria;o__Sphingomonadales;f__Sphingomonadaceae	0	0	0	0	0	0	0	0	0	0	0	0	0	0	0	0	0	0	0	0	0	0	0	0	0	0	0	0	0	0	0	0	0	0	0	4.55073e-05	0	0	0	0	0	0	0	0	0	0	0	9.6824e-07	0.0212766
k__Bacteria;p__Proteobacteria;c__Deltaproteobacteria;o__Bdellovibrionales;f__Bacteriovoracaceae	0	0	0	0	0	8.04592e-05	0	0	0	0	0	0	0	0	0	0	0	0	0	0	0	0	0	0	0	0	0	0	0	0	0	0	0	0	0	0	0	0	0	0	0	0	0	0	0	0	0	1.7119e-06	0.0212766
k__Bacteria;p__Proteobacteria;c__Deltaproteobacteria;o__Bradymonadales;f__uncultured rumen bacterium	0.000205543	0	0.000845532	7.60264e-05	0.00137181	0.000160918	0.000789005	0.000472	8.55115e-05	0.000257782	0.00113285	0	0.00034299	0.000227915	0.00113448	0.00134318	0.00168933	0.000566432	0	0	0.000745196	0.00118597	0	4.68626e-05	0	0.00131517	0.000924642	0.000498532	0.00110783	0.000924187	0.00166643	0.000408397	0	0	0.000688488	0.00102391	0.00209232	0	0.000876644	0.00129504	0.00292876	0.000591824	0.000488377	0	0.000700473	0.00201879	0.000459458	0.000695502	0.787234
k__Bacteria;p__Proteobacteria;c__Deltaproteobacteria;o__Desulfovibrionales;f__Desulfovibrionaceae	0.00157583	0.0017274	0.00137399	0.000988343	0.0012323	0.00195784	0.00157801	0.00316914	0.000769604	9.66682e-05	0.00118811	0.00131324	0.00308691	0.00154982	0.00037816	0.000878235	0.00197089	0.00237193	0.000982297	0.00111195	0.00077181	0.000416693	0.00178031	0.0030695	0.0020712	0.00125672	0.000924642	0.000858583	0.000769325	0.000864562	0.000395424	0.00127964	0.00333836	0.000509892	0.00226627	0.00170652	0.00105908	0.00163925	0.000450845	0.00187908	0.00303092	0.00300464	0.00105001	0.000477963	0.00172617	0.00162624	0.00102831	0.00145857	1
k__Bacteria;p__Proteobacteria;c__Deltaproteobacteria;o__Myxococcales;f__P3OB-42	0	0	0	0	0.000465019	0	0	0.00111257	0.000199527	0	0.000607869	6.5662e-05	0.000211071	0	0	0	0.000394177	0	0	0	0	0.000833387	0	0	0	0.0006722	0.000202265	0	0.000276957	0.000447187	0.000282446	0.000108906	0	0.000101978	0.000602427	0.000273044	0.00103324	0	0.000150282	0	0	0.000136575	0	0	0	0.00109351	0	0.000197241	0.446809
k__Bacteria;p__Proteobacteria;c__Deltaproteobacteria;o__Myxococcales;f__bacteriap25	0.000102771	0	0	0.0004815	0.000813783	0.000536394	0	0	0	0	0	0.000919269	0	0	0.00037816	0	0	0	4.36576e-05	0	0	0	0	0.000257744	0	0	0	0.000692406	0	0	0	0.000408397	0	0	8.6061e-05	0	0	0	0	0.000406287	0	0	0.000439539	0.000226404	0	0	0	0.000123242	0.297872
k__Bacteria;p__Proteobacteria;c__Deltaproteobacteria;o__Oligoflexales;f__0319-6G20	0.000342571	0	0	0	0	0	0	0.000573143	0.00495967	0	0	0	0	0.000706537	0	0	0	0	0	0	0	0	0	0	0	0	0	0.00650861	0	0	0	0	0	0	0	0	0	0.00520534	0	0	0	0.000523536	0	0	0	0.00479462	0	0.000502426	0.170213
k__Bacteria;p__Proteobacteria;c__Deltaproteobacteria;o__PB19;f__uncultured bacterium	0	0	0.000819109	0.000278763	0	0	0	0	0.000256535	9.66682e-05	0	0	0	0	0	0.000981557	0	0	0	0	0	0	0.00353237	0	0	0	0	0	0	0	0	0	0	0.000382419	0	0	0	0	0.000125235	0	0	0	0	0	0	0.000953316	0.000371942	0.000165913	0.212766
k__Bacteria;p__Proteobacteria;c__Deltaproteobacteria;o__SAR324 clade(Marine group B);f__uncultured bacterium	0	0	0.000290652	7.60264e-05	0.000186008	0	0.000203614	6.74286e-05	0.000256535	0	8.28912e-05	0.000295479	0	0	0	0	0.000168933	0	2.18288e-05	0	0	0	5.65179e-05	0	0.000111957	0	0.00017337	8.30887e-05	0	0	0	0	0	0.000203957	0	0	0	0.000115035	0	5.07859e-05	0	6.82874e-05	0	0	0.000950642	0	0.000262548	7.92677e-05	0.425532
k__Bacteria;p__Proteobacteria;c__Gammaproteobacteria;o__Aeromonadales;f__Succinivibrionaceae	0.00322017	0.0364427	0.0172541	0.00651292	0.00358065	0.0305745	0.0231357	0.00498972	0.000855115	0.00380228	0.00737732	0.0368364	0.0293388	0.00891148	0.22867	0.00702588	0.0116282	0.00658477	0.00639584	0.00184537	0.0050833	0.00564139	0.00579309	0.0148554	0.0018193	0.010346	0.00317846	0.00930593	0.00846258	0.0602808	0.000480158	0.00914808	0.00996123	0.00726596	0.0416248	0.0151312	0.00113657	0.0098355	0.000425798	0.00606892	0.0188326	0.0104935	0.00178257	0.0018867	0.00555375	0.0270854	0.021157	0.0167578	1
k__Bacteria;p__Proteobacteria;c__Gammaproteobacteria;o__Alteromonadales;f__Idiomarinaceae	0	0	0	0	0	0	0	0	0	0	0	0	0	0	0	0	0	0	0	0	0	0	0	0	0	0	0	0	0	0	0	0	0	0	0	0	0	0	0	0	0	0	0	0	0	8.41161e-05	0	1.7897e-06	0.0212766
k__Bacteria;p__Proteobacteria;c__Gammaproteobacteria;o__Betaproteobacteriales;f__Burkholderiaceae	0	0.000390059	0.000396343	0.000430816	0.000465019	0.000295017	0.000534487	0.000606857	0.000171023	0	5.52608e-05	0.000196986	0.000395757	0.000182332	0.000174535	0.000542439	0.000422333	0.000141608	0	0.000473171	0.000266141	0.000352587	0.000141295	0.000328038	0.000223914	0.000263035	0.000202265	0.000360051	9.23191e-05	0.00059625	0.000141223	0.000626208	0.000188456	0.000254946	0.00057374	0.000204783	7.74933e-05	0	0.000275517	7.61789e-05	0	0.000159337	0.000219769	0	0	0.000588813	0	0.000257158	0.829787
k__Bacteria;p__Proteobacteria;c__Gammaproteobacteria;o__Betaproteobacteriales;f__Neisseriaceae	0	0	0	0	0	0	0	0	0	0	0	0	0	0	0	0	0	0	0	0	0	0	0	0	0	0	0	0	0	0	0	0	0	0	0	0	5.16622e-05	0	0	0	0	0.000136575	0	0	0	0	0	4.00504e-06	0.0425532
k__Bacteria;p__Proteobacteria;c__Gammaproteobacteria;o__Betaproteobacteriales;f__T34	6.85143e-05	0.00061295	0	0.00709579	0.00453393	0.000268197	0	0.00104514	0.000228031	0	0.000386826	9.84931e-05	0.000105535	0.000159541	0	0.0017823	0.000450488	0	0.000174631	0.000236586	0.000798424	0.00134624	0.00113036	0.000140588	0	0	0	0.00235418	0.000400049	0	0.000649626	0.0010346	0.000215378	0.000484397	0.00028687	0.000341305	0	0.00100656	0	0	0.000783272	4.55249e-05	0.000756984	0.000477963	0.000650439	0.000308426	0.00021879	0.000652701	0.744681
k__Bacteria;p__Proteobacteria;c__Gammaproteobacteria;o__Enterobacteriales;f__Enterobacteriaceae	0	5.57227e-05	0.000317074	0.000101368	0.00106954	0.00179692	0.00542123	0.000472	0.00393353	0.00299671	0	0.00367707	0.00116089	0.000592579	0.00075632	0.000671592	0.000309711	0.000743442	0	0	0.00125086	0.000609013	0.00429536	0.00091382	0	0.00339023	0.00661697	0	0.000984737	0.000626062	0.00909476	0.000925699	0.00110381	0.00152968	0.000745862	0.00177478	0	0.00215691	0.000300564	0.000990325	0.000272442	0.000682874	0.000146513	0.00012578	0.00180122	0.000336464	0.00179408	0.00141584	0.851064
k__Bacteria;p__Proteobacteria;c__Gammaproteobacteria;o__Oceanospirillales;f__Saccharospirillaceae	0	0	0	0	0	0	0	0	0	0	0	0	0	0	0	0	0	0	0	0	0	0	0	0	0	0	0	0	0	0	0	0	0	0	0	0	0	0	0	0	0	4.55249e-05	0	0	0	0	0	9.68615e-07	0.0212766
k__Bacteria;p__Proteobacteria;c__Gammaproteobacteria;o__Pasteurellales;f__Pasteurellaceae	0	0.000139307	0	0	0	0	0	0	0	0	0	0	0	9.1166e-05	0	0	0	0	0	0	0	0	0	0	0	0	0	0	0	0	0	0	0	0	0	0	5.16622e-05	0	7.51409e-05	0	0	6.82874e-05	0	0	0	0	0	9.05454e-06	0.106383
k__Bacteria;p__Proteobacteria;c__Gammaproteobacteria;o__Pseudomonadales;f__Moraxellaceae	0	0	0.000290652	0	0.000279011	0	0	0	0	0	0	0.000164155	0	0	0	0	0	0	0	0	0	0	0.000226072	0	5.59785e-05	0.000321487	0.00141586	0	0	0.000149062	0	0	0	0	0	0.000204783	0	0	0	0.000101572	0	0	0	0	0.000275186	0	4.37579e-05	7.50548e-05	0.255319
k__Bacteria;p__Proteobacteria;c__Gammaproteobacteria;o__Pseudomonadales;f__Pseudomonadaceae	0	0	0	0	0	0	0.000152711	0	0	0	0	0	0	0	0	0	0	0	0	0	0.000106457	0	0	0	0	0	0	0	0	0	0	0	0	0	5.7374e-05	4.55073e-05	0	0	0	0	0	0	0	0	0	0.000252348	0	1.30723e-05	0.106383
k__Bacteria;p__Proteobacteria;c__Gammaproteobacteria;o__WN-HWB-116;f__uncultured bacterium	0	0	0	0	0	5.36394e-05	0	0	0	0	0	0	0	0	0	0	0	0	0	0	0	0	0	0	0	0	0	0	0	0	0	0	0	0	0	0	0	0	0	0	0	0	0	0	0	0	0	1.14126e-06	0.0212766
k__Bacteria;p__Proteobacteria;c__Gammaproteobacteria;o__Xanthomonadales;f__Xanthomonadaceae	0	0	0	0	4.65019e-05	0	0	0	0	0	0	0	0	0	0	0	0	0	0	0	0	0	0	0	0	0	0	0	0	0	0	0	0	0	0	0	0	0	0	0	0	0	0	0	0	0	0	9.89402e-07	0.0212766
k__Bacteria;p__Spirochaetes;c__Leptospirae;o__Leptospirales;f__Leptospiraceae	6.85143e-05	0	0	0.000278763	0.000534772	0	0	0	0	0	0.000110522	0	0	9.1166e-05	0	0.000206644	0	0	0	0	0	0	0	0.000234313	0	0.000350713	0	0	0.000215411	0	0	0.000217812	0	0	0	0.000113768	0	0	0.000275517	0	0	0	0	0.000176092	0	0.000336464	0.000525095	7.94801e-05	0.319149
k__Bacteria;p__Spirochaetes;c__MVP-15;o__uncultured rumen bacterium;f__uncultured rumen bacterium	0.000205543	0.00019503	0	0.000202737	0	0.00101915	0	0	0	0	0.00129863	0.000196986	0.000105535	6.83745e-05	0	0	0.000112622	0	8.73153e-05	0	0	0	0	4.68626e-05	0.000783699	0	0	0	0	0	0	0	0.000376911	0	0.00200809	0.000614348	0.000154987	0	0	0.000507859	0.000170277	0.000546299	0	0	0.00142596	0	0	0.000215473	0.425532
k__Bacteria;p__Spirochaetes;c__Spirochaetia;o__Spirochaetales;f__Spirochaetaceae	0.130109	0.0871503	0.0226444	0.0603142	0.0848427	0.143995	0.150853	0.0601126	0.0500812	0.0238448	0.149094	0.112807	0.0721334	0.146025	0.144893	0.0711887	0.106343	0.054165	0.111676	0.110888	0.03883	0.0740753	0.0217029	0.0759642	0.116043	0.100158	0.033027	0.1379	0.0981352	0.0671675	0.0682107	0.085246	0.0857743	0.0461962	0.12694	0.123962	0.164958	0.119033	0.155567	0.122724	0.126652	0.0733634	0.0545517	0.0982341	0.0580642	0.081144	0.108738	0.0926707	1
k__Bacteria;p__Synergistetes;c__Synergistia;o__Synergistales;f__Synergistaceae	0.000513857	0.000640811	0.000317074	0.00159655	0.00272036	0.00128735	0.000203614	0.00111257	0.000256535	0.000612232	0.00234859	0.000525296	0.000263838	0.00113958	0.00104721	0.0021181	0.00391362	0.000601834	0.00117876	0.00198732	0.00167669	0.00224373	0.000565179	0.0022494	0.00243506	0.00239654	0.000317846	0.000304659	0.000923191	0.00035775	0.00175117	0.00255929	0.000726901	0.000382419	0.000745862	0.00116044	0.000671609	0	0.00147777	0.000558645	0.000544885	0.000637349	0.000854659	0.00256591	0.000775523	0.00100939	0.000897038	0.00117391	0.978723
k__Bacteria;p__Tenericutes;c__Mollicutes;o__Anaeroplasmatales;f__Anaeroplasmataceae	0.000890685	0.000473643	0.000264229	0.00164724	0.0013253	0	0.00274879	0.001416	0.000114015	0	0.000165782	0.000886438	0.000211071	0.000227915	0.000698141	0.00157566	8.44666e-05	0.0018409	0.000152802	0.000520488	0.000399212	9.616e-05	0.000254331	0.000585782	0.000643753	0.000847557	0.00011558	0.00182795	0.00141556	0.00149062	0	0.00163359	0.000699978	0.00122374	0.000659801	0.000659856	0.000206649	0.00186932	0.00117721	0.00025393	0.000647051	0.000455249	0.000537214	0.000477963	0.00142596	0.00266368	0.00172844	0.000834887	0.93617
k__Bacteria;p__Tenericutes;c__Mollicutes;o__EMP-G18;f__uncultured Mollicutes bacterium	0	0	0	0	0.000116255	0.000160918	0.000356325	0	0	0	0	0	0	0	0	0	0	0	0.000130973	7.09757e-05	0	0.00019232	0	0	0	0	0	0	0	0.000149062	0	0	0	0	0	9.10146e-05	0	0.000258829	0	0	0	0	0	0	0	8.41161e-05	0.000131274	3.70652e-05	0.234043
k__Bacteria;p__Tenericutes;c__Mollicutes;o__EMP-G18;f__uncultured bacterium	0	0	0	0	0	0	0	0	0	0	0	0	0	0	0	0	8.44666e-05	0	0	0	0	0	0.000197813	0	0	0	0	0	0	0	0	0.000190585	0.000107689	0	0	0	0	0	0	0	0	0	0	0	0	0	0	1.23522e-05	0.0851064
k__Bacteria;p__Tenericutes;c__Mollicutes;o__Izimaplasmatales;f__Izimaplasmataceae	0.000102771	0	0.000528457	0.000582869	0.000581274	8.04592e-05	0.000610842	0.000101143	5.70077e-05	0	0.000248674	0	7.91515e-05	4.5583e-05	0	0.000206644	0.000168933	0.000141608	0	0	0.000399212	0.000128213	0.00028259	0	0	0.000350713	0.000317846	0.000997064	0.000123092	0.00035775	0.000225957	0.000517302	0.000107689	0.000203957	0.000258183	9.10146e-05	5.16622e-05	0.000747728	0.000776456	0.000152358	0	0.000136575	9.76753e-05	0	0.000200135	0.00100939	0.000722006	0.000250851	0.787234
k__Bacteria;p__Tenericutes;c__Mollicutes;o__Izimaplasmatales;f__gut metagenome	0.0002398	0.000222891	0.000528457	0.000329448	0.00025576	0.000214558	0.00043268	0	0	0	0	0.000426803	7.91515e-05	0.000387456	5.81784e-05	0.000232474	0	0.000637236	2.18288e-05	0	0	0	8.47769e-05	0	0	0.000175357	0.000288951	0.000166177	9.23191e-05	0.000149062	0.00036718	0.000190585	0.0004846	0.000280441	0	0.000432319	0	0.000949039	0.000400751	0.000101572	0.000102166	0.000478011	0.000122094	0.000100624	0	0	0.000437579	0.000201496	0.702128
k__Bacteria;p__Tenericutes;c__Mollicutes;o__Izimaplasmatales;f__uncultured bacterium	0.000205543	8.35841e-05	0.000871955	0.00136847	0.00097654	0.000187738	0.000305421	0.000337143	0.00168173	0.000193336	0.000138152	0	0	0.000136749	0.000349071	0.000490779	0.000168933	0.000495628	8.73153e-05	0.0022239	0.000212913	0	0.000226072	0.000328038	0	0.00198737	0.00011558	0.00163408	0.00110783	0.000626062	0.000564892	0.0010346	0	0.00061187	8.6061e-05	0.000614348	0.000852427	0.00149546	0.000626174	0	6.81106e-05	0.000478011	0.000317445	0.000176092	0.000500338	0.000588813	0.00131274	0.000550368	0.87234
k__Bacteria;p__Tenericutes;c__Mollicutes;o__Izimaplasmatales;f__uncultured rumen bacterium	0	0	0	0.000658895	0.000813783	0	0.000101807	0	0	0	0.000386826	9.84931e-05	0	6.83745e-05	0.000785409	0	0	0.000141608	0	0	0.000186299	6.41067e-05	0	0	0	0.000409165	0.00011558	0.000110785	0.000707779	0.000864562	0.000310691	0.00108906	0.000188456	7.64838e-05	0.000372931	0.00025029	7.74933e-05	0	0.00115216	0	0	9.10498e-05	0	0	0.000175118	0.000841161	0.000393821	0.000224089	0.574468
k__Bacteria;p__Tenericutes;c__Mollicutes;o__Izimaplasmatales;f__unidentified rumen bacterium RFN82	0	0	0.000343497	0.000405474	0.000418517	0.000509575	0.000330873	0	0.000171023	0	0	0	0.000105535	0.000205124	0	0.000671592	0.000337866	0.000141608	0	0	0	9.616e-05	0.000565179	0.000140588	0.000195925	8.76783e-05	0	0.000387747	0.00030773	0	0.000141223	0.00046285	0	0.000356924	0	0.000113768	0.00023248	0.000661452	0.00117721	0.000152358	0	0.000455249	9.76753e-05	0	0.000350236	0.000616851	0.000809522	0.000235095	0.659574
k__Bacteria;p__Tenericutes;c__Mollicutes;o__Mollicutes RF39;Ambiguous_taxa	0	0	0	0	0	0	0	0	0	0	0.00069076	0	0	0	0	0	0	0	0.000240117	0	0	0	0	0	0	0	0	0	0	0	0	0	0	0	0	0	0	0	0	0	0	0	0	0	0	0	0	1.98059e-05	0.0425532
k__Bacteria;p__Tenericutes;c__Mollicutes;o__Mollicutes RF39;f__gut metagenome	0	0	0	0	0.000162757	0	0	0	0	0.000322227	0.000110522	0	0	0	0	0	0	0	6.54865e-05	9.46342e-05	0.000186299	0.000128213	0	0	0	0	0	0.000166177	0	0.000178875	0	0	0	0.000178462	5.7374e-05	0	0	0	0	0	0	0	0	0	0	0	0.0004157	4.39729e-05	0.255319
k__Bacteria;p__Tenericutes;c__Mollicutes;o__Mollicutes RF39;f__metagenome	0	0	0	0.000380132	0.000604525	0	0	0	0	0	0.000303935	0	0	0	0.000261803	0.0005941	0	0	0	0	0	0	0	0	0.000531796	0	0	0	0.00061546	0	0	0	0	0	0	0.000136522	0	0.000172553	5.00939e-05	0	0	0	0	0	0	0.000112155	0	8.00654e-05	0.234043
k__Bacteria;p__Tenericutes;c__Mollicutes;o__Mollicutes RF39;f__uncultured Erysipelotrichia bacterium	0	0	0	0	0	0	0	0	0	0	0	0	0	0	0	0	0	0	0	0	0	0	0	0	0	0	0	0	0	0	0	0	0	0	0	0	0	0	0	0	0	0	0	0	0	5.60774e-05	0	1.19314e-06	0.0212766
k__Bacteria;p__Tenericutes;c__Mollicutes;o__Mollicutes RF39;f__uncultured Firmicutes bacterium	0	5.57227e-05	0	0	0	0	0.000152711	0	0	0	5.52608e-05	0	0	0	0	0	0	0	0	0	0	0	0	0	0	0	0	0	0	0	0	0	0	0	0	0	0	0	0	0	0	0	0	0	0	0	0	5.61051e-06	0.0638298
k__Bacteria;p__Tenericutes;c__Mollicutes;o__Mollicutes RF39;f__uncultured bacterium	0.0007194	0.000111445	0.000475612	0	0.00074403	0.000348656	0.000178162	0	0.000826611	0	8.28912e-05	0.000426803	0.000263838	0.000113958	0.000465427	0.00116237	5.63111e-05	0.000460226	0.000305603	0.00212927	0.000133071	0.000512853	0.000621697	4.68626e-05	0.000419839	0.00052607	0.000375636	0.000138481	0.00292344	0.000208687	0.000197712	0.000272264	0.000161533	0.000203957	0	0.000182029	0.000154987	0.000402623	0.000751409	7.61789e-05	6.81106e-05	0.000136575	0.000390701	0.000150936	0.000225152	0.000672929	0.000131274	0.000403311	0.914894
k__Bacteria;p__Tenericutes;c__Mollicutes;o__Mollicutes RF39;f__uncultured prokaryote	0	0	0	0.000152053	0	5.36394e-05	0	0	0	0	0	0	0	0	0	0	0	0	0	4.73171e-05	0	0	0	0	0	0	0	0	0	0.00011925	0	0	0	0	0	0	0	0	0	0	0	0	0	0	0	8.41161e-05	0	9.71011e-06	0.106383
k__Bacteria;p__Tenericutes;c__Mollicutes;o__Mollicutes RF39;f__uncultured rumen bacterium	0	0	0	0	0.000209259	0	0.000152711	0	0.000313542	0	0.000276304	0	0	0	8.72676e-05	0	0	0	0	0	0.000212913	0	0	0	0	0.000292261	0	0	0.000246184	0	0	0.000299491	0	0	0	0	0	0	0	0.00043168	0	0	0	0	0	0.000392542	0	6.20033e-05	0.234043
k__Bacteria;p__Tenericutes;c__Mollicutes;o__Mollicutes RF39;f__unidentified rumen bacterium RF39	0	0	0	0.000760264	0.000162757	0	0	0	0	0	0.000221043	0	0	0	0	0	0	0	8.73153e-05	0	0	0.0004808	0	0	0.000111957	0	0	0	0	0	0	0	0.000134611	0	0	0	0	5.75175e-05	0	0	0	0	0	0	0	0	0.000175032	4.66233e-05	0.191489
k__Bacteria;p__Tenericutes;c__Mollicutes;o__Mollicutes RF39;f__unidentified rumen bacterium RF9	0	0	0	0	0	0	0	0	0	0	5.52608e-05	0	0	0	0	0	0	0	0	0	0.000186299	0	0	0	0	0	0	0	0	0	0	0	0	0.000127473	0	0	0	0	0	0	0	6.82874e-05	0	0	0	0	0	9.30469e-06	0.0851064
k__Bacteria;p__Tenericutes;c__Mollicutes;o__Mycoplasmatales;f__Mycoplasmataceae	0.000205543	0	0.000290652	0.00506842	0.00181357	5.36394e-05	0.000127259	0.000775429	0.000228031	0	0.000386826	0	0	0	0.00139628	0.00204061	0	0.000672638	6.54865e-05	0.00066244	0.000851653	0.00057696	0.000678215	0.00161676	0	0.0018997	0	0.0014402	0.00135401	0.000268312	8.47338e-05	0.00552697	0	0.000739343	0.000172122	0.000568841	0.000154987	0.00023007	0.00260488	5.07859e-05	0.000102166	0.000273149	0.000732565	0	0.000175118	0.0022431	0.000678248	0.000783185	0.787234
k__Bacteria;p__Tenericutes;c__Mollicutes;o__NED5E9;f__uncultured rumen bacterium	0	0	0	0	0.000186008	0	0	0	0	0	0	0	0	0	0	0.000103322	0	0	0	0	0	0	0	0	0	0	0.00023116	0.000276962	0	0	0	0.000108906	0	0	0	0	0	0.00046014	0	0	0	0	0	0	0.000175118	0	0.000153153	3.60589e-05	0.170213
k__Bacteria;p__Tenericutes;c__Mollicutes;o__T2WK15B57;f__uncultured Firmicutes bacterium	0	0	0	0	0	0	0	0	8.55115e-05	0	0	0	0	0	0	0	0	0	0	0	0	0	0	0	0	0.000175357	0	0	0	0	0	8.16793e-05	0	0	0	0	0	0	0	0	0	0	0	0	0	0	0	7.28824e-06	0.0638298
k__Bacteria;p__Verrucomicrobia;c__Verrucomicrobiae;o__Opitutales;f__Puniceicoccaceae	0	0	0	0.000101368	0	0	0	0	0	0	0	0.000164155	0	6.83745e-05	0	0.000206644	0.000112622	0	0	0	0	0	0	0	0	0	0	0	0	0	0	0.000272264	0	7.64838e-05	0	0.000227536	0	0	0	0.000101572	0	0	0.000170932	5.03119e-05	0	0	0	3.30269e-05	0.234043
k__Bacteria;p__Verrucomicrobia;c__Verrucomicrobiae;o__Pedosphaerales;f__Pedosphaeraceae	0.0009592	0.000111445	0.000686995	0.00331982	0.00274361	0.000321837	0.000279969	0.000539429	0.000513069	0.000580009	0.00069076	0	0.000290222	0.00157261	0.00142537	0.00302216	0.00287186	0.000672638	0.000349261	0	0.000798424	0.00147445	0.000141295	0.0011247	0.000195925	0.000964461	0.000606796	0.000553925	0.00203102	0	0.00129925	0.0019603	0.000188456	5.09892e-05	0	0	0.0011624	0	0.00170319	0.000406287	0.00122599	0.0001821	4.88377e-05	0.000528275	0.000350236	0.0013739	0.00146589	0.000867817	0.87234
k__Bacteria;p__Verrucomicrobia;c__Verrucomicrobiae;o__Verrucomicrobiales;f__Akkermansiaceae	0.00315166	0.00312047	0.0396343	0.00509377	0.00946314	0.00120689	0.000509035	0.00529315	0.0162757	0.00251337	0.00505637	0.00292196	0.00427418	0.00964081	0.00290892	0.0104613	0.0242419	0.00300917	0.00783655	0.0256459	0.00604141	0.0222771	0.0119535	0.00700595	0.00654948	0.00303951	0.00132917	0.00944441	0.0042159	0.0104046	0.0318882	0.00547251	0.023207	0.00323781	0.00163516	0.00896494	0.00495957	0.00258829	0.00470883	0.00510398	0.00953549	0.00778476	0.00529889	0.00344637	0.000875591	0.00109351	0.00371942	0.00825617	1
k__Bacteria;p__WPS-2;c__Burkholderiales bacterium Beta_02;o__Burkholderiales bacterium Beta_02;f__Burkholderiales bacterium Beta_02	0	0	0.00018496	0.000126711	0	0	0	0	0	0.000161114	0	0	0.000184687	0	0	0.000103322	0	0	0.000305603	0	0	0	0	0	0	0	0	0	0	0.000178875	0	0	0	0.000688354	0	0.000182029	0.00023248	0	0	0	0	0	0	0.000226404	0	0.000280387	0	6.07431e-05	0.255319
[truncated: 1 more columns]

## Sheet: Genus
Genus level
Taxa	B005E	B0085	B00AF	B0313	B05DF	B068E	B0767	B07FF	B0827	B08DC	B0A08	B0AFD	B0BAF	B0C85	B0ED7	B0F6B	B0F88	B0FB7	B0FE2	B1159	B11F2	B1228	B127E	B1516	B16BD	B1BAF	B1EBB	B3607	B3BDF	B494B	B4977	B68D8	B98E5	BA88F	BA8A4	BB0A1	BC8EE	BCA77	BD196	BFBE7	BFD1A	BFD1D	BFDC6	BFDE8	BFF96	BFFB4	BOCD1	Mean relative abundance (%)	Sample prevalence (%)
k__Archaea;p__Euryarchaeota;c__Methanobacteria;o__Methanobacteriales;f__Methanobacteriaceae;g__Methanobrevibacter	0.000274057	0.000780118	0.0049675	0	0	0.00107279	0.000152711	0.00593372	0.00507368	0.0052523	0.00179598	0.000459634	0.000395757	0.000638162	0	0.00180813	0.00135147	0.00523949	0.00172448	0.00066244	0.0133603	0.000641067	0.00259982	0.00295234	0.00134348	0.000759878	0.00190707	0.000637013	0.00061546	0.00137137	0.00519701	0.000326717	0.000403834	0.00122374	0.000458992	0.000364058	0.00105908	0.000373864	0.000525986	0.000736396	0.00102166	0.00116089	0.00241746	0.000905615	0.00202637	0.000336464	0.00179408	0.00178941	0.93617
k__Archaea;p__Euryarchaeota;c__Methanomicrobia;o__Methanomicrobiales;f__Methanocorpusculaceae;g__Methanocorpusculum	0.00212394	0.000306475	0	0.004815	0.00025576	0.000616854	0.000509035	0.000741715	0.00111165	0	0	0	0.000633212	0.00173215	0.000872676	0.00289301	0.000422333	0.00127447	0	0.000757074	0.000984723	0.00535291	0.000169554	0.000351469	0.000615764	0.000642974	5.77901e-05	0.00348972	0	0	0	0.00612595	0	0	0	0.000841885	0.000955751	0.00112159	0	0	0.00224765	0.000159337	0.000293026	0.000603743	0	0.000757045	0	0.000932686	0.680851
k__Archaea;p__Euryarchaeota;c__Methanomicrobia;o__Methanomicrobiales;f__Methanomicrobiaceae;g__Methanomicrobium	0	0	0	7.60264e-05	0.000139506	0	0	0	0	0	0	0	0	0	0	5.16609e-05	0	0	0	0	0	0.000128213	0	0	0	0.00014613	0	0	9.23191e-05	0	0	0	0	0	0	0	0	0	0.000400751	0	0	0	0	0	0	0	0	2.20129e-05	0.148936
k__Archaea;p__Euryarchaeota;c__Methanomicrobia;o__Methanosarcinales;f__Methanosarcinaceae;g__Methanimicrococcus	0	0	0	0	0	0	0	0	0	0	0	0	0	0	0	0	0	0	0	0	0	0	0	0	0	0	0	0	0.000123092	0	0	0	0	0	0	0	0	0	0	0	0	0	0	0	0	0	0	2.61898e-06	0.0212766
k__Archaea;p__Euryarchaeota;c__Thermoplasmata;o__Methanomassiliicoccales;f__Methanomethylophilaceae;g__Candidatus Methanomethylophilus	0	0	0.000105691	0	9.30038e-05	0	0.000127259	0	0	0	0	0	0	0	0	0	5.63111e-05	0	0	0	0	0	0	0	0	0	0	0.000360051	0.000215411	0.000208687	0	0.000136132	8.07667e-05	0.000203957	0	6.82609e-05	0	0.000115035	0	0	0	0	0.000170932	0	0	0	0	4.13085e-05	0.276596
k__Archaea;p__Euryarchaeota;c__Thermoplasmata;o__Methanomassiliicoccales;f__Methanomethylophilaceae;g__uncultured	0	0	0.000264229	0.000152053	0	5.36394e-05	0	0	0.000570077	0.000515564	0	0	0	0	8.72676e-05	0.000129152	0	0.000212412	8.73153e-05	0	0	0.00028848	0.000141295	0.000234313	5.59785e-05	0	0	0	0	0	0.000197712	0	0	0.000127473	0	0	7.74933e-05	0	0	0	0.000136221	0	0	0.00012578	0	0.00022431	0.000371942	8.62278e-05	0.425532
k__Bacteria;p__Actinobacteria;c__Actinobacteria;o__Actinomycetales;f__Actinomycetaceae;g__Actinomyces	0	0	0	0	0	0	0	0	0	6.44454e-05	0	0	0	0	0	0	0	0	0	0	0.00287433	0	0.000141295	0	0	0	0	0	0	0.000447187	0.00237255	5.44529e-05	0	0	0	0	0	0	0	0	0	0	0	0	7.50507e-05	0	0.000393821	0.000136662	0.170213
k__Bacteria;p__Actinobacteria;c__Actinobacteria;o__Actinomycetales;f__Actinomycetaceae;g__Arcanobacterium	0	0	0	0	0	0	0	0	0	0	0	0	0	0	0	0	0.000309711	0	0	0	0	0	0	0	0	0	0	0.000110785	0	0	0.00138399	0	0	0	0	0	0	0	0	0	0	0	0	0.00025156	0	0	0	4.37455e-05	0.0851064
k__Bacteria;p__Actinobacteria;c__Actinobacteria;o__Bifidobacteriales;f__Bifidobacteriaceae;g__Bifidobacterium	0	0	0	0	0	0	0	0	0	0	0	0	0	0	0	0	0	0	0	0	0	0	0	0	0	0	0.000433426	0	0	0	0	0	0	0	0	0	0	0	0	0	0	0	0	0	0	0	0	9.22183e-06	0.0212766
k__Bacteria;p__Actinobacteria;c__Actinobacteria;o__Corynebacteriales;f__Corynebacteriaceae;Ambiguous_taxa	0	0	0	0	0.000534772	0	0	0	0	0	0	0	0	0	0	0	0	0	0	0	0.000585511	0	0	0	0	0.000906009	0	0	0	0	0	0	0	0	0	0	0	0	0	0	0	0	0	0	0	0	0	4.31126e-05	0.0638298
k__Bacteria;p__Actinobacteria;c__Actinobacteria;o__Corynebacteriales;f__Corynebacteriaceae;g__Corynebacterium	0	0	0	0	0	0	0	0	0	0	0	0	0	0	0	0	0	0	0	0	0.000212913	0	0	0	0	0	0	0	0	0	0.000141223	0	0	0	0	0	0	0	0	0	0	0	0	0	0	0	0	7.53481e-06	0.0425532
k__Bacteria;p__Actinobacteria;c__Actinobacteria;o__Corynebacteriales;f__Corynebacteriaceae;g__Corynebacterium 1	6.85143e-05	0.000111445	0.00245733	0	0	0.000241377	0.000814457	0.00337143	0.00188125	0.00734678	0.000165782	0.000525296	0.000501293	0.00029629	0.000814498	0.000439118	0.000225244	0.003611	0	0	0.0020759	0.000256427	0.0026846	0.000234313	0	0.000613748	0.000866852	0.000304659	0.000523141	0.00298125	0.00271148	0.000299491	0	0.00132572	0	0	5.16622e-05	0	0.00142768	0.000964932	0.000204332	6.82874e-05	0.000732565	0	0.0017762	0.000364503	0.00181595	0.000960741	0.787234
k__Bacteria;p__Actinobacteria;c__Actinobacteria;o__Corynebacteriales;f__Corynebacteriaceae;g__Lawsonella	0	0	0	0	0	0	0	0	0	0	0	0	0	0	0	0	0	0	0	0	0	0	0	0	0	0	0	0	0	0	0	0	0	0	0	0	0	0	7.51409e-05	0	0	0	0	0	0	0	0	1.59874e-06	0.0212766
k__Bacteria;p__Actinobacteria;c__Actinobacteria;o__Corynebacteriales;f__Dietziaceae;g__Dietzia	0	0	0.000422766	0	0.000279011	8.04592e-05	0	0	0	0	0.000414456	0	0.000184687	0	0	0	0	0	0	0	0.000425826	0	0	0.000234313	0	0.000642974	0.00450763	0	0.000246184	0	0	0.000108906	8.07667e-05	0	0	0.000273044	0	0	0	0.000533252	0	0	0	0	0	0	0	0.000179453	0.297872
k__Bacteria;p__Actinobacteria;c__Actinobacteria;o__Corynebacteriales;f__Mycobacteriaceae;g__Mycobacterium	0	0	0	0	0	0	0	0	0	0	0	0	0	0	0	0	0	0	0	7.09757e-05	0	0	0.000169554	4.68626e-05	0	0	0	0	0	0	0	0	0	0	0	0	5.16622e-05	0	0	0	0	0	0	0	0	0	0	7.21392e-06	0.0851064
k__Bacteria;p__Actinobacteria;c__Actinobacteria;o__Corynebacteriales;f__Nocardiaceae;g__Gordonia	0	0	0	0	0	0	0	0	0	0	0	0	0	0	0	0	0	0	0	0	0.000186299	0	0	0	0	0	0	0	0	0	0	0	0	0	0	0	0	0	0	0	0	0	0	0	0	0	0.000175032	7.68789e-06	0.0425532
k__Bacteria;p__Actinobacteria;c__Actinobacteria;o__Corynebacteriales;f__Nocardiaceae;g__Rhodococcus	0	0	0	0	0	0	0	0	0.000114015	0	0	0	0.000131919	0	0	0	0	0	0	0	0	0	0	0	0	0	0	0	0	0	0	0	0	0	0	9.10146e-05	0	0	0	0	0	0	0	0	0.000125084	0	8.75159e-05	1.16925e-05	0.106383
k__Bacteria;p__Actinobacteria;c__Actinobacteria;o__Corynebacteriales;f__Tsukamurellaceae;g__Tsukamurella	0	0	0	0	0	0	0	0	0	0	0	0	0	0	0	0	0	0	4.36576e-05	0	0	0	0	0	0	0	0	0	0	0	0	0	0	0	0	0	0	0	0	0	0	0	0	0	0	0	0	9.28886e-07	0.0212766
k__Bacteria;p__Actinobacteria;c__Actinobacteria;o__Glycomycetales;f__Glycomycetaceae;g__Glycomyces	0	0	0	0	0	0	0	0	0	0	0	0	0	6.83745e-05	0	0	0	0	0	0	0	0	0	0	0	0	0	0	0	0	0	0	0	0	0	0	0	0	0	0	0	0	0	0	0	0	0	1.45478e-06	0.0212766
k__Bacteria;p__Actinobacteria;c__Actinobacteria;o__Micrococcales;f__Microbacteriaceae;g__Leucobacter	0	0	0	0	0	0	7.63553e-05	0	0	0	0	0	0	0	0	0	0	0	0	0	0	0	0	0	0	0	0	0	0	0	0	0	0	0	0	0	0	0	0	0	0	0	0	0	0	0	0	1.62458e-06	0.0212766
k__Bacteria;p__Actinobacteria;c__Actinobacteria;o__Micromonosporales;f__Micromonosporaceae;g__Stackebrandtia	0	0	0	0	0	0	0	0	0	0	0	6.5662e-05	5.27677e-05	0	0	0	0	0	0	0	0	0	0	0	0	0	0	0	0	0	0	0	0	0	0	0	0	0	0	5.07859e-05	0	0	0	0	0	0	0	3.60033e-06	0.0638298
k__Bacteria;p__Actinobacteria;c__Actinobacteria;o__Pseudonocardiales;f__Pseudonocardiaceae;g__Actinophytocola	0	0	0	0	0	8.04592e-05	0	0	0	0	0	0	0	0	0	0	0	0	0	0	0	0	0	0	0	0	0	0	0	0	0	0	0	0	0	0	0	0	0	0	0	0	0	0	0	0	0	1.7119e-06	0.0212766
k__Bacteria;p__Actinobacteria;c__Actinobacteria;o__Pseudonocardiales;f__Pseudonocardiaceae;g__Saccharomonospora	0	0.000222891	0	0	0	0.000295017	0	0	0	0	0	0.000393972	7.91515e-05	0.000136749	0	0	0.000225244	0	0	0	0	0	0.000113036	0.000164019	0	0	0	0	0	0	0	0	0.000349989	0	0.000631114	0.000227536	0	0	0	0	0.000204332	0.000523536	0	0	0	0	0	7.58848e-05	0.276596
k__Bacteria;p__Actinobacteria;c__Actinobacteria;o__Pseudonocardiales;f__Pseudonocardiaceae;g__Saccharopolyspora	0	0.00136521	0	0	0	0.00128735	0	0	0.000199527	0	0	0.000787944	0.000659596	0.00116237	0	0	0.00157671	0	0	0	0	0	0	0.0026946	0	0	0	0	0	0	0	0	0.00177687	0	0.000889297	0.000819131	0	0	0	0.000584038	0.00115788	0.0014568	0	0	0	0	0	0.000349304	0.297872
k__Bacteria;p__Actinobacteria;c__Actinobacteria;o__Streptomycetales;f__Streptomycetaceae;g__Streptomyces	0	0.000111445	0	0	0	0	0	0	0	0	0	0	0	0.000478622	0	0	0	0	0	0	0	0	0	0	0	0	0	0	0	0	0	0	0	0	0	0.000159276	0	0	0	0.000152358	0	0	0	0	0	0	0	1.91851e-05	0.0851064
k__Bacteria;p__Actinobacteria;c__Actinobacteria;o__Streptosporangiales;f__Nocardiopsaceae;g__Nocardiopsis	0	0	0	0	0	5.36394e-05	0	0	0	0	0	0	0	0	0	0	0	0	0	0	0	0	0	0	0	0	0	0	0	0	0	0	0	0	0	0	0	0	0	0	0	0	0	0	0.000175118	0	0	4.86718e-06	0.0425532
k__Bacteria;p__Actinobacteria;c__Actinobacteria;o__Streptosporangiales;f__Nocardiopsaceae;g__Thermobifida	0	0	0.000158537	0	0	0	7.63553e-05	0.000236	0.00037055	0.000161114	0	0.000229817	0	4.5583e-05	0	0	0.000366022	0.000318618	0	0	0.000452441	0	0.000480402	0	0	0	0	0	0	0.000208687	0	0	0.000134611	0.000254946	0.000229496	0	0	0	0	0	0	0.000227625	0	0	0	0	0.000459458	9.38354e-05	0.361702
k__Bacteria;p__Actinobacteria;c__Actinobacteria;o__Streptosporangiales;f__Streptosporangiaceae;g__Sphaerimonospora	0	0	0	0	0	0	0	0	0	0	0	0	0	0	0	0	0	0	0	0	0	0	0	0	0	0	0	0	0	0	0	0	0	0	0	0	0	0	0	0	0	0.000113812	0	0	0	0	0	2.42154e-06	0.0212766
k__Bacteria;p__Actinobacteria;c__Actinobacteria;o__Streptosporangiales;f__Thermomonosporaceae;g__Actinoallomurus	0	0	0	0	0	0	0	0	0	0	0	0	0	0	0	0	0	0	0	0	0	0	0	4.68626e-05	0	0	0	0	0	0	0	0	0	0	0	0	0	0	0	0	0	0	0	0	0	0	0	9.97076e-07	0.0212766
k__Bacteria;p__Actinobacteria;c__Coriobacteriia;o__Coriobacteriales;f__Atopobiaceae;g__Atopobium	0	0	0	0	0	0	0	0	0	0	0	0	0	0	0	0	0	0	0	0.000236586	0	0	0	0	0	0	0	0	0	0	0	0	0	0	0	0	0	0	0	0	0	0	0	0	0	0	0	5.03374e-06	0.0212766
k__Bacteria;p__Actinobacteria;c__Coriobacteriia;o__Coriobacteriales;f__Atopobiaceae;g__uncultured	0.000308314	0.000111445	0.00018496	0	0	0	0	0	0	0	0	0.000164155	0	0	0	0	0	0	0.00037109	4.73171e-05	0	0	0	0	0.000139946	0	0	0	0	0.00011925	0	0	0.000107689	0	0	0	0.000206649	0	0	0.000152358	0.000170277	0.000159337	0.000146513	0	0	0	0	5.08362e-05	0.297872
k__Bacteria;p__Actinobacteria;c__Coriobacteriia;o__Coriobacteriales;f__Coriobacteriaceae;g__Collinsella	0	0	0	0	0	0	0	0	0.000598581	0	0	0	0	0	0	0	0	0	0	0	0.00255496	0	0	0	0	0	0	0	0	0.00011925	0.00067787	0	0	5.09892e-05	0	0	0	0	0	0	0	0	0	0	0	0	0	8.51415e-05	0.106383
k__Bacteria;p__Actinobacteria;c__Coriobacteriia;o__Coriobacteriales;f__Coriobacteriales Incertae Sedis;g__Phoenicibacter	0.000411086	0.000139307	0	0	0.00230184	0	0.000178162	0	0.000342046	0.00122446	0.000442087	0	0	0.000227915	0	0.000206644	0.000197089	0.00134528	4.36576e-05	0.00146683	0.00242189	0	0.000395626	0.00318665	0.000587774	0.00052607	0	0.000720102	0	0	0.00240079	0.00141578	0	0.000305935	0	0.000204783	0.000180818	0	0	0	0.00057894	0	0.000903497	0.000704367	0.000300203	0.000308426	0.00063449	0.000517075	0.638298
k__Bacteria;p__Actinobacteria;c__Coriobacteriia;o__Coriobacteriales;f__Coriobacteriales Incertae Sedis;g__Raoultibacter	0	0	0	0	0	0	0	0	0	0	0	0	0	0	0	0	0	0	0	9.46342e-05	0	0	0	0	0	0	0	0	0	0	0	0	0	0	0	0	0	0	0	0	0	0	0	0	0	0	0	2.01349e-06	0.0212766
k__Bacteria;p__Actinobacteria;c__Coriobacteriia;o__Coriobacteriales;f__Coriobacteriales Incertae Sedis;g__uncultured	0.000102771	0	0.000449189	0	0	0	0.000127259	0.000370857	0.000199527	0.000322227	0.000386826	0	0	6.83745e-05	0	0	0	0.000424824	0.000523892	0.000307561	0.000133071	0	0	0	0.000475817	0.000233809	0.000144475	0.000138481	0.000153865	0.000626062	0	0	0	0.000254946	0	0	0	0	7.51409e-05	0	0	4.55249e-05	0.000756984	0.000176092	0.000575388	0	0.000350063	0.000157937	0.531915
k__Bacteria;p__Actinobacteria;c__Coriobacteriia;o__Coriobacteriales;f__Eggerthellaceae;g__DNF00809	0	0	0	0	0	0	0	0	0	0	0	0	0	0	0	0	0	0	0	0.000189268	0	0	0	0	0	0	0	0	0	0	0	0	0	0	0	0	0	0	0	0	0	0	0	0	0	0	0	4.02699e-06	0.0212766
k__Bacteria;p__Actinobacteria;c__Coriobacteriia;o__Coriobacteriales;f__Eggerthellaceae;g__Enterorhabdus	0	0.000167168	0.000422766	0	0	0	0	0	0	0	0	0.000393972	0	0	0	0.000154983	0.000309711	0	0	0	0	0	0	0.00018745	0.000251903	5.84522e-05	0	0	0	0	0	0	0	0	0.000258183	9.10146e-05	0	0	0	7.61789e-05	0.000204332	0.000273149	0	5.03119e-05	0	0	0	6.16931e-05	0.297872
k__Bacteria;p__Actinobacteria;c__Coriobacteriia;o__Coriobacteriales;f__Eggerthellaceae;g__Parvibacter	0.0002398	0	0	0	0	0	0	0	0	0	0	0	0	0	0	0	0	0	0	0	0	0	0	0	0	0	0	0	0	0	0	0	0	0	0	0	0	0	0	0	0	0	0	0	0	0	0	5.10213e-06	0.0212766
k__Bacteria;p__Actinobacteria;c__Coriobacteriia;o__Coriobacteriales;f__Eggerthellaceae;g__uncultured	0.002398	0.000947286	0.0025366	0	0.000767281	0.00147508	0.000636294	0.001416	0.000883619	0.00186892	0.00198939	0.00203552	0.00139834	0.00111678	0	0.00144651	0.000394177	0.00223033	0.00379821	0.000307561	0.000984723	0.000256427	0.00183683	0.00147617	0.00484214	0.000730652	0.0017626	0.000858583	0.000646233	0.000685687	0.00118627	0.000653435	0.00201917	0.000764838	0.00169253	0.000819131	0.00193733	0	0.00057608	0.00167594	0.00234982	0.00122917	0.00390701	0.000905615	0.0022265	0.000504696	0.00063449	0.00137889	0.93617
k__Bacteria;p__Actinobacteria;c__Coriobacteriia;o__Coriobacteriales;f__uncultured bacterium;g__uncultured bacterium	0	0	0	0	0	0	0	0	0	0	0	0	0	6.83745e-05	0	0	0	0	0	0	0	0	0	0	0	0	0	0	0	0	0	0	0	0	0	0	0	0	0	0	0	0	0	0	0	0	0	1.45478e-06	0.0212766
k__Bacteria;p__Actinobacteria;c__Coriobacteriia;o__Coriobacteriales;f__uncultured;g__uncultured bacterium	0	0	0	0	0.000162757	0	0	0	0	0	0	0	5.27677e-05	0	0	0.000103322	0	0.00017701	0	0	0	0	0	0	8.39678e-05	0.000379939	5.77901e-05	0	0	0	0	0	0	0	0	0	5.16622e-05	0	0.00025047	0	0	6.82874e-05	0	0.000176092	0	0	0	3.3278e-05	0.234043
k__Bacteria;p__Armatimonadetes;c__uncultured;o__uncultured bacterium;f__uncultured bacterium;g__uncultured bacterium	0.000137029	0	0.000158537	0.000228079	9.30038e-05	0	0.000101807	0.000842858	0.000427558	0.00035445	0	6.5662e-05	5.27677e-05	0.000136749	0.000203625	0.000154983	0.000394177	0.000637236	0.000109144	0	0.000345984	0.000256427	0.000169554	0.000304607	0.000979624	0	0	0	0	0	0.000988561	0.000163359	8.07667e-05	0.000152968	0	0.000113768	0.000258311	0.000373864	0.000175329	0	6.81106e-05	9.10498e-05	0.000146513	0.000402495	0.000150101	0.000532735	0.000371942	0.000217526	0.765957
k__Bacteria;p__Bacteroidetes;c__Bacteroidia;o__Bacteroidales;f__Bacteroidaceae;g__Bacteroides	0.000342571	0.000278614	0.000924801	0	0.000116255	0.000214558	0.000330873	0.000404572	0.00131118	0	0.000110522	0.00032831	0.000211071	0.000159541	0.000639963	0.000232474	0.000619422	0.00017701	0.000305603	0.00548879	0.020626	0	0.000762992	0.000117156	0	8.76783e-05	0	0.000193874	0.0019387	0	0.0156475	0.000136132	0.000376911	0.000305935	0	0	0	0.000431382	0.000425798	7.61789e-05	0	0.000250387	0	0.000226404	0	5.60774e-05	0.00483525	0.00124873	0.744681
k__Bacteria;p__Bacteroidetes;c__Bacteroidia;o__Bacteroidales;f__Bacteroidales BS11 gut group;Ambiguous_taxa	3.42571e-05	5.57227e-05	0	0	0	0	0	0	0	0	0.000138152	0	0	0	0	0	0.000281555	0	0.000589378	0	0	0	0	0	5.59785e-05	0	0	0	0	0	0	0	0	0	0	4.55073e-05	0	0	0	0	0	0	0	0	0	0	0	2.55436e-05	0.148936
k__Bacteria;p__Bacteroidetes;c__Bacteroidia;o__Bacteroidales;f__Bacteroidales BS11 gut group;g__uncultured bacterium	0.00702271	0.00643597	0.0172541	0.0059554	0.0344114	0.00514939	0.0014762	0.0059	0.0314112	0.0119546	0.0273265	0.00462917	0.00316606	0.00353268	0.00398522	0.0305058	0.0320691	0.00923992	0.0779071	0.0181934	0.0121627	0.00233989	0.0438014	0.00923192	0.0360781	0.0196984	0.00627023	0.00997064	0.0191408	0.0303789	0.0150544	0.0037028	0.00751131	0.0195544	0.00301213	0.0157	0.018056	0.00877143	0.00756418	0.00711003	0.00922899	0.0156606	0.015799	0.00789897	0.0128337	0.0220384	0.0248983	0.0157658	1
k__Bacteria;p__Bacteroidetes;c__Bacteroidia;o__Bacteroidales;f__Bacteroidales RF16 group;g__uncultured Paludibacter sp.	6.85143e-05	0	0	0	6.97528e-05	0	0	0.000134857	0	0	0	6.5662e-05	0	4.5583e-05	0	0	0	0	0	4.73171e-05	0	0	0	7.02938e-05	0	0	8.66852e-05	0	0	0	0	0	0	0	0	4.55073e-05	0	0	0	0	0	4.55249e-05	0	0	0	0	0.000109395	1.67892e-05	0.234043
k__Bacteria;p__Bacteroidetes;c__Bacteroidia;o__Bacteroidales;f__Bacteroidales RF16 group;g__uncultured bacterium	0.0248364	0.0149894	0.021244	0.0668272	0.048827	0.0113447	0.030593	0.0166549	0.0124847	0.00522008	0.0231267	0.0166125	0.0189964	0.0129456	0.0196352	0.0474505	0.0282118	0.0303395	0.0088625	0.0206066	0.0249907	0.0455478	0.0271286	0.0212756	0.00649351	0.0174188	0.0164124	0.0257575	0.0284035	0.0152044	0.0163819	0.0322361	0.0132996	0.0269733	0.0130526	0.0200232	0.0288534	0.0102094	0.0286036	0.0135091	0.0179471	0.00901393	0.0162874	0.0330549	0.0170615	0.0156736	0.02422	0.0222307	1
k__Bacteria;p__Bacteroidetes;c__Bacteroidia;o__Bacteroidales;f__Bacteroidales RF16 group;g__uncultured rumen bacterium	0	0.0064917	0	0	0	0.0105938	0	0	0	0	0	0	0.00290222	0.00259823	0	0.00224725	0	0	0	0	0	0	0	0	0	0	0	0.00548385	0	0	0	0	0	0	0	0	0.000645778	0.0050903	0	0	0.0121577	0	0	0	0	0	0	0.00102576	0.191489
k__Bacteria;p__Bacteroidetes;c__Bacteroidia;o__Bacteroidales;f__Bacteroidales RF16 group;g__unidentified rumen bacterium RFN41	0	0	0	0	0	0	0	0	0	0	0	0	0	0	0	0	5.63111e-05	0	0	0	0	0	0	0	0	0	0	0	0	0	0	0	0	0	0	0	5.16622e-05	0	0	0	0	0	0	0	0	0	0	2.2973e-06	0.0425532
k__Bacteria;p__Bacteroidetes;c__Bacteroidia;o__Bacteroidales;f__Bacteroidales UCG-001;Ambiguous_taxa	0	0	0	0	0	0	0	0	0	0	0	0	0	0	0	0	0.000112622	0	0	0	0	0	0	0	0	0	0	0	0	0	0	0	0	0	0	0	0	0	0	0	0	0.000318674	0	5.03119e-05	0	0	0	1.0247e-05	0.0638298
k__Bacteria;p__Bacteroidetes;c__Bacteroidia;o__Bacteroidales;f__Bacteroidales UCG-001;g__uncultured bacterium	0.00962625	0.00426279	0.00251017	0.0136594	0.0231114	0.00804592	0.0109443	0.00829372	0.0188695	0.00634788	0.025945	0.00472767	0.00337713	0.0103018	0.00599238	0.0220334	0.011403	0.00477927	0.0120059	0	0.00561559	0.00493621	0.00616045	0.00738085	0.00562584	0.0300444	0.0100555	0.0111062	0.0220643	0.00787049	0.0113543	0.0272537	0.00605751	0.00451254	0.00364325	0.0140845	0.007801	0.00287588	0.0321853	0.00441837	0.00435908	0.00530365	0.0157257	0.00566009	0.00705476	0.0117202	0.0147902	0.010551	0.978723
k__Bacteria;p__Bacteroidetes;c__Bacteroidia;o__Bacteroidales;f__Bacteroidales UCG-001;g__uncultured rumen bacterium	0.00462471	0.00548869	0.0131322	0.00745058	0.0084866	0.00555168	0.00481038	0.000303429	0.00433258	0.00270671	0.00972591	0.00748547	0.000422141	0.00184611	0.00474154	0.00227308	0.00684179	0.00654937	8.73153e-05	0.0188322	0.00364614	0.0483685	0.0130274	0.00246028	0	0.0111936	0.00124249	0.00412674	0.0116937	0.00557493	0.00553594	0.0120613	0.0012115	0.0108352	0.00189334	0.00222986	0.0148012	0.011331	0.0106199	0.00860821	0.00667484	0.00516708	0.00774077	0.000855303	0.00895605	0.0199075	0.0093642	0.00754935	0.978723
k__Bacteria;p__Bacteroidetes;c__Bacteroidia;o__Bacteroidales;f__Bacteroidetes BD2-2;g__uncultured bacterium	0.000342571	0.000306475	0.00206098	0.000430816	0.000325513	0.000187738	0.00287605	0.001416	0.000513069	0.000257782	5.52608e-05	9.84931e-05	0	0.000866077	0.000436338	0.00113654	0.00197089	0.00233653	0	0	0	0.000448747	0.000734733	0.000679507	8.39678e-05	0	0	0.00196643	0.00132324	0.0016695	0.000508403	0.000190585	0.000107689	0.000994289	0	9.10146e-05	0.00123989	0.00232946	0.00170319	0.000203144	6.81106e-05	0.00166166	0.00173374	7.54679e-05	0.000750507	0.00131782	0.00153153	0.000787867	0.851064
k__Bacteria;p__Bacteroidetes;c__Bacteroidia;o__Bacteroidales;f__Bacteroidetes BD2-2;g__uncultured rumen bacterium	0.00356274	0.00103087	0	0.00253421	0.00558023	0.000777772	0.00234156	0.000472	0.00709745	0.000902236	0.0192031	0.00439936	0.000606828	0.00275777	0.00468336	0.0023764	0.00118253	0.00219492	0.00172448	0.00196366	0.00223559	0.00592987	0.00113036	0.00018745	0.00540193	0.00450082	0.00332293	0.00650861	0.0119707	0.00283219	0.0062703	0.00588091	0.00923433	0.00262594	0.00321294	0.0065758	0.000645778	0.00204187	0.00520977	0.00126965	0.000238387	0.000364199	0.00290584	0.00503119	0.00250169	0.004346	0.00713254	0.00372126	0.978723
k__Bacteria;p__Bacteroidetes;c__Bacteroidia;o__Bacteroidales;f__CAP-aah99b04;g__uncultured bacterium	0	0	0	0	0	0	0	0.000269714	0.00114015	0.000128891	0.000414456	0.000361141	0.000158303	0.000250707	0	0	0.000309711	0	0	9.46342e-05	0	0	5.65179e-05	0	0	0.000204583	0	0.000110785	0.000184638	0.000775124	0.00036718	0.000490076	0	0	0	0.000136522	0.000129156	0	0	0	0.000715161	9.10498e-05	0.000170932	0.000352184	0.000525355	0.00106547	0.00063449	0.000194403	0.531915
k__Bacteria;p__Bacteroidetes;c__Bacteroidia;o__Bacteroidales;f__Dysgonomonadaceae;g__Fermentimonas	0	0	0	0	0	0	0	0	0	0	0	0	0	0	0	0	0	0	0	0	0	0	0	0	0	0.000233809	0	0	0	0	0	0	0	0	0	0	0	0	0	0	0	0	0	0	0	0	0	4.97465e-06	0.0212766
k__Bacteria;p__Bacteroidetes;c__Bacteroidia;o__Bacteroidales;f__Dysgonomonadaceae;g__uncultured	0	0	0	0.000304105	0.000209259	0.000187738	0	0.000134857	0	0.00035445	0	0	0	0	0.000232714	0	8.44666e-05	0	0	0	0.000159685	0	0	0	0	0.000204583	0	0	0	0	0.000169468	0	5.38445e-05	0	0	4.55073e-05	0	0	0	0	0.000272442	6.82874e-05	0.000122094	0.000176092	0.000100068	0	8.75159e-05	6.31314e-05	0.382979
k__Bacteria;p__Bacteroidetes;c__Bacteroidia;o__Bacteroidales;f__F082;Ambiguous_taxa	0.0002398	0	0	0.000760264	0	0	0	0	0	0	0	0	0	0.00581183	0	0	0.000225244	0	0	0	0	0.00394256	0	0	0	0.000438391	0	0.00254805	0.000215411	0.00011925	0	0	0	0	0	0	0	0	0	0	0	0	0	0	0	0.000140193	0	0.000307255	0.212766
k__Bacteria;p__Bacteroidetes;c__Bacteroidia;o__Bacteroidales;f__F082;g__uncultured bacterium	0.0264808	0.026329	0.0323416	0.0556766	0.0317608	0.0273561	0.0316875	0.0364789	0.044238	0.0331894	0.0379366	0.0187465	0.0206058	0.0419592	0.022486	0.0469081	0.0456683	0.053811	0.0316736	0.0938298	0.0336935	0.0537534	0.0219572	0.0346549	0.0161778	0.0448036	0.0228849	0.0489115	0.0412666	0.020183	0.0462647	0.0781127	0.0336797	0.0225372	0.0224906	0.0299438	0.020794	0.0475958	0.0307577	0.0332648	0.0353154	0.0359191	0.0397539	0.0226404	0.0285193	0.0491238	0.0286396	0.0362298	1
k__Bacteria;p__Bacteroidetes;c__Bacteroidia;o__Bacteroidales;f__F082;g__uncultured rumen bacterium	0	0	0	0	0	0	0	0	0	0	0	0	0	0	0	0	0.000394177	0	0	0	0	0.00019232	0	0	0	0	0	0	0	0	0	0	0	0	0	0	0.000413298	0	0	0	0	0	0	0	0	0	0	2.12722e-05	0.0638298
k__Bacteria;p__Bacteroidetes;c__Bacteroidia;o__Bacteroidales;f__M2PB4-65 termite group;g__metagenome	0.000205543	0	0	0.000228079	0	0	0	0	0	0.00035445	0	0	0	0	0	0	5.63111e-05	0	0	0	0	0	0	7.02938e-05	0.000727721	0	0	0	0	0	0	0	0	0	0	0	0.000309973	0	0	0	6.81106e-05	0	0.000390701	0	0	0	0	5.13018e-05	0.191489
k__Bacteria;p__Bacteroidetes;c__Bacteroidia;o__Bacteroidales;f__M2PB4-65 termite group;g__uncultured Bacteroidetes bacterium	0	0	0	0	0.000465019	0.000160918	0	0	0.000228031	0	0.000138152	0.000229817	0	0.000387456	0	0	0.000760199	0	0.000305603	0	0.000133071	0	0	0.000281175	0.000195925	0.000613748	0.00011558	0	0.000276957	0.000834749	0.000564892	0.000544529	0.000161533	0	0.00028687	0.000364058	0.000284142	0.000201311	0.00057608	0.000101572	0.000204332	0.000796686	0	0.00025156	0.000175118	0.000392542	0.000175032	0.000217163	0.638298
k__Bacteria;p__Bacteroidetes;c__Bacteroidia;o__Bacteroidales;f__M2PB4-65 termite group;g__uncultured bacterium	0	0.000278614	0	0	0	0	0	0.000505715	0.000342046	0.000322227	0	0	0	0.00029629	0	0	0.000703888	0	0.000261946	0	0	0	0	0.000538919	0	0	0	0	0	0.000208687	0.000593137	0	0	0	0	0.000341305	0.000309973	0	0	0.000355501	0	0.000386962	0	0	0.000250169	0	0.000481337	0.000131419	0.340426
k__Bacteria;p__Bacteroidetes;c__Bacteroidia;o__Bacteroidales;f__Marinifilaceae;g__Butyricimonas	0	0	0	0	0	0	0	0	0	0	0	0	0	0	0	0	8.44666e-05	0	0	0.000591464	0.000798424	0	0	0	0	0	0	0	0.000338503	0	0	0	0	0	0	0	0	0	0	0	0	0	0	0	0	0	0.000546974	5.02092e-05	0.106383
k__Bacteria;p__Bacteroidetes;c__Bacteroidia;o__Bacteroidales;f__Marinifilaceae;g__Odoribacter	0	0	0	0	0	0	0	0	0	0	0	0	0	0	0	0	0	0	0	0.000189268	0	0	0	0	0	0	0	0	0	0	0	0	0	0	0	0	0	0	0	0	0	0	0	0	0	0	0	4.02699e-06	0.0212766
k__Bacteria;p__Bacteroidetes;c__Bacteroidia;o__Bacteroidales;f__Marinifilaceae;g__uncultured	0.00986605	0.00125376	0.0012683	0.00646224	0.0112767	0.0021724	0.0162382	0.00337143	0.00185275	0.000483341	0.00309461	0.00824059	0.00290222	0.00485459	0.00136719	0.00625097	0.00596897	0.0180904	0.00178996	0	0.00556236	0.0004808	0.00175206	0.00285862	0	0.00222118	0.00531669	0.0137927	0.0122477	0.00324956	0.000310691	0.00310381	0.00234224	0.00497145	0.00177859	0.00580218	0.0124248	0.00969171	0.00385723	0.00528173	0.00732189	0.00439315	0.00698379	0.0018867	0.00375253	0.0111033	0.0105457	0.0053157	0.957447
k__Bacteria;p__Bacteroidetes;c__Bacteroidia;o__Bacteroidales;f__Marinilabiliaceae;g__uncultured	0.000102771	0	0	0	0.00199958	0.000375476	0	0	0	0	0	0	0.00596275	0	0	0	0	0	0	0	0	0.0129175	0	0	0.00498209	0	0	0	0.000553914	0	0	0	0.0097997	0	0.0143722	0	0	0.0251352	0	0.00330108	0	0.0105618	0	0	0	0	0	0.00191625	0.255319
k__Bacteria;p__Bacteroidetes;c__Bacteroidia;o__Bacteroidales;f__Muribaculaceae;g__uncultured bacterium	0	0.000863702	0.00428051	0.000202737	0	0.000536394	0.00201069	0.00239372	0.000655588	0.000386673	0.000442087	0.000459634	0.000474909	0.00075212	0.000290892	0.000542439	0.00081651	0.00053103	0.000611207	0.00106464	0.000984723	0	0.000395626	0.000609213	0.0018193	0.000642974	0.000260055	0.000249266	0.000184638	0.00160987	5.64892e-05	0	0.000430756	0.00114726	0.000889297	0.000182029	0.000955751	0.000172553	0	0.000939539	0.000544885	0.00175271	0.000756984	0.00012578	0.00150101	0.000308426	4.37579e-05	0.000720816	0.893617
k__Bacteria;p__Bacteroidetes;c__Bacteroidia;o__Bacteroidales;f__Muribaculaceae;g__uncultured rumen bacterium	0	0	0.00457116	5.06842e-05	0.00130205	0	0	0.00118	0.00173873	0.00918348	0	0	0	0	0.00110539	0.000206644	0	0	0	0	0.000532283	0.0004808	0	0	0	0.000584522	0	0	0	0.003816	0.00742833	0	0	0	0	0	0	0.00333602	0.000175329	0	0	0	0	0	0.00105071	0.00134586	0.000306306	0.0008169	0.382979
k__Bacteria;p__Bacteroidetes;c__Bacteroidia;o__Bacteroidales;f__Paludibacteraceae;g__uncultured	0.00339146	0.000919425	0.0025366	0.0158895	0.00774257	0.00313791	0.00170527	0.00279829	0.00681242	0.000418895	0.002542	0.00636922	0.00232178	0.00505971	0.00456701	0.0139743	0.00132331	0.00269055	0.000873153	0.0367891	0.00534944	0.00875056	0.0059909	0.0113173	0.000419839	0.00204583	0.0029473	0.00432061	0.00372354	0.00187819	0.00545121	0.00707888	0.00223455	0.00267693	0.00149172	0.00389087	0.00679358	0.00339354	0.00310582	0.0025139	0.00187304	0.00364199	0.00949893	0.0239233	0.00230155	0.00515912	0.0020785	0.00544071	1
k__Bacteria;p__Bacteroidetes;c__Bacteroidia;o__Bacteroidales;f__Porphyromonadaceae;g__Porphyromonas	0	0	0	0	6.97528e-05	0	0	0	0	0	0	0	0	0	0	0	0.000112622	0	0	0	0.000106457	0	0	0	0	0	0	0	0	0	0.000141223	0.000245038	0	0.000229451	5.7374e-05	0	0	0	0.000876644	0	0	0	0	0	0	0	0	3.91183e-05	0.170213
k__Bacteria;p__Bacteroidetes;c__Bacteroidia;o__Bacteroidales;f__Prevotellaceae;g__Alloprevotella	0	0.00267469	0.0031179	0.00106437	0.00297612	0.00134099	0.00310512	0.00269714	0.0115155	0.00396339	0.00270778	0.0009521	0.00168857	0.00164099	0.00116357	0.00154983	0.000168933	0.00991256	0.00203008	0	0.00292756	0	0.00955153	0	0.00282691	0.0013444	0.00213823	0.00102476	0.00101551	0.00375637	0.0123994	0.00038117	0.00226147	0.00104528	0.00057374	0.000705363	0.000309973	0.00353733	0.000926738	0.00157436	0.000817327	0.00111536	0.00615355	0.00108171	0.00150101	0.0012337	0.00063449	0.00244908	0.914894
k__Bacteria;p__Bacteroidetes;c__Bacteroidia;o__Bacteroidales;f__Prevotellaceae;g__Paraprevotella	0	0	0	0	0	0	0	0	0	0	0	0	0	0	0	0	0	0	0	0	0	0	0	0	0	0	0	0	0	0	0	0	0	0	0	0	0	0	0	0	0	0	0	0.000327028	0	0	0	6.95803e-06	0.0212766
k__Bacteria;p__Bacteroidetes;c__Bacteroidia;o__Bacteroidales;f__Prevotellaceae;g__Prevotella	0	0.000250752	0	0	0	0	0	0	0	0	0	0	0.000263838	0	0	0	0.000225244	0	0	0.000875367	0	0	0	0	0.000167936	0	0	0	0	0	0	0	0	0	0	0	0	0	0	0	0	0	7.32565e-05	0	0	0	0	3.94977e-05	0.12766
k__Bacteria;p__Bacteroidetes;c__Bacteroidia;o__Bacteroidales;f__Prevotellaceae;g__Prevotella 1	0.0202802	0.0108102	0.00274798	0.00261024	0.00155781	0.0134903	0.00371596	0.00775429	0.000940627	0.00228781	0.00483532	0.0126071	0.00949818	0.00779469	0.00122175	0.00408121	0.00782724	0.00488547	0.0077274	0.00489732	0.000425826	0.00128213	0.00319326	0.00707625	0.0215237	0.00198737	0.00589459	0.0014956	0.000646233	0.00527681	0.000141223	0.000925699	0.00382296	0.00339078	0.0077168	0.00655305	0.0167386	0.00129414	0.00237946	0.00832889	0.0136221	0.0107211	0.00529889	0.00744617	0.00367748	0.00100939	0.000350063	0.00582531	1
k__Bacteria;p__Bacteroidetes;c__Bacteroidia;o__Bacteroidales;f__Prevotellaceae;g__Prevotella 6	0	0	0	0	0	0	0	0	0	0	0	0	0	0	0	0	0	0	0	0	0	0	0	0	0	0	0	0	0	0	0.000254201	0	0	0	0	0	0	0	0	0	0	0	0	0	0	0	0	5.40854e-06	0.0212766
k__Bacteria;p__Bacteroidetes;c__Bacteroidia;o__Bacteroidales;f__Prevotellaceae;g__Prevotella 7	0	0	0	0	0	0	0	0	0	0	0	0	0	0	0	0	0	0	0	0.00016561	0	0	0	0	0	0	0	0	0	0	0	0	0	0	0	0	0	0	0	0	0	0	0	0	0	0	0	3.52362e-06	0.0212766
k__Bacteria;p__Bacteroidetes;c__Bacteroidia;o__Bacteroidales;f__Prevotellaceae;g__Prevotella 9	0	0.000139307	0	0	0	0.000107279	0	0	0	0	0	0.000131324	0.000712363	0	0	0	0	0	4.36576e-05	0	0	0	0	0	0.000503807	0	0	0	0	0	0	0	0	0	0	0	5.16622e-05	0	0	0	0	6.82874e-05	0	0	0	0	0	3.73976e-05	0.170213
k__Bacteria;p__Bacteroidetes;c__Bacteroidia;o__Bacteroidales;f__Prevotellaceae;g__Prevotella sp. AN 5135	0	0	0	0	0	0	0	0	0	0	0	0	0	0	0	0	0	0	0	0.000141951	0	0	0	0	0	0	0	0	0	0	0	0	0	0	0	0	0	0	0	0	0	0	0	0	0	0	0	3.02024e-06	0.0212766
k__Bacteria;p__Bacteroidetes;c__Bacteroidia;o__Bacteroidales;f__Prevotellaceae;g__Prevotellaceae Ga6A1 group	0.000308314	0	0	0	0	0.000134099	0	0	0	0	0	0	0	0	0	0	0.000225244	0	0.000414748	0	0	0	0	0	0	0	0	0	0	0	0	0	0	0	0	0	0.000413298	0	0	0	0	0	0	0	0	0	0	3.18235e-05	0.106383
k__Bacteria;p__Bacteroidetes;c__Bacteroidia;o__Bacteroidales;f__Prevotellaceae;g__Prevotellaceae UCG-001	0.0120928	0.00721609	0.00459758	0.00699442	0.00234835	0.00882369	0.00745737	0.0116651	0.00233731	0.00351228	0.00773652	0.00968515	0.0107382	0.00494576	0.00421794	0.00320298	0.00588451	0.00414203	0.0455567	0.0012539	0.00393889	0.00118597	0.00638653	0.00766203	0.0358822	0.003361	0.00751271	0.00420983	0.00372354	0.00915243	0.00251377	0.00231425	0.00395757	0.00550683	0.0141714	0.00386812	0.00578617	0.00454389	0.00313087	0.00677992	0.00728784	0.00614586	0.00769193	0.00840209	0.00620419	0.00381326	0.00336936	0.00729598	1
k__Bacteria;p__Bacteroidetes;c__Bacteroidia;o__Bacteroidales;f__Prevotellaceae;g__Prevotellaceae UCG-003	0.004796	0.00955645	0.00512604	0.00367461	0.00211584	0.00482755	0.00684653	0.00606857	0.00510219	0.00402784	0.00392352	0.00492465	0.00585721	0.00453551	0.00229805	0.00532107	0.00264662	0.00796545	0.00419113	0.0052522	0.00500346	0.00291685	0.00963631	0.00588125	0.0102161	0.00447159	0.00416089	0.00343433	0.00163097	0.00921206	0.00271148	0.00182417	0.00382296	0.00387518	0.00404487	0.00341305	0.00281559	0.00762107	0.0012273	0.00418984	0.00371203	0.00605481	0.00945009	0.002742	0.00495334	0.00465442	0.00264735	0.00479533	1
k__Bacteria;p__Bacteroidetes;c__Bacteroidia;o__Bacteroidales;f__Prevotellaceae;g__Prevotellaceae UCG-004	0.00757083	0.00774546	0.00792686	0.0107451	0.00943988	0.00962828	0.00697378	0.0132834	0.022176	0.0247471	0.00676945	0.00919269	0.00678064	0.0114185	0.00570149	0.00999638	0.00931948	0.0128155	0.00764009	0.00120659	0.0104327	0.00724405	0.0117557	0.0130044	0.00965629	0.0187339	0.00517221	0.0103307	0.00640079	0.0156516	0.0281881	0.0037028	0.0113343	0.0102743	0.00906509	0.00994334	0.0050629	0.0166513	0.0168817	0.00876057	0.0121577	0.01236	0.0178013	0.00774804	0.0198134	0.0271695	0.013193	0.0114802	1
k__Bacteria;p__Bacteroidetes;c__Bacteroidia;o__Bacteroidales;f__Prevotellaceae;g__uncultured	0.00123326	0.00239608	0.00073984	0.000988343	0.00230184	0.00262833	0.00119623	0.00215772	0.00513069	0.00280338	0.00209991	0.00101776	0.00337713	0.000410247	0.000959944	0.000206644	0.00275924	0.00113286	0.00157167	0	0.00101134	0.000512853	0.00370192	0.00342097	0.00352665	0.000613748	8.66852e-05	0.00116324	0.00178484	0.00277256	0.00155345	0.000626208	0.000699978	0.000101978	0.00200809	0.000796378	0.00170485	0.000287588	0.000651221	0.000736396	0.0032012	0.00150232	0.00253956	0.00178607	0.00107573	0.00128978	0.00102831	0.00160202	0.978723
k__Bacteria;p__Bacteroidetes;c__Bacteroidia;o__Bacteroidales;f__Rikenellaceae;g__Alistipes	0	8.35841e-05	0.000132114	0.000177395	4.65019e-05	0	0	0	0	0	0	0	0	0.000569788	0	0.000516609	0	0.000283216	4.36576e-05	0.000520488	0.000106457	6.41067e-05	0	7.02938e-05	0	0	0	0.00022157	0.000215411	0	0.000508403	0.00125242	0	5.09892e-05	0	0	0	0.000316346	0	7.61789e-05	0	0	0	0	0	0	0.000350063	0.000119268	0.425532
k__Bacteria;p__Bacteroidetes;c__Bacteroidia;o__Bacteroidales;f__Rikenellaceae;g__Mucinivorans	0	0	0.000132114	0.00141916	0.000558023	0	0	0	0.000342046	0	0.000221043	9.84931e-05	0	0.00029629	0.000581784	0.0005941	5.63111e-05	0.00053103	6.54865e-05	0.000615123	0.00031937	0.00067312	0.000452143	0	0	0.000204583	0	0	0	0.00011925	0.000423669	0	0.000107689	0	0	0.000159276	0	0.000258829	0.00025047	7.61789e-05	0.000204332	4.55249e-05	0.000390701	0.000528275	0.000100068	0	0.00021879	0.000213687	0.638298
k__Bacteria;p__Bacteroidetes;c__Bacteroidia;o__Bacteroidales;f__Rikenellaceae;g__Rikenellaceae RC9 gut group	0.0584084	0.0411791	0.0579718	0.138267	0.101188	0.0583597	0.0466785	0.0662823	0.106148	0.0949926	0.0733035	0.0507896	0.0397341	0.0800893	0.0512552	0.106731	0.115297	0.0699189	0.084041	0.119689	0.0732155	0.172992	0.0745189	0.0901401	0.0411162	0.134645	0.0446429	0.086163	0.0770864	0.0490415	0.107612	0.131476	0.057479	0.0547879	0.0377808	0.0703088	0.0520239	0.0651961	0.0980589	0.0443361	0.0772715	0.0528544	0.100093	0.127692	0.0667951	0.140866	0.098346	0.0805715	1
k__Bacteria;p__Bacteroidetes;c__Bacteroidia;o__Bacteroidales;f__Rikenellaceae;g__SP3-e08	0.000685143	0.000278614	0	5.06842e-05	0	0.000429115	0	0	0	0	0.000193413	0.000131324	0	0.000524205	0	0	0.0005068	7.0804e-05	0.00074218	0.000402196	0	0.000352587	5.65179e-05	0.000820095	0	0.000116904	0	0	0	0	0.000141223	0	0.000376911	0	0.00028687	0.000432319	0.000154987	5.75175e-05	0.000175329	0.000558645	0.000204332	9.10498e-05	0.000122094	0.000654055	0	0	4.37579e-05	0.000184248	0.595745
k__Bacteria;p__Bacteroidetes;c__Bacteroidia;o__Bacteroidales;f__Rikenellaceae;g__dgA-11 gut group	0.00130177	0.000557227	0.000660572	0.00299037	0.00506871	0.000455935	0.00150165	0.000944001	0.00245133	0.00151447	0.00135389	0	0.000501293	0.000820494	0.00165809	0.00317715	0.00247769	0.00251354	0.000654865	0	0.00290094	0.000737227	0.00101732	0.00210881	0.000531796	0.00260112	0.00101133	0.00116324	0.00295421	0.000924187	0.00245728	0.00351221	0.000726901	0.00152968	0.000315557	0.00129696	0.000723271	0.00316346	0.00242956	0.000609431	0.00180493	0.000341437	0.00205118	0.00397464	0.000925625	0.00350484	0.00205662	0.00165908	0.957447
k__Bacteria;p__Bacteroidetes;c__Bacteroidia;o__Bacteroidales;f__Rikenellaceae;g__hoa5-07d05 gut group	0.00650886	0.00256325	0.00187602	0.00438419	0.000511521	0.00649037	0.0100789	0.00185429	0.00114015	0.000483341	0.00221043	0.00361141	0.00551422	0.00307685	0.00250167	0.00421036	0.000844666	0.00123907	0.00074218	0.00449513	0.0018896	0.00185909	0.00146947	0.00241342	0.0240148	0.003361	0.00239829	0.00448679	0.00224643	0.00223594	0.000762604	0.00187862	0.00328451	0.0028299	0.00585215	0.00243464	0.00462377	0.00385368	0.00423294	0.00388512	0.00204332	0.00473459	0.00481051	0.00543369	0.000900608	0.0022431	0.00271299	0.00355805	1
k__Bacteria;p__Bacteroidetes;c__Bacteroidia;o__Bacteroidales;f__Tannerellaceae;g__Parabacteroides	0	0	0	0	0	0	0	0	0	0	0	0	0	0	0	0	0	0	0	0.00248415	0.000266141	0	0	0	0	0	0	0	0.000738552	0	0.000310691	0	0	0	0	0	0	0	0	0	0	0	0	0	0	0	0.000875159	9.94615e-05	0.106383
k__Bacteria;p__Bacteroidetes;c__Bacteroidia;o__Bacteroidales;f__gir-aah93h0;g__uncultured bacterium	0	0.00228463	0.000792686	0.00195134	0.000720779	0.00895779	0.00287605	0.0059	0.000598581	0.000193336	0	0.00587675	0.00477547	0.000934452	0.00151264	0.00134318	0.000337866	0.000743442	0	0	0.00324693	0	0.00028259	0.000492057	0	0.00131517	0	0.000664709	0.00126169	0.00599231	0.000282446	0	0.00627288	0.00196308	0.00367194	0.00150174	7.74933e-05	0.00046014	0.000751409	0.00297098	0	0.00213967	0.00134304	0	0.00352738	0.00232721	0.000481337	0.00171969	0.787234
k__Bacteria;p__Bacteroidetes;c__Bacteroidia;o__Bacteroidales;f__p-251-o5;Ambiguous_taxa	0	0	0	0	0	0	0	0	0	0	0	0	0	0	0	0	0	0	0	0	0	0	0	0	0	0	0	0	0	0	0	0	0	0	0	0	0	0	0	0	0	0	0	5.03119e-05	0	0	0	1.07047e-06	0.0212766
k__Bacteria;p__Bacteroidetes;c__Bacteroidia;o__Bacteroidales;f__p-251-o5;g__uncultured Bacteroidales bacterium	0	0	0	5.06842e-05	0	0	0	0	0	0	0	0	0	0	0	0	0	0	0	0	0	0	0	0	0	0	0	0	0	0	0	0	0	0	0	0	0	0	0	0	0	0	0	0	0	0	0	1.07839e-06	0.0212766
k__Bacteria;p__Bacteroidetes;c__Bacteroidia;o__Bacteroidales;f__p-251-o5;g__uncultured bacterium	0.0656367	0.0476429	0.0414046	0.0266346	0.0263201	0.0724937	0.110613	0.0475035	0.0136818	0.00947348	0.0465849	0.0481959	0.0549575	0.0410703	0.0285656	0.0381774	0.0237351	0.0380925	0.0347515	0.0118293	0.0158088	0.0107379	0.0296154	0.0307418	0.0326355	0.0303075	0.0463477	0.0432061	0.0296344	0.0511582	0.0192628	0.0256745	0.0576136	0.0361258	0.0671849	0.0287834	0.0308682	0.0538939	0.0324609	0.0441837	0.0383803	0.0308886	0.0591912	0.0345643	0.0375503	0.0283471	0.0359471	0.0384783	1
k__Bacteria;p__Bacteroidetes;c__Bacteroidia;o__Bacteroidales;f__uncultured;g__uncultured bacterium	0.000548114	0.000278614	0.000634149	0.00301571	0.00188333	0.000429115	0.000789005	0.000809143	0.000826611	0.000837791	0.00104996	9.84931e-05	5.27677e-05	0.0010712	0.000872676	0.00157566	0.00115438	0.000849648	0.000349261	0	0.00127748	0.00195525	0.000932546	0.00276489	0.000447828	0.00374094	0.00104022	0.00116324	0.00301576	0.000268312	0.00127101	0.00163359	0.000753823	0.00101978	0.000372931	0.00106942	0.000490791	0.000575175	0.00155291	0.000457073	0.000170277	0.000136575	0.00107443	0.000981083	0.000175118	0.00207486	0.000918917	0.00103106	0.978723
k__Bacteria;p__Bacteroidetes;c__Bacteroidia;o__Chitinophagales;f__uncultured;g__uncultured Bacteroidetes bacterium	0	0	0	0	0	0	0	0	0	0	0	0	0	9.1166e-05	0	0	0	0	0	0	0	0	0	0	0	0	0	0	0	0	0	0	0	0	0	0	0	0	0	0	0	0	0	0	0	0	0	1.9397e-06	0.0212766
k__Bacteria;p__Bacteroidetes;c__Bacteroidia;o__Flavobacteriales;f__Flavobacteriaceae;g__Flavobacterium	0	0	0	0	0	0	0	0	0	0	0	0	0	0	0	0	0	0	0	0	0	0	0	0	0	0	0	0	0	0	0	5.44529e-05	0	0	0	0	0	0	0	0	0	0	0	0	0	0	0	1.15857e-06	0.0212766
k__Bacteria;p__Bacteroidetes;c__Bacteroidia;o__Flavobacteriales;f__Flavobacteriaceae;g__uncultured	0	0	0	0	0	0	0	0	0	0	0	0	0	0	0	0	0	0	0	0.000141951	0	0	0	0	0	0	0	0	0	0	0	0	0	0	0	0	0	0	0	0	0	0	0	0	0	0	0	3.02024e-06	0.0212766
k__Bacteria;p__Bacteroidetes;c__Bacteroidia;o__Flavobacteriales;f__Weeksellaceae;g__Chryseobacterium	0.000102771	0.000445782	0	0	4.65019e-05	0	0	0	0	0	0	0.000361141	0	0.00168657	0	0.000180813	0	0	0	0	0.000186299	0	0.000197813	0.000656076	0	5.84522e-05	0	0.000553925	0	0.000268312	0	0	0	0.00127473	0	0.000409566	0.000826596	0.00100656	0	0.00132043	0.000612996	0.0010926	0.000390701	0	0	0.00022431	0.000240669	0.000258375	0.468085
k__Bacteria;p__Bacteroidetes;c__Bacteroidia;o__Sphingobacteriales;f__Sphingobacteriaceae;g__Sphingobacterium	0	5.57227e-05	0	0	0	0	0	0	0	0	0	0	0	0	0	0	0	0	0	0	0	0	0	0	0	0	0	0	0	0	0	0	0	0	0	0	0	0	0	0	0	0	0	0	0	0	0	1.18559e-06	0.0212766
k__Bacteria;p__Chlamydiae;c__Chlamydiae;o__Chlamydiales;f__Chlamydiaceae;g__Chlamydia	0	0	0	0.000582869	0.000186008	8.04592e-05	7.63553e-05	0	8.55115e-05	0	0	0	0	9.1166e-05	0	0	0	0	4.36576e-05	4.73171e-05	0	0.000224373	0.000113036	0	0	0	0	0	0	0	0	0	0	0	0	0	0	0	0	0	0	4.55249e-05	0	0	0	0	6.56369e-05	3.49343e-05	0.255319
k__Bacteria;p__Chloroflexi;c__Anaerolineae;o__Anaerolineales;f__Anaerolineaceae;g__Flexilinea	0	0	0	0	0.000697528	0	0	0	0	0.000161114	0	0	0	0	0	0.000258304	0.000197089	0.000212412	0	0	0	0	0	0	0.000139946	0.000233809	0.00023116	0	0.000153865	0	0.000112978	0.000190585	0	0	0	0.000136522	0.000129156	0	0	0.000126965	0	6.82874e-05	0.000170932	0	0	0	0.000240669	7.36451e-05	0.361702
k__Bacteria;p__Cyanobacteria;c__Melainabacteria;o__Gastranaerophilales;Ambiguous_taxa;Ambiguous_taxa	0.000753657	0.000362198	0.000581303	0.00268626	0.000558023	0.000402296	0.00101807	0.000337143	0.00122566	0	0	0.000164155	0.000131919	0.000182332	0.000407249	0.000232474	8.44666e-05	0.000601834	0.00054572	0.00104098	0.000159685	0.00250016	0.00141295	0.000234313	0.000671742	0.000701426	0	0.000415443	0	0.000417375	0.00141223	0.00394783	0.000323067	0.000713849	0.000258183	0.000182029	0.000335805	0.000201311	0.00025047	0.000330108	0	0	0.000317445	0	0.000425287	0.000364503	0	0.000572148	0.829787
k__Bacteria;p__Cyanobacteria;c__Melainabacteria;o__Gastranaerophilales;f__Candidatus Melainabacteria bacterium GWA2_34_9;g__Candidatus Melainabacteria bacterium GWA2_34_9	0	0	0	0	0	0	0	0	5.70077e-05	0	0	0	0	0	0	0	0	0	0	0	0	0	0	0	0	0	0	0	0	0	0	0	0	0	0	0	0	0	0	0	0	0	0	0	0	0	0	1.21293e-06	0.0212766
k__Bacteria;p__Cyanobacteria;c__Melainabacteria;o__Gastranaerophilales;f__Clostridium sp. K4410.MGS-306;g__Clostridium sp. K4410.MGS-306	0	0	0	5.06842e-05	0	0	0	0	0	0	0	0	0	0	0	5.16609e-05	0	0	0	0	0	0	0	0	0	0	0	0	0	0	0	0	0	0	0	0	0	0	0	0	0	0	0	0	0	0.000112155	0	4.56383e-06	0.0638298
k__Bacteria;p__Cyanobacteria;c__Melainabacteria;o__Gastranaerophilales;f__gut metagenome;g__gut metagenome	0	0	0	0	0	0	0	0	0	0	0	0	0	0	0	0	0	0	0	0.000141951	0	0	0	0	0	0	0.00023116	0	0	0	0	0	0	0	0	0	0	0	0	0	0	0	0	0	0	0	0	7.93855e-06	0.0425532
k__Bacteria;p__Cyanobacteria;c__Melainabacteria;o__Gastranaerophilales;f__uncultured bacterium;g__uncultured bacterium	0.00462471	0.00041792	0.0040427	0.0165991	0.00448743	0.00227968	0.00537032	0.00407943	0.00684092	0.00228781	0.00323276	0.00196986	0.000712363	0.000888869	0.00465427	0.00813659	0.00143593	0.00346939	0.00091681	0.00177439	0.00340661	0.00439131	0.0055105	0.00135901	0.00305083	0.00394552	0.00260055	0.00490223	0.00335426	0.00265331	0.00440616	0.0052547	0.00301529	0.00349276	0.00218021	0.00229812	0.00356469	0.00578051	0.00365686	0.00132043	0.00180493	0.00198033	0.00224653	0.00133327	0.00202637	0.00566382	0.00470398	0.00357711	1
k__Bacteria;p__Cyanobacteria;c__Melainabacteria;o__Gastranaerophilales;f__uncultured organism;g__uncultured organism	0	8.35841e-05	0	0	0.000348764	0	0	0	0.000199527	0	0	0	0	0	8.72676e-05	0	0	0	0	0	0	0.00019232	0	0	0	0	0	0	0	8.94374e-05	0	0	0.000134611	0	0	0	0	0	0	0	0	0	0	0	0	0.00022431	0.000196911	3.3122e-05	0.191489
k__Bacteria;p__Cyanobacteria;c__Melainabacteria;o__Gastranaerophilales;f__uncultured prokaryote;g__uncultured prokaryote	0	0	0	0	0	0	0	0	0	0	0	0	0	0	0	0	8.44666e-05	0	0	0	0	0	0	0	0	0	0	0	0	0	0	0	0	0	0	0	0	0	0	0	0	0	0	0	0	0	0	1.79716e-06	0.0212766
k__Bacteria;p__Cyanobacteria;c__Melainabacteria;o__Gastranaerophilales;f__uncultured rumen bacterium 4C0d-2;g__uncultured rumen bacterium 4C0d-2	0	0	0	0.000532184	0	0	0	0	0	0	0	0	5.27677e-05	4.5583e-05	0	0.000413287	0	0	6.54865e-05	0.000118293	0	0.000544907	0.000508661	0	0	0.000321487	0	0	0	0	0	0.000326717	5.38445e-05	0	0.000143435	0	5.16622e-05	0	0	0	0	0	0	7.54679e-05	0	0	0	6.92294e-05	0.297872
k__Bacteria;p__Cyanobacteria;c__Melainabacteria;o__Gastranaerophilales;f__uncultured rumen bacterium;g__uncultured rumen bacterium	0.00123326	0.000250752	0.00108334	0.00362392	0.0036504	0.000241377	0.000661746	0.000337143	0.00128267	0	0.000911804	0.000262648	0.000158303	0.000113958	0.000872676	0.00170481	0.0002534	0.00102666	0.000392919	0	0.00146378	0.00208347	0.000847769	0	0.000279893	0.00184124	0.00011558	0.00268653	0.000953964	0.000387562	0.00169468	0.00258651	0.000538445	0.000892311	0.000229496	0.000227536	0.000284142	0.000632693	0	0.000101572	0.000136221	0	0.000708146	0.000201248	0.000750507	0.000336464	0.000809522	0.000826618	0.893617
k__Bacteria;p__Cyanobacteria;c__Oxyphotobacteria;o__Nostocales;f__Chroococcidiopsaceae;g__uncultured	0	0	0	0	0	0	0	0	0	0	0	0	0	0	0	0	0	0	0	0	0	0	0	0	0	0	0	0	0	0	0	0	0	0	0	0	0	0	0	0	0	6.82874e-05	0	0	0	0	0	1.45292e-06	0.0212766
k__Bacteria;p__Elusimicrobia;c__Elusimicrobia;o__Elusimicrobiales;f__Elusimicrobiaceae;g__Elusimicrobium	0.000650886	0.000111445	0.000977646	0.000557527	0	5.36394e-05	0	0.000303429	0.000541573	0	0.000165782	0	0.000105535	0.000478622	0.000261803	0	0.000309711	0	0	0.000236586	0.00077181	0.00019232	0	0	0.000167936	0.000379939	0	0.00202182	0.000400049	8.94374e-05	0.00200537	0	0.000376911	0.000254946	0.00086061	0.00106942	0.000749102	0.000891522	0.00117721	0.00025393	0	0.000159337	0	0	0	0.000168232	0.00190347	0.000396757	0.680851
k__Bacteria;p__Elusimicrobia;c__Endomicrobia;o__Endomicrobiales;f__Endomicrobiaceae;g__Candidatus Endomicrobium	0.0031174	0.000222891	0.000819109	0.00235682	0.00155781	0.000643673	0.00043268	0	5.70077e-05	0	0.000221043	0.000361141	0	0.000569788	0	0.00105905	0.0010136	0.000318618	0.00309969	0	0.00127748	0.000993653	0	0.00117156	0.000111957	0.00426701	0	0.00196643	0.000984737	0	0.00237255	0.00307659	0	0.000203957	0.000315557	0.000386812	5.16622e-05	0.000661452	0.00408265	0.000482466	0.000647051	0.000409724	0	0.000352184	0.00040027	0.00171036	0.00120334	0.000914463	0.787234
k__Bacteria;p__Epsilonbacteraeota;c__Campylobacteria;o__Campylobacterales;f__Campylobacteraceae;g__Campylobacter	0.0002398	0.000250752	0.000158537	0.000937658	0.000627776	0.000348656	0	0.000438286	0	0	0.000303935	6.5662e-05	0.000184687	0.000387456	0.000174535	0.000335796	0	0	0.000327432	0.000638781	0.000372598	0.000641067	0	0.0003749	0.000419839	0.000409165	0.00011558	0.000553925	0.000461595	0.0002385	0.000310691	0.000544529	0.000511523	0.000152968	0.000229496	0.000455073	0.000129156	0.000172553	0.000175329	0.00025393	0.000102166	0.000295912	0	0.000503119	0	0.000392542	4.37579e-05	0.000282546	0.829787
k__Bacteria;p__Epsilonbacteraeota;c__Campylobacteria;o__Campylobacterales;f__Helicobacteraceae;g__Helicobacter	0.000274057	0	0.00673783	0.000126711	0.000953289	0	0.000152711	0.000168572	0.00131118	0	0.000165782	0	0.000158303	0	0.000465427	0.000852405	0.000140778	0.000814246	0.000611207	0	0.00180976	0.00067312	0.00132817	0	0	0	0	0.00872431	0	0.000208687	0.00135574	0.000871246	0	0.000662859	0	0	0	0.000920281	0.00025047	5.07859e-05	6.81106e-05	0.000478011	0.00148955	0.000628899	0.00190128	0	0.000393821	0.000739311	0.659574
k__Bacteria;p__Fibrobacteres;c__Fibrobacteria;o__Fibrobacterales;f__Fibrobacteraceae;g__Fibrobacter	0.0824912	0.0298674	0.027744	0.0756209	0.0637541	0.0665397	0.150013	0.0497286	0.0385087	0.00576787	0.0622237	0.097344	0.0367527	0.065913	0.0388341	0.0913623	0.0732325	0.0646794	0.0410818	0.0860935	0.0396551	0.0514777	0.0362563	0.0612025	0.0348466	0.0853986	0.0454519	0.110951	0.161097	0.0318099	0.0442875	0.0978518	0.0524715	0.0500459	0.0390717	0.0764067	0.0655852	0.180749	0.115166	0.058226	0.121816	0.0274288	0.0514261	0.0692041	0.0482075	0.0818169	0.0682405	0.0671	1
k__Bacteria;p__Firmicutes;c__Bacilli;o__Bacillales;f__Alicyclobacillaceae;g__Alicyclobacillus	0	0	0	0	0	0	0	0	0	0	0	0	0	0	0	0	0	0	0	0	0	6.41067e-05	0	0	0	0	0	0	0	0	0	0	0	0	0	0	0	0	0	0	0	0	0	0	0	0	0	1.36397e-06	0.0212766
k__Bacteria;p__Firmicutes;c__Bacilli;o__Bacillales;f__Alicyclobacillaceae;g__Tumebacillus	0	0	0	0	0	0	0	0	0	6.44454e-05	0	0	0	0	0	0	0	0	0	0	0	0	0	0	0	0	0	0	0	0	0	0	0	0	0	0	0	0	0	0	0	0	0	0	0	0	0	1.37118e-06	0.0212766
k__Bacteria;p__Firmicutes;c__Bacilli;o__Bacillales;f__Bacillaceae;g__Amphibacillus	0	0	0	0	0	0	0	0	0	0	0	0	0	0	0	0	0	0	0	0	0.000292756	0	0	0	0	0	0	0	0	0	0.000169468	0	0	0	0	0	0	0	0	0	0	0	0	0	0	0	0	9.83454e-06	0.0425532
k__Bacteria;p__Firmicutes;c__Bacilli;o__Bacillales;f__Bacillaceae;g__Bacillus	0	0.000139307	0.0064736	0	0	0.000777772	0.000178162	0.00485486	0.0171878	0.00422118	0	0.00032831	0.000131919	0.000250707	0	0.000232474	0.000591266	0.00318618	0	0	0.0215841	0	0.0097776	0.001195	0	0.000292261	0	0	0	0.002385	0.0101116	0	0.000592289	0.00407914	0.000258183	0.000614348	0	0	0	0.000660217	0.000102166	0.000705636	0.000927916	0	0.00142596	0.000112155	0.00354439	0.00206216	0.638298
k__Bacteria;p__Firmicutes;c__Bacilli;o__Bacillales;f__Bacillaceae;g__Caldalkalibacillus	0	0	0.000396343	0	0	0	0	0.000202286	0.000484565	0.000386673	0	0	0	0	0	0	0	0	0	0	0.00077181	0	0.000367367	0	0	0	0	0	0	0	0.000395424	0	0	0.000586376	0	0	0	0	0	0	0	0	0	0	0.000150101	0	0	7.95946e-05	0.191489
k__Bacteria;p__Firmicutes;c__Bacilli;o__Bacillales;f__Bacillaceae;g__Gracilibacillus	0	0	0.000317074	0	0	0	0	0	0	0	0	0	0	0	0	0	0	0	0	0	0.000798424	0	0.000395626	0	0	0	0	0	0	0	0	0	0	0	0	0	0	0	0	0	0	0	0	0	0	0	0	3.21516e-05	0.0638298
k__Bacteria;p__Firmicutes;c__Bacilli;o__Bacillales;f__Bacillaceae;g__Oceanobacillus	0	0	0.0033557	0	0	0	0	0.00232629	0.00310692	0.00164336	0	0	0	0	0	0	0	0.00343399	0	0	0.0132538	0	0.00796903	0	0	0	0	0	0	0.000685687	0.00514052	0	0	0.00119825	0	0	0	0	0	0	0	0	0	0	0.00032522	0	0.00164092	0.000937867	0.255319
k__Bacteria;p__Firmicutes;c__Bacilli;o__Bacillales;f__Bacillaceae;g__Pseudogracilibacillus	0	0	0.00132114	0	0	0	0	0	0.000883619	0.000741123	0	0	0	0	0	0	0	0.00088505	0	0	0.00332677	0	0.00161076	0	0	0	0	0	0	0.000387562	0.00135574	0	0	0.000509892	0	0	0	0	0	0	0	0	0	0	0.000225152	0	0.000350063	0.000246742	0.234043
k__Bacteria;p__Firmicutes;c__Bacilli;o__Bacillales;f__Bacillaceae;g__Sinibacillus	0	0	0.00134757	0	0	0	0	0.000842858	0.000684092	0.000547786	0	0	0	0	0	0	0	0	0	0	0.0103795	0	0.00435188	0	0	0	0	0	0	0.0002385	0.00073436	0	0	0.000713849	0	0	0	0.000201311	0	0	0	0	0	0	0.000375253	0.000168232	0.000656369	0.000451948	0.276596
k__Bacteria;p__Firmicutes;c__Bacilli;o__Bacillales;f__Bacillaceae;g__Ureibacillus	0	0	0.00110976	0	0	0	0	0.002124	0.0117151	0	0	0	0	0	0	0	0.000197089	0.000460226	0	0	0.00540267	0	0.00274112	0	0	0	0	0	0	0.00169931	0.00115803	0	0	0.00333979	8.6061e-05	0	0	0	0	0	0	0	0	0	0.000825557	0	0.00105019	0.000678912	0.276596
k__Bacteria;p__Firmicutes;c__Bacilli;o__Bacillales;f__Bacillaceae;g__Virgibacillus	0	0	0.000819109	0	0	0	0	0.000303429	0.00202377	0.000966682	0	0	0	0	0	0	0	0.000955854	0	0	0.00455102	0	0.000734733	0	0	0	0	0	0	0.000477	0.000790849	0	0	0.000433408	0	0	0	0	0	0	0	0	0.000146513	0	0	0	0.000240669	0.000264745	0.255319
k__Bacteria;p__Firmicutes;c__Bacilli;o__Bacillales;f__Bacillaceae;g__uncultured	0	0	0	0	0	0	0.000152711	0	0.000313542	0	0	0	0	0	0	0	0	0	0	0	0.00420504	0	0.00113036	0	0	0	0	0	0	0	0.000593137	0	0	0.000254946	0	0	0	0	0	0	0	0	0	0	0	0	0.00063449	0.000154983	0.148936
k__Bacteria;p__Firmicutes;c__Bacilli;o__Bacillales;f__Paenibacillaceae;g__Ammoniibacillus	0	0	0.000581303	0	0	0	0	0.000337143	0.00116866	0.000322227	0	0	0	0	0	0	0	0.000460226	0	0	0.0024485	0	0.000706474	0	0	0	0	0	0	0.0002385	0.000451914	0	0	0.00168264	0	0	0	0	0	0	0	0	0	0	0.000150101	0	0.000371942	0.000189779	0.255319
k__Bacteria;p__Firmicutes;c__Bacilli;o__Bacillales;f__Paenibacillaceae;g__Ammoniphilus	0	0	0.000449189	0	0	0	0	0	0.000342046	0.000225559	0	0	0	0	0	0	0	0	0	0	0.00133071	0	0.000734733	0	0	0	0	0	0	0.00011925	0.000338935	0	0	0	0	0	0	0	0	0	0	0	0	0	0.000175118	0	0.000393821	8.74332e-05	0.191489
k__Bacteria;p__Firmicutes;c__Bacilli;o__Bacillales;f__Paenibacillaceae;g__Brevibacillus	0	0	0	0	0	0	0	0.000236	0.000228031	0	0	0	0	0	0	0	0.000112622	0	0	0	0.00063874	0	0.000254331	0	0	0	0	0	0	0	0	0	0	0	0	0	0	0	0	0	0	0	0	0	0	0	0.000328184	3.82534e-05	0.12766
k__Bacteria;p__Firmicutes;c__Bacilli;o__Bacillales;f__Paenibacillaceae;g__Paenibacillus	0	5.57227e-05	0.000528457	0	0	0	0	0.000640572	0.000826611	0.000612232	0	0	0	0	0	0	0	0.000460226	0	0	0.00165008	0	0.0017238	0	0	0.000175357	0	0	0	0.000268312	0.000790849	5.44529e-05	0	0.000152968	0	0	0	0	0	0	0	4.55249e-05	0	0	0.000175118	0.00022431	0.000437579	0.000187706	0.361702
k__Bacteria;p__Firmicutes;c__Bacilli;o__Bacillales;f__Paenibacillaceae;g__Thermobacillus	0	0	0.00105691	0	0	0	0	0.000708	0.00322093	0.00106335	0	0	0	0	0	0	0	0.000283216	0	0	0.00713259	0	0.00254331	0	0	0	0	0	0	0.000566437	0.000875583	0	0	0.00117275	0	0	0	0	0	0	0	0	0	0	0.000175118	0	0.000722006	0.000415324	0.255319
k__Bacteria;p__Firmicutes;c__Bacilli;o__Bacillales;f__Paenibacillaceae;g__uncultured	0	0	0	0	0	0	0	0	0	0	0	0	0	0	0	0	0	0	0	0	0.000266141	0	0	0	0	0	0	0	0	0	0	0	0	0	0	0	0	0	0	0	0	0	0	0	0	0	0	5.66258e-06	0.0212766
k__Bacteria;p__Firmicutes;c__Bacilli;o__Bacillales;f__Planococcaceae;g__Lysinibacillus	0	0	0.000343497	0	0.00106954	0	0	0.00161829	0.00114015	0.000644454	0	0	0	0	0.000232714	0	0	0.000991256	0	0	0.00186299	0	0.00276938	0	0	0.000438391	0	0	0	0	0.000762604	0	0	0.000535386	0	0	0	0	0	0	0	0	0	0	0	0	0	0.000264014	0.255319
k__Bacteria;p__Firmicutes;c__Bacilli;o__Bacillales;f__Planococcaceae;g__Psychrobacillus	0	0	0	0	0	0	0	0	0	0	0	0	0	0	0	0	0	0	0	0	0	0	0	0	0	0	0	0.000304659	0	8.94374e-05	0	0	0	0	0	0	0	0	0	0	0	0	0	0	0	0	0	8.38502e-06	0.0425532
k__Bacteria;p__Firmicutes;c__Bacilli;o__Bacillales;f__Planococcaceae;g__Rummeliibacillus	0	0	0.00517888	0.000152053	0.000767281	0	0.000330873	0.00269714	0.00279338	0.00186892	0	0	0	0	0	0	0	0.00261975	0	0	0.00694629	0.000448747	0.00415407	0	0	0	0	0	0.000430822	0.00134156	0.00206186	0	0	0.00130022	0	0	0	0.000431382	0.000400751	0	0	0	0.000683727	0	0.000425287	0.000560774	0.00170656	0.000793624	0.446809
k__Bacteria;p__Firmicutes;c__Bacilli;o__Bacillales;f__Planococcaceae;g__Solibacillus	0	0	0	0	0	0	0	0	0	0	0	0	0	0	0	0	0	0	0	0	0	0	0.000310849	0	0	0	0	0	0	0	0	0	0	0	0	0	0	0	0	0	0	0	0	0	0	0	0	6.6138e-06	0.0212766
k__Bacteria;p__Firmicutes;c__Bacilli;o__Bacillales;f__Planococcaceae;g__Sporosarcina	0	0	0.00110976	0	0	0	0	0	0	0.000998904	0	0	0	0	0	0	0	0	0	0	0.00167669	0	0.00192161	0	0	0	0	0	0	0	0.00107329	0	0	0	0	0	0	0	0	0	0	0	0	0	0	0	0.00085328	0.000162416	0.12766
k__Bacteria;p__Firmicutes;c__Bacilli;o__Bacillales;f__Sporolactobacillaceae;g__Sporolactobacillus	0	0	0.000264229	0	0	0	0	0.000708	0.0014537	0.000225559	0	0	0	0	0	0	0	0.00035402	0	0	0	0	0.000197813	0	0	0	0	0	0	0.000417375	0.000451914	0	0	0.000535386	0	0	0	0	0.000125235	0	0	0	0.000122094	0	0.000100068	0	0.000240669	0.000110554	0.276596
k__Bacteria;p__Firmicutes;c__Bacilli;o__Bacillales;f__Thermoactinomycetaceae;g__Kroppenstedtia	0	0	0.000528457	0	0	0	0	0.000640572	0.000456061	0.00109557	0	0	0	0	0	0	0	0.000566432	0	0	0.000931495	0	0.00132817	0	0	0	0	0	0	0.000655875	0.000649626	0	0	0.000433408	0	0	0	0	0	0	0	0	0	0	0	0	0.00021879	0.000159669	0.234043
k__Bacteria;p__Firmicutes;c__Bacilli;o__Bacillales;f__Thermoactinomycetaceae;g__Lihuaxuella	0	0	0	0	0	0	0	0	0	0	0	0	0	0	0	0	0	0	0	0	0	0	0	0	0	0	0	0	0	0	0	0	0	0	5.7374e-05	0	0	0	0	0	0	0	0	0	0	0	0	1.22072e-06	0.0212766
k__Bacteria;p__Firmicutes;c__Bacilli;o__Bacillales;f__Thermoactinomycetaceae;g__Melghirimyces	0	0	0	0	0	0	0	0	0	0	0	0	0.000184687	9.1166e-05	0	0	0	0	0	0	0	0	0	0.000538919	0	0	0	0	0	0	0	0	0.000188456	0	0	0.000113768	0	0	0	0.000152358	0	0.0001821	0	0	0	0	0	3.0882e-05	0.148936
k__Bacteria;p__Firmicutes;c__Bacilli;o__Bacillales;f__Thermoactinomycetaceae;g__Novibacillus	0	0	0	0	0	0	0	0.000101143	0.000655588	0	0	0	0	0	0	0	0	0	0	0	0.000505669	0	0.000847769	0	0	0	0	0	0	0	0.000169468	0	0	0.000305935	0	0	0	0	0	0	0	0	0	0	0	0	0.000153153	5.82707e-05	0.148936
k__Bacteria;p__Firmicutes;c__Bacilli;o__Bacillales;f__Thermoactinomycetaceae;g__Planifilum	0	0	0.000343497	0	0	0.000160918	0	0	0.00364849	0	0	0	0	0	0	0	0.000197089	0	0	0	0.00031937	0	0.000395626	0	0	0	0	0	0	0.000208687	0	0	0	0.00163165	0	9.10146e-05	0	0	0	0	0	0	0	0	0	0	0.00021879	0.000153514	0.212766
k__Bacteria;p__Firmicutes;c__Bacilli;o__Bacillales;f__Thermoactinomycetaceae;g__Risungbinella	0	0	0	0	0	8.04592e-05	0	0	0	0	0	6.5662e-05	0	0	0	0	8.44666e-05	0	0	0	0	0	0	0	0	0	0	0	0	0	0	0	8.07667e-05	0	0	0	0	0	0	0	0	0	0	0	0	0	0	6.62456e-06	0.0851064
k__Bacteria;p__Firmicutes;c__Bacilli;o__Bacillales;f__Thermoactinomycetaceae;g__Thermoactinomyces	0	0.000891564	0	0	0	0.000750952	0	0.000472	0.00436109	0.000451118	0	0.000525296	0.000211071	0.000433039	0	0	0.00112622	0.000460226	0	0	0.000133071	0	0.000423884	0.00140588	0	0	0	0	0	0.000327937	0.000903827	0	0.000565367	0.00137671	0.000372931	0.000591595	0	0	0	0.000355501	0.000408664	0.000409724	0	0	0.00032522	0	0	0.000367721	0.489362
k__Bacteria;p__Firmicutes;c__Bacilli;o__Bacillales;f__Thermoactinomycetaceae;g__uncultured	0	0	0	0	0	0	0	0.000269714	0.000484565	0.000515564	0	0	0	0	0	0	0	0	0	0	0.00162346	0	0.000452143	0	0	0	0	0	0	0	0.000225957	0	0	0.000407914	0	0	0	5.75175e-05	0	0	0	0	0	0	0	0	0.00021879	9.05453e-05	0.191489
k__Bacteria;p__Firmicutes;c__Bacilli;o__Bacillales;f__uncultured;g__uncultured compost bacterium	0	0	0.000264229	0	0	0	0	0	0.000513069	0	0	0	0	0	0	0	0	0	0	0	0	0	0	0	0	0	0	0	0	0	0	0	0	0.000509892	0	0	0	0	0	0	0	0	0	0	0	0	0	2.7387e-05	0.0638298
k__Bacteria;p__Firmicutes;c__Bacilli;o__Lactobacillales;f__Carnobacteriaceae;g__uncultured	0	0	0	0	0.000116255	0	0	0	0	0	0	0	0	0	0	0	0	0	0	0	0	0	0	0	0	0.00014613	0	0	0	0	0	0	0	0	0	0	0	0	0	0	0	0	0	0	0	0	0	5.58266e-06	0.0425532
k__Bacteria;p__Firmicutes;c__Bacilli;o__Lactobacillales;f__Enterococcaceae;g__Enterococcus	0	0	0.00177033	0	0	0	0.000279969	0.00111257	0.00128267	0.000547786	0	0	0	0	0	0	0	0.00123907	6.54865e-05	0	0	0	0.000649956	0	0	0.000379939	0.00219602	0	0	0.002385	0	0	0	0.000458903	0	4.55073e-05	0	0	0	0	0	0	0	0.000226404	0.00125084	0	0.0004157	0.000304386	0.340426
k__Bacteria;p__Firmicutes;c__Bacilli;o__Lactobacillales;f__Lactobacillaceae;g__Lactobacillus	0.00339146	0.0149894	0.0106748	7.60264e-05	0.00074403	0	0.000203614	0.00168572	0.0007411	0.00470452	0.00433798	0.00134607	0.00403673	0.00282615	0.00154173	0.000955727	0.00174564	0.00297377	0.0295344	0.00158512	0.00452441	0	0.00387148	0.00574066	0.00277094	0.000116904	0.00560564	0.000609317	0.000492368	0.0116269	0.00118627	0	0.00304221	0.00415562	0.00613902	0.000386812	0.00485625	0.00198436	0.000125235	0.00477388	0.00313309	0.00518984	0.0020756	0.00155967	0.00720486	0.000196271	0.000940796	0.00362558	0.93617
k__Bacteria;p__Firmicutes;c__Bacilli;o__Lactobacillales;f__Leuconostocaceae;g__Weissella	0	0	0	0	0	0.000858231	0	0	0	0	0	0.000492465	0.00034299	0	0	0	0	0	0	0	0	0	0	4.68626e-05	0	0	0.00109801	0	0	0	0	0	0.000296145	0	0	0.000659856	0	0	0	0.00068561	0	0	0	0	0	0	0	9.53228e-05	0.170213
k__Bacteria;p__Firmicutes;c__Bacilli;o__Lactobacillales;f__Streptococcaceae;g__Streptococcus	0.0707752	0.215285	0.0204249	0.00083629	0.00390616	0.0786086	0.0753881	0.149321	0.0354018	0.290262	0.016523	0.157293	0.253812	0.138344	0.0256858	0.00960893	0.0322944	0.0649981	0.000938639	0.000567805	0.0663757	0.000224373	0.143471	0.115094	0.0336431	0.0259235	0.299844	0.0157592	0.00630847	0.029574	0.0454738	0.0019603	0.265103	0.207016	0.166327	0.172564	0.115491	0.00258829	0.00458359	0.244255	0.0765904	0.251047	0.00478609	0.000553431	0.127711	0.00370111	0.0132587	0.0867979	1
k__Bacteria;p__Firmicutes;c__Bacilli;o__uncultured;f__uncultured compost bacterium;g__uncultured compost bacterium	0	0	0	0	0	0	0	0	0	0	0	0	0	0	0	0	0	0	0	0	0.000718582	0	0	0	0	0	0	0	0	0	0	0	0	0.000688354	0	0	0	0	0	0	0	0	0	0	0	0	0	2.99348e-05	0.0425532
k__Bacteria;p__Firmicutes;c__Clostridia;o__Clostridiales;f__Caldicoprobacteraceae;g__Caldicoprobacter	0	5.57227e-05	0	0	0	0	0	0	0	0	0	0	0	0	0	0	0	0	0	0.000212927	7.98424e-05	0	8.47769e-05	0	0	0	0	0	0.000123092	0	0	0	0	0	0	0	0	0	0	0	0	0	0	0	0	0	0	1.18375e-05	0.106383
k__Bacteria;p__Firmicutes;c__Clostridia;o__Clostridiales;f__Christensenellaceae;g__Christensenellaceae R-7 group	0.0137371	0.0255489	0.0251546	0.00826153	0.0199028	0.0230113	0.00758463	0.0280166	0.0329504	0.0255204	0.022574	0.0248531	0.0135085	0.0168429	0.0113448	0.015085	0.033674	0.0191879	0.0406016	0.0283666	0.033933	0.0131419	0.0225789	0.0210179	0.0319357	0.020166	0.0140719	0.0142913	0.0203102	0.0307069	0.0314362	0.00898473	0.018361	0.0191719	0.0273387	0.0214112	0.0176427	0.016335	0.0238948	0.016607	0.0166871	0.0235591	0.0371166	0.0294576	0.0372752	0.017356	0.0281801	0.0223127	1
k__Bacteria;p__Firmicutes;c__Clostridia;o__Clostridiales;f__Christensenellaceae;g__uncultured	0.000137029	0.000222891	0.000237806	0	0	8.04592e-05	0	0	0.000142519	9.66682e-05	0	9.84931e-05	0	0	0	0.000206644	0.000112622	0	0.000392919	0.000212927	0.000212913	0.000160267	0.000197813	0.000281175	0.00142745	0	5.77901e-05	5.53925e-05	0.000430822	0	0.000254201	5.44529e-05	0.000349989	0	0	0.000136522	0	0.000143794	0	0	0	4.55249e-05	0.000195351	0	0	0	0.000175032	0.000130201	0.574468
k__Bacteria;p__Firmicutes;c__Clostridia;o__Clostridiales;f__Clostridiaceae 1;g__Clostridium sensu stricto 1	0.0206571	0.0475315	0.0467949	0.00593006	0.0222512	0.0162259	0.017689	0.0384006	0.0107744	0.0658955	0.0165782	0.0215371	0.0336658	0.0190309	0.138901	0.00906649	0.00864375	0.05328	0.00796752	0.000709757	0.0349178	0.00916725	0.0153446	0.0169174	0.00554187	0.0231178	0.0566921	0.00911206	0.00907804	0.0647527	0.0190086	0.0166626	0.00982662	0.0466296	0.0176425	0.0189083	0.0197866	0.00258829	0.00814026	0.0100556	0.0117491	0.0195757	0.0210002	0.00256591	0.0308208	0.00350484	0.0230167	0.0239926	1
k__Bacteria;p__Firmicutes;c__Clostridia;o__Clostridiales;f__Clostridiaceae 1;g__Clostridium sensu stricto 11	0	0	0.000317074	0	0.000395266	0	0	0.000606857	0.000798107	0.000805568	0	0	0	0	0	0	0	0.00102666	0	0	0.00109118	0.000352587	0.000762992	0	0	0.000350713	0	0	0.000153865	0	0.000564892	0.000163359	0	0.000535386	0	0	0	0	0.000175329	0	0	0	0.00244188	0	0	0	0	0.000224292	0.340426
k__Bacteria;p__Firmicutes;c__Clostridia;o__Clostridiales;f__Clostridiaceae 1;g__Clostridium sensu stricto 12	0	0	0.00237806	0	0	0	0	0.00121371	0.00188125	0.00106335	0	0	0	0	0	0	0	0.00088505	0	0	0.00220897	0	0.00214768	0	0	0	0	0.000110785	0	0.000953999	0.00073436	0	0	0.000994289	0	0	0	0	0	0	0	0	0.00105001	0	0	0	0.000612611	0.000345407	0.276596
k__Bacteria;p__Firmicutes;c__Clostridia;o__Clostridiales;f__Clostridiaceae 1;g__Clostridium sensu stricto 14	0	0	0	0	0	0	0	0.000168572	0	0	0	0	0	0	0	0	0	0	0	0	0	0	0	0	0	0	0	0	0	0.000178875	0.000141223	0	0	0	0	0	0	0	0	0	0	0	0	0	0	0.000140193	0	1.33801e-05	0.0851064
k__Bacteria;p__Firmicutes;c__Clostridia;o__Clostridiales;f__Clostridiaceae 1;g__Clostridium sensu stricto 15	0	0	0.000158537	0	0	0	0	0.000269714	0.000114015	0.000193336	0	0	0	0	0	0	0	0	0	0	0.000292756	0	0.000113036	0	0	0	0	0	0	0	0	0	0	0.000152968	0	0	0	0	0	0	0	0	0	0	0	0	0	2.75396e-05	0.148936
k__Bacteria;p__Firmicutes;c__Clostridia;o__Clostridiales;f__Clostridiaceae 1;g__Clostridium sensu stricto 18	0	0	0.00229879	0	0.000116255	0	0.000127259	0.00155086	0.00168173	0.00228781	0	0	0	0	0.000290892	0.000129152	0	0.00194711	0	0	0.0022622	0	0.0017238	0	0	0	0	0	0	0.00134156	0.00149696	0	0	0.000535386	0	0	0	0	0	0	0	0	0.00107443	0	0.000600405	0	0.000546974	0.000425778	0.361702
k__Bacteria;p__Firmicutes;c__Clostridia;o__Clostridiales;f__Clostridiaceae 1;g__Clostridium sensu stricto 3	0	0	0	0	0	0	0	0	0.000199527	0	0	0	0	0	0	0	0	0	0	0	0	0	0.00028259	0	0	0	0	0	0	0	0	0	0	0	0	0	0	0	0	0	0	0	0.000268607	0	0	0	0	1.59728e-05	0.0638298
k__Bacteria;p__Firmicutes;c__Clostridia;o__Clostridiales;f__Clostridiaceae 1;g__Sarcina	0.0014388	0	0.00118903	0.00169792	0	0	0.000483584	0	0	0	0.00124337	0	0.0011345	0.00200565	0.0013381	0.00204061	0.00244953	0	0.00493331	0.00343049	0.00622771	0.00163472	0.00081951	0.00670134	0.000279893	0.00113982	0.00554785	0	0	0	0.000282446	0	0	0	0.00149172	0	0.000439129	0.000661452	0.00057608	0.00185369	0.00238387	0.000500774	0	0.000855303	0	0	0	0.00116554	0.595745
k__Bacteria;p__Firmicutes;c__Clostridia;o__Clostridiales;f__Clostridiales Incertae Sedis;g__Proteiniborus	0	0	0.000105691	0	0	0	0	0	0	0	0	0	0	0	0	0	0	0	0	0	0	0	0	0	0	0	0	0	0	0	0	0	0	0	0	0	0	0	0	0	0	0	0	0	0	0	0	2.24876e-06	0.0212766
k__Bacteria;p__Firmicutes;c__Clostridia;o__Clostridiales;f__Clostridiales vadinBB60 group;Ambiguous_taxa	0	0	0	0	0	0	0	0	0	0	0	0	0	0	0.000261803	0	0	0	0	0	0	0	0	0	0	0.000438391	0	0	0	0	0	0	0	0	0	0	0	0	0.000150282	0	0	0	7.32565e-05	0	0	0	0	1.96539e-05	0.0851064
k__Bacteria;p__Firmicutes;c__Clostridia;o__Clostridiales;f__Clostridiales vadinBB60 group;g__gut metagenome	0	0	0.000502035	0.0004815	0.000348764	0	0.000381777	0.000303429	0	0	0	0	0.000211071	0	0	0	0	0.000637236	0	0.000780732	0	0.00118597	0	0	0	0.000204583	0.000144475	0	0.000338503	0	0.000169468	0.000435623	0	0.000560881	0	0	0	0	0	0	0	0	0	0	0	0	0	0.000142256	0.319149
k__Bacteria;p__Firmicutes;c__Clostridia;o__Clostridiales;f__Clostridiales vadinBB60 group;g__uncultured bacterium	0.00202117	0.00114232	0.00594515	0.0140649	0.00788207	0.00107279	0.00190888	0.00276457	0.00866517	0.000934459	0.00149204	0.000820775	0.000527677	0.00189169	0.00168717	0.00754249	0.00168933	0.00506248	0.00106961	0.00454244	0.00428488	0.00894288	0.00432362	0.00274146	0.00142745	0.0060498	0.00213823	0.00678558	0.00686238	0.00372656	0.00474509	0.00963816	0.00110381	0.00438507	0.00177859	0.00225261	0.00227314	0.00693086	0.00658735	0.000990325	0.00122599	0.00207138	0.00146513	0.000754679	0.0020764	0.00501893	0.00761388	0.00384939	1
k__Bacteria;p__Firmicutes;c__Clostridia;o__Clostridiales;f__Clostridiales vadinBB60 group;g__uncultured rumen bacterium	0.000171286	0.000278614	0.000845532	0.000253421	0.000441768	0.000616854	0.000738101	0.000269714	0.000171023	0	0.000497347	0	0	0.00173215	0.000203625	0.00100739	0.00081651	0.000672638	0.000109144	0.000378537	0.000345984	0.00128213	0	0.000562351	0.000783699	0.000116904	0.00132917	0.00210491	0.000646233	0.000655875	0.00101681	0.00152468	8.07667e-05	5.09892e-05	0.000831923	0.00152449	0.00134322	0.00138042	0.000676268	0.000482466	0.000544885	0.00113812	0.000366282	0.000779835	0.000225152	0.00126174	0.000546974	0.000655446	0.914894
k__Bacteria;p__Firmicutes;c__Clostridia;o__Clostridiales;f__Clostridiales vadinBB60 group;g__uncultured rumen bacterium 4C28d-15	0	0	0	0	0	0	0	0	0	0	0.000414456	0	0	0	0	0	0	0	0	0	0	0	0	4.68626e-05	0	0	0	0	0	0	0	0.000490076	0	0	0	0	0	0	0	0	0	0	0	0	0	0	0.000175032	2.39665e-05	0.0851064
k__Bacteria;p__Firmicutes;c__Clostridia;o__Clostridiales;f__Defluviitaleaceae;g__Defluviitaleaceae UCG-011	0.00609777	0.0019503	0.00192887	0.00319311	0.0024646	0.00198466	0.00272334	0.00239372	0.00233731	0.00174003	0.00226569	0.00229817	0.00271753	0.00264381	0.000319981	0.00307382	0.00149224	0.00311538	0.00146253	0	0.00146378	0.00115392	0.00197813	0.00346783	0.000559785	0.00178279	0.00338072	0.00108015	0.00283112	0.0050085	0.00279622	0.00255929	0.0014538	0.00277891	0.00289739	0.00282145	0.00222148	0.00632693	0.00265498	0.00345344	0.00214548	0.0012747	0.00244188	0.00143389	0.00362745	0.0055797	0.00164092	0.00248973	0.978723
k__Bacteria;p__Firmicutes;c__Clostridia;o__Clostridiales;f__Eubacteriaceae;g__Anaerofustis	0	0.000250752	0.000237806	0.000126711	0.000232509	0.000160918	0	0.000303429	0.000285038	0.000451118	0.000303935	0.000164155	0	0	0.000116357	0.000284135	0.000366022	0.00053103	0.000196459	0	0.00031937	0	0.000367367	0.00018745	0	0.000438391	0.00017337	0.00022157	0.000215411	0.000268312	0.000169468	0.000163359	0.000107689	0.000152968	0.000172122	0.000113768	0.000309973	0.000172553	0.000300564	0.000152358	0.000238387	0	0.000683727	0.000276716	0.000250169	0.000392542	0.000350063	0.000217192	0.829787
k__Bacteria;p__Firmicutes;c__Clostridia;o__Clostridiales;f__Eubacteriaceae;g__Eubacterium	0.000753657	5.57227e-05	0.00100407	0.000785606	0.00323188	5.36394e-05	0	0.00215772	0.00265086	0.0032545	0.000442087	0	0.000211071	0.000501413	0.000407249	0.000309965	0.00259031	0.00226573	0.00115693	0.00182171	0.00420504	0.00137829	0.003165	0.00313979	0.000895656	0.000467617	0.000317846	0.000803191	0.000553914	0.000327937	0.003926	0.00130687	0.000673056	0.000637365	0.000114748	0.00104667	0.000439129	0.000603934	0.00057608	0.000380894	0.000442719	0.000705636	0.00395585	0.00573556	0.00107573	0.000308426	0.00142213	0.00132466	0.957447
k__Bacteria;p__Firmicutes;c__Clostridia;o__Clostridiales;f__Eubacteriaceae;g__Garciella	0	0	0.00359351	0.000126711	0.000186008	0	5.09035e-05	0.00215772	0.00213779	0.0031256	0	0	0	0	0	0.000258304	0	0.00304457	0	0	0.00194283	0.000224373	0.00248679	0	0	0.000584522	0	0	0	0.00208687	0.00220308	0.000217812	0	0.00145319	0	0	0	0	0	0	0	0	0.00244188	0	0.00105071	0	0.00142213	0.000655219	0.425532
k__Bacteria;p__Firmicutes;c__Clostridia;o__Clostridiales;f__Family XI;g__Anaerococcus	0	0	0	0	0	5.36394e-05	0	0	0	0	0	0	0	0	0	0	0	0	0	0	0	0	0	0	0	0	0	0	0	0	0.000338935	0	0	0	0	0	0	0	5.00939e-05	0	0	0	0	0	0	0	0	9.41848e-06	0.0638298
k__Bacteria;p__Firmicutes;c__Clostridia;o__Clostridiales;f__Family XI;g__Anaerosalibacter	0	0	0.000158537	0	0	0	0	0	0	0.000676677	0	0	0	0	0	0	0	0	0	0	0.000425826	0	0	0	0	0	0	0	0	0.000268312	0.000169468	0	0	0	0	0	0	0	0	0	0	0	0	0	0.000125084	0	0.000109395	4.1134e-05	0.148936
k__Bacteria;p__Firmicutes;c__Clostridia;o__Clostridiales;f__Family XI;g__Finegoldia	0	0	0	0	0	0	0	0	0	0	0	0	0	0	0	0	0	0	0	0	0	0	0	0	0	0	0	0	0	0	0	0	0	0	0	0	0	0	0	0	0	0	0	0	0	0	0.000240669	5.12061e-06	0.0212766
k__Bacteria;p__Firmicutes;c__Clostridia;o__Clostridiales;f__Family XI;g__Helcococcus	0	5.57227e-05	0	0	0	0	0	0	0	0	0	0	0	0	0	0	0	0	0	0	0.00212913	0	0	0	0	0	0	0.000193874	0.000153865	0	0	0	0	0	0	0	0	0	0.000125235	0	0	0	0	0	0	0	0	5.65495e-05	0.106383
k__Bacteria;p__Firmicutes;c__Clostridia;o__Clostridiales;f__Family XI;g__Peptoniphilus	0	0	0	0	0	0	0	0	0	0	0	0	0	0	0	0	0	0	0	0	0	0	0	0	0	0	0	0	0	0	0	0	0	0	0	0	0	0	0	0	0	0	0	0	0	0	0.000481337	1.02412e-05	0.0212766
k__Bacteria;p__Firmicutes;c__Clostridia;o__Clostridiales;f__Family XI;g__Tepidimicrobium	0	5.57227e-05	0	0	0	0	0	0.000269714	0.000285038	0.00035445	0	0	0	0	0	0	0	0	0	0	0.000665354	0	0.000452143	0	0	0	0	0	6.1546e-05	0	0	0	0	0.000178462	0	0	0	0	0	0	0	0	0	0	0.000100068	0	0.000153153	5.48011e-05	0.212766
k__Bacteria;p__Firmicutes;c__Clostridia;o__Clostridiales;f__Family XI;g__Tissierella	0	0	0	0	0	0	0	0	0	0	0	0	0	0	0	0	0	0	0	0	0.000425826	0	0	0	0	0	0	0	0	0	0	0	0	0	0	0	0	0	0	0	0	0	0	0	0	0	0	9.06014e-06	0.0212766
k__Bacteria;p__Firmicutes;c__Clostridia;o__Clostridiales;f__Family XI;g__W5053	0	0	0	0	0	0	0	0	0	0	0	0	0	0	0	0	0	0.000106206	0	0	0	0	0	0	0	5.84522e-05	0	0	0	0	0	0	0	0	0	0	0	0	0	0	0	0	0	0	0	0	0	3.50336e-06	0.0425532
k__Bacteria;p__Firmicutes;c__Clostridia;o__Clostridiales;f__Family XII;g__Guggenheimella	0	0	0	0	0.000186008	0	0	0	0	0	0	0	0	0	0	0	0	0	0	0	0	0	0	0	0	0.000175357	0	0	0	0	0	0	0	0	0	0	0	0	0	0	0	0	0	0	0	0	0	7.6886e-06	0.0425532
k__Bacteria;p__Firmicutes;c__Clostridia;o__Clostridiales;f__Family XIII;g__Anaerovorax	0.00294611	0.00300903	0.00797971	0.0155094	0.00599874	0.00222604	0.00310512	0.00667543	0.0066984	0.00725011	0.00306698	0.00213402	0.00393119	0.00448993	0.00442156	0.00674175	0.00523693	0.00764683	0.00344895	0.000118293	0.00787779	0.00775691	0.00768644	0.00595154	0.00209919	0.00970306	0.00208044	0.00479145	0.00446209	0.00462093	0.00714588	0.0123608	0.00274607	0.00413012	0.00157778	0.00270768	0.0043138	0.00417002	0.00225423	0.00231076	0.00446125	0.00416553	0.0105489	0.00563494	0.00437796	0.00591616	0.003435	0.00514726	1
k__Bacteria;p__Firmicutes;c__Clostridia;o__Clostridiales;f__Family XIII;g__Family XIII AD3011 group	0.00561817	0.00665887	0.0114147	0.00339584	0.00244135	0.00667811	0.0022143	0.00586629	0.00977681	0.00580009	0.00295645	0.00515447	0.00493378	0.00421643	0.00203625	0.00480446	0.00594082	0.00686799	0.00798935	0.00191634	0.00801086	0.00320533	0.00519965	0.00721683	0.00873265	0.00154898	0.00676144	0.00227109	0.00181561	0.00536625	0.00587488	0.0032944	0.00651518	0.00407914	0.007057	0.00359508	0.00519205	0.00537789	0.00155291	0.00672913	0.00599373	0.0079441	0.00449307	0.0039998	0.00460311	0.000588813	0.00192535	0.0050133	1
k__Bacteria;p__Firmicutes;c__Clostridia;o__Clostridiales;f__Family XIII;g__Family XIII UCG-001	0.000924943	0.00130948	0.00208741	0.000430816	0.00141831	0.00158236	0.000203614	0.00175314	0.00190976	0.00119224	0.00174072	0.00124758	0.00124004	0.00118516	0.000785409	0.00126569	0.00163302	0.0018055	0.00244483	0.00149049	0.00165008	0.00086544	0.000932546	0.000538919	0.00173533	0.000906009	0.00150254	0.000360051	0.00144633	0.00232537	0.00166643	0.000980152	0.000915356	0.000841322	0.000831923	0.000659856	0.00201483	0.000431382	0.00260488	0.00157436	0.00173682	0.00184376	0.00368724	0.00138358	0.00172617	0.000140193	0.00275675	0.00139805	1
k__Bacteria;p__Firmicutes;c__Clostridia;o__Clostridiales;f__Family XIII;g__Mogibacterium	0.000822171	0.000362198	0.00306505	0.000886974	0.0012788	0.00147508	0	0.00158457	0.00313542	0.00290005	0.0006355	3.2831e-05	0.000422141	0.000660954	0.0013381	0.00113654	0.00188642	0.00219492	0.000764009	0.00111195	0.00287433	0.00125008	0.00302371	0.00260087	0.00109158	0.000642974	0.00158923	0.000803191	0.000584687	0.000894374	0.00296568	0.000925699	0.000592289	0.00112176	0.000458992	0.000386812	0.000800765	0.000488899	0.000601127	0.00154897	0.00126005	0.000546299	0.00151397	0.00150936	0.000775523	0.000364503	0.000831401	0.00122853	0.978723
k__Bacteria;p__Firmicutes;c__Clostridia;o__Clostridiales;f__Family XIII;g__S5-A14a	0	0	0	0	0	0	0	0	0	0	0	0	0	0	0	0	0	0	0	0	0	0	0	4.68626e-05	0	0	0	0	0	0	0	0	0	0	0	0	0	0	0	0	0	0	0	0	0	0	0	9.97076e-07	0.0212766
k__Bacteria;p__Firmicutes;c__Clostridia;o__Clostridiales;f__Family XIII;g__[Eubacterium] brachy group	0	0	0	0	0	0	0	0	0	0	0	0	0	0	0	0	5.63111e-05	0	0	0.000236586	0.000452441	0	0	0	0	0	0	0	0.000523141	0	0	0	0	0	0	0	0	0	0	0	0	0	0	0	0.000150101	0	0	3.01825e-05	0.106383
k__Bacteria;p__Firmicutes;c__Clostridia;o__Clostridiales;f__Family XIII;g__[Eubacterium] nodatum group	0.0004796	0.00105873	0.00132114	0	0	0.00091187	0.000203614	0.000438286	0.000627084	0.000612232	0.000165782	0.00101776	0.00240093	0.000615371	0	0	0	0	0	0	0.00122425	0.000256427	0.00081951	0.00168705	0.00111957	0.000292261	0.000549006	0.000304659	0	0.00199744	0.000310691	0	0.00126535	0.000815827	0.00123354	0.000409566	0.000490791	0	0	0.000863361	6.81106e-05	0.00129746	0.000683727	0.000327028	0.00170115	0	0.000109395	0.000588906	0.723404
k__Bacteria;p__Firmicutes;c__Clostridia;o__Clostridiales;f__Family XIII;g__[Eubacterium] saphenum group	0	0	0.000264229	0	0.000581274	0	0	0.000472	0.000855115	0.000547786	0	0	0	4.5583e-05	0	0.000180813	0.0005068	0	0.000174631	0	0.00031937	0.0004808	0	0.000328038	0	0	0.000260055	0	0	0.0002385	0.000593137	0	0	0	0	0	0	0	0	0	0	0.000341437	0.000268607	0.000679211	0.000100068	0	0.000196911	0.000158178	0.425532
k__Bacteria;p__Firmicutes;c__Clostridia;o__Clostridiales;f__Family XIII;g__uncultured	0.000308314	0.000557227	0.00169106	0	4.65019e-05	0.000134099	0.000279969	0.000876572	0.000627084	0.000805568	0.000165782	0.000361141	0.000738747	0.000364664	0	0.000232474	0.000422333	0.000814246	0.00037109	0.000686098	0.000479055	0.00019232	0.000932546	0.000398332	0.000251903	0	0.000491216	0.000304659	0	0.000834749	0.00067787	0.000272264	0.000269222	0.000407914	0.000172122	0.000455073	0.000361636	0.000373864	0	0.000406287	0	0.000637349	0.00100117	0.000402495	0.000450304	0.00022431	0.000656369	0.000428426	0.87234
k__Bacteria;p__Firmicutes;c__Clostridia;o__Clostridiales;f__Family XVIII;g__Symbiobacterium	0	0	0	0	0	0	0	6.74286e-05	0.00037055	0	0	0	0	0	0	0	0	0	0	0	0	0	0	0	0	0	0	0	0	0	0	0	0	0.000101978	0	0	0	0	0	0	0	0	0	0	0	0	0	1.14884e-05	0.0638298
k__Bacteria;p__Firmicutes;c__Clostridia;o__Clostridiales;f__Heliobacteriaceae;g__Hydrogenispora	0	0	0	0	0	0	0	0	0	0	0	0	0	0	0	0	0	0	0	0	0.000532283	0	0.000423884	0	0	0	0	0	0	0	0	0	0	0	0	0	0	0	0	5.07859e-05	0	0	0	0	0	0	0	2.14245e-05	0.0638298
k__Bacteria;p__Firmicutes;c__Clostridia;o__Clostridiales;f__Lachnospiraceae;g__Acetitomaculum	0.00246651	0.00261897	0.00483539	0.000557527	0.000720779	0.00289653	0.00173072	0.00374229	0.00196676	0.00225559	0.00157493	0.00269214	0.00477547	0.00248427	0.00037816	0.00121403	0	0.00148688	0.0011351	0	0.00231543	0	0.0028259	0.00124186	0.0222515	0.000935235	0.00280282	0.002188	0.000800098	0.00748293	0.00101681	0.000408397	0.00183071	0.00344177	0.00786024	0.00125145	0.00201483	0.00126539	0	0.00363119	0.000885438	0.00264044	0.00293026	0.000276716	0.0113577	0.000869199	0.000940796	0.00265951	0.914894
k__Bacteria;p__Firmicutes;c__Clostridia;o__Clostridiales;f__Lachnospiraceae;g__Agathobacter	0.00411086	0.019893	0.00200814	0.000658895	0.000697528	0.0160114	0.00145075	0.00205657	0.000798107	0.00370561	0.0331289	0.0177288	0.0250119	0.00357827	0.00267621	0.00170481	0.00168933	0.00261975	0.00663596	0	0.00127748	0.00112187	0.00404103	0.00897418	0.00853672	0.000964461	0.00335183	0.00135712	0	0.00390543	0	0.00076234	0.00166918	0.00214155	0.0152041	0.00284421	0.00444295	0.00437133	0.000551033	0.00485005	0.0199224	0.0112674	0.00317445	0.00246528	0.00170115	0.0021029	0.00630114	0.00560566	0.93617
k__Bacteria;p__Firmicutes;c__Clostridia;o__Clostridiales;f__Lachnospiraceae;g__Anaerosporobacter	0	0.00125376	0.000871955	0	0.000860285	0	0	0.000472	0.000598581	0.000257782	0.00209991	0	0	0.000341873	0.00125084	0.00304799	0.000281555	0.00113286	0.000327432	0	0.000612125	0.00028848	0.00115862	0	0.000475817	0.000233809	0.00017337	0.000276962	0	0.00035775	0.000621381	0	0	0.000254946	0.000717175	0.000546088	0.00113657	0	0.00105197	0	0	0	0	0.000955927	0.000200135	0.000196271	0.00063449	0.000482739	0.659574
k__Bacteria;p__Firmicutes;c__Clostridia;o__Clostridiales;f__Lachnospiraceae;g__Anaerostipes	0	0	0	0	0	0	0	0	0	0	0	0	0	0	0	0	0	0	0	0.000473171	0	0	0	0	0	0	0	0	0	0	0	0	8.07667e-05	0	0	0	0	0	0	0	0	0	0	0	0	0	0	1.17859e-05	0.0425532
k__Bacteria;p__Firmicutes;c__Clostridia;o__Clostridiales;f__Lachnospiraceae;g__Blautia	0.00291186	0.00462499	0.00599799	0.000304105	0	0.00437161	0.00127259	0.00155086	0.000855115	0.000966682	0.00458665	0.0013789	0.00443248	0.00100283	0	0.000671592	0.000675733	0.00300917	0.0028814	0.00563074	0.00359291	0	0.00180857	0.00110127	0.00654948	5.84522e-05	0.00124249	0.000360051	0.000276957	0.00318994	0.000564892	0.000245038	0.00277299	0.00147869	0.0063972	0.000364058	0.00400382	0.000517658	0	0.00500241	0.00248604	0.00277702	0.00197793	0.00198732	0.00322718	0	0.000918917	0.00212822	0.893617
k__Bacteria;p__Firmicutes;c__Clostridia;o__Clostridiales;f__Lachnospiraceae;g__Butyrivibrio	0	0	0	0	0	0	0	0	0	0	0.000718391	0	0.000158303	0.000364664	0.000319981	0	0	0	0	0.000378537	0	0	0	0	0.000195925	0	0.00017337	0.000360051	0	0	0	0.00038117	0	0	0.000315557	0	0	0	0	0	0.000136221	0	0	0	0.000175118	0	0	7.82402e-05	0.255319
k__Bacteria;p__Firmicutes;c__Clostridia;o__Clostridiales;f__Lachnospiraceae;g__Butyrivibrio 2	0	0	0	0	0	0	0	0	0	0	0	0	0	0	0	0	0	0	0	0	0	0	0	0	0	0	0.000375636	0	0	0	0	0	0	0	0	0	0	0	0	0	0	0	0	0	0	0	0	7.99225e-06	0.0212766
k__Bacteria;p__Firmicutes;c__Clostridia;o__Clostridiales;f__Lachnospiraceae;g__Cellulosilyticum	0.00267206	0.00270255	0.013872	0.000810948	0.000581274	0.0019042	0.00111988	0.00917029	0.00327794	0.00824902	0.000524978	0.0019042	0.0011345	0.00170936	0.00407249	0.000180813	0.0005068	0.0107622	0.000152802	7.09757e-05	0.008277	0.000705173	0.00166728	0.000632644	0	0.00505611	0.0121648	0.00110785	0.000430822	0.0106132	0.00545121	0.00204198	0.000996123	0.0135886	0.00100404	0.00075087	0.00304807	0.000431382	0.000325611	0.00119347	0.000544885	0.00195757	0.0037605	0.00012578	0.00485328	0.000588813	0.0127117	0.00339166	0.978723
k__Bacteria;p__Firmicutes;c__Clostridia;o__Clostridiales;f__Lachnospiraceae;g__Coprococcus 1	0.00116474	0.00147665	0.00174391	0	0	0.000321837	0	0.000337143	0.00162472	0.000998904	0.000497347	0	0.000263838	0.00045583	0.00037816	0.000335796	0.000703888	0.000566432	0.00104778	0	0	0	0.000452143	0.000351469	0.000195925	0.000350713	0.000260055	0	0	0.0011925	0.00118627	0	0	0.000458903	0.000372931	0.00116044	0.00113657	0	0.000350657	0.000177751	0.000817327	0.000887736	0	0.00025156	0.000850574	0.000140193	0.000131274	0.000481744	0.723404
k__Bacteria;p__Firmicutes;c__Clostridia;o__Clostridiales;f__Lachnospiraceae;g__Coprococcus 2	0	0	0	0	0	0	0	0	0	0.000225559	0	0	0	0	0	0	0	0	0	0	0	0	0	0	0	0	0	0	0	0	0	0	0	0.000535386	0.000315557	0	0	0	0	0	6.81106e-05	0	0	0	0.000275186	0.000785083	0.0004157	5.57571e-05	0.148936
k__Bacteria;p__Firmicutes;c__Clostridia;o__Clostridiales;f__Lachnospiraceae;g__Coprococcus 3	0.00113049	0.000390059	0.000977646	0	0	0.00152872	0	0.000303429	0.00105464	0.000257782	0.000386826	0.000525296	0.00147749	0.000592579	0	0.000309965	0.000534955	0.000460226	0.000414748	0.00082805	0.000292756	0	0.000480402	0.000538919	0	0.000292261	0.000288951	0.000193874	0.00030773	0.00125212	0.000593137	0	0.0004846	0.000713849	0.000688488	0	0.00180818	0	0	0.00152358	0.000238387	0.000478011	0.000805821	0.000402495	0.00040027	0	0.000437579	0.000497751	0.765957
k__Bacteria;p__Firmicutes;c__Clostridia;o__Clostridiales;f__Lachnospiraceae;g__Dorea	0	0	0	0	0	0	0	0	0	0	0	0	0	0	0	0	0	0	0	0.000118293	0	0	0	0.000210881	0	0	0	0	0	0	0	0	0	0	0	0	0	0	0	0	0	0	9.76753e-05	0	0	0	0	9.08191e-06	0.0638298
k__Bacteria;p__Firmicutes;c__Clostridia;o__Clostridiales;f__Lachnospiraceae;g__FD2005	0	0	0	0	0	0	0	0	0	0	0.000469717	0	0.000211071	0.00029629	0	0	0	0	0	0	0	0	0	0	0	0	0.00023116	0	0	0	0	0	0	0.000535386	0	0	0.000335805	0	0	0	0.000476774	0.000159337	0.000317445	0	0	0	0	6.45316e-05	0.191489
k__Bacteria;p__Firmicutes;c__Clostridia;o__Clostridiales;f__Lachnospiraceae;g__Howardella	0	0	0	0	0.000348764	0	0	0	0	0	0	0	0	4.5583e-05	0	0	0.000591266	0	0	0	0	9.616e-05	0	0	0	0.000204583	0	0	0	0	0	0.000408397	0	0	0	0	0	0	0.000150282	0	0.000136221	0	0	0	0	0	0.000175032	4.58785e-05	0.191489
k__Bacteria;p__Firmicutes;c__Clostridia;o__Clostridiales;f__Lachnospiraceae;g__Hungatella	0	0	0	0	0	0	0	0	0	0	8.28912e-05	0	0	0	0	0	5.63111e-05	0	0	0	0	0	0	0	0	0	0	0	0	0	0	0	0	0	0	4.55073e-05	0	0	0	7.61789e-05	0	0	4.88377e-05	0	0	0	0	6.58992e-06	0.106383
k__Bacteria;p__Firmicutes;c__Clostridia;o__Clostridiales;f__Lachnospiraceae;g__Johnsonella	0.000205543	0	0	0	0	0	7.63553e-05	0	0	0	0	0.000164155	0	0	0	0	0	0	0	0	0	0	0	0.000820095	0	0	0	0	0	0	0	0	0	0	0	0.000182029	0.000387467	0	0	0	0.000340553	0	0	0	0	0	0	4.63021e-05	0.148936
k__Bacteria;p__Firmicutes;c__Clostridia;o__Clostridiales;f__Lachnospiraceae;g__Lachnoclostridium	0	0.000167168	0	0	0	0	0	0	0	0	0	0	0	0	0	0	0	0	0.000261946	0.00149049	0.000186299	0	0	0	0.000559785	0	0	0	0	0	0	0	0	0	0	0	0	0	0	0	0	0	4.88377e-05	0.000452807	0	0	0	6.73901e-05	0.148936
k__Bacteria;p__Firmicutes;c__Clostridia;o__Clostridiales;f__Lachnospiraceae;g__Lachnoclostridium 10	0.004796	0.000473643	0.00467685	0.00423213	0.00327838	0.00297699	0.00720285	0.00475372	0.00826611	0.00541342	0.00364721	0.00446502	0.00189964	0.00508251	0.00238532	0.00529524	0.00284371	0.00290296	0.00368907	0	0.00228882	0.00567344	0.00590612	0.0026946	0	0.0142623	0.00549006	0.0108292	0.00772403	0.0112095	0.00279622	0.00310381	0.000861512	0.00216704	0.000258183	0.00261667	0.00317723	0.0101231	0.00375704	0.00474848	0.00398447	0.001821	0.00861985	0.00271684	0.00525355	0.0185897	0.00568853	0.00477962	0.957447
k__Bacteria;p__Firmicutes;c__Clostridia;o__Clostridiales;f__Lachnospiraceae;g__Lachnoclostridium 5	0	0	0.00206098	0	0	0	0	0.000775429	0.00210928	0.00177225	0	0	0	0	0	0	0	0.00155769	0	0	0.00231543	0	0.00180857	0	0	0	0	0	0	0.000685687	0.00118627	0	0	0.000356924	0	0	0	0	0	0	0	0	0.000512795	0	0.00080054	0	0.000437579	0.000348499	0.276596
k__Bacteria;p__Firmicutes;c__Clostridia;o__Clostridiales;f__Lachnospiraceae;g__Lachnospiraceae AC2044 group	0.0163407	0.0122869	0.0150346	0.0136594	0.0098119	0.00858231	0.0133367	0.0124069	0.00803808	0.00602565	0.0100575	0.00971798	0.00614743	0.0104613	0.00823225	0.0199153	0.00796802	0.0113286	0.0170701	0.00858806	0.00886251	0.0149048	0.0131404	0.00948967	0.0146104	0.010989	0.0201687	0.00717332	0.0133863	0.00533643	0.0137269	0.0124153	0.0142957	0.0124159	0.00774549	0.010626	0.0143363	0.0152134	0.0177332	0.00944618	0.00810516	0.00603205	0.0299375	0.020653	0.00975659	0.0208327	0.0089485	0.0122402	1
k__Bacteria;p__Firmicutes;c__Clostridia;o__Clostridiales;f__Lachnospiraceae;g__Lachnospiraceae FCS020 group	0	0.000529366	0	0	0	0	0	0	0	0.000386673	0	0.00167438	0	0	0	0.000361626	0	0	0	0	0	0	0.000734733	0	8.39678e-05	0.00052607	0.00156033	0.000332355	0.000461595	0.000745312	0	0	0	0	0.000200809	0	0	0	0	0	0	0.000136575	0	0.000477963	0.000250169	0.000729006	0.00122522	0.00022162	0.361702
k__Bacteria;p__Firmicutes;c__Clostridia;o__Clostridiales;f__Lachnospiraceae;g__Lachnospiraceae NC2004 group	0.00181563	0.000250752	0.000634149	7.60264e-05	0	0.00109961	0.000458132	6.74286e-05	0.000313542	0.000644454	0.00140915	0.000623789	0.000105535	0.000615371	2.90892e-05	0	0.000394177	0.000991256	0.000938639	0.000141951	0	0	0.000113036	0.000351469	0.000615764	0	5.77901e-05	0	0	0.00101362	0	0	0.0004846	0.000382419	0.000344244	0.000182029	0.000542453	0	0	0.00068561	0.00153249	0.000364199	0	0.000427651	0.00167613	0	0.00100643	0.0004338	0.723404
k__Bacteria;p__Firmicutes;c__Clostridia;o__Clostridiales;f__Lachnospiraceae;g__Lachnospiraceae ND3007 group	0.0004796	0.00041792	0.000634149	0.000430816	0.000837034	0.000321837	0.000381777	0.00118	0	0.000547786	0.000110522	0	0.00034299	0.000387456	0	0.000723253	0.000197089	0.000920452	0.00102595	0	0.000585511	0.00067312	0.0011021	0.00145274	0	0	0	0.00113555	0.000369276	0.000327937	0	0.00157913	0.000269222	0.000356924	0.000372931	0	0.000180818	0.000287588	0.000475892	0.000177751	0.000204332	6.82874e-05	0.000854659	0.00113202	0.000625422	0	0	0.000450422	0.765957
k__Bacteria;p__Firmicutes;c__Clostridia;o__Clostridiales;f__Lachnospiraceae;g__Lachnospiraceae NK4A136 group	0.000822171	0.00114232	0.00221952	0.0024075	0.00162757	0.00120689	0.00435225	0.00155086	0.000256535	0	0.00066313	0.00334876	0.00313968	0.00150424	0.00075632	0.00183396	0.00140778	0.000991256	0.000218288	0.00016561	0.00138394	0.000609013	0.00118688	0.00147617	0.00237909	0.000964461	0.0011558	0.00232648	0.000553914	0.000804937	0.000762604	0.00106183	0.0021807	0	0.000430305	0.00025029	0.00271227	0.00241574	0.0020288	0.00312333	0.00115788	0.00147956	0.00290584	0.000276716	0.000250169	0.00229917	0.00247232	0.0014524	0.957447
k__Bacteria;p__Firmicutes;c__Clostridia;o__Clostridiales;f__Lachnospiraceae;g__Lachnospiraceae NK4B4 group	0	0	0	0	0	0.000187738	0	0	0	0	0	0	0	0	0	7.74913e-05	0	0	0	0	0	0	0	0	0	0	0	0	0	0	0	0	0	0	0	0	0	0	0	0	0	0	0	0	0	0	0	5.64318e-06	0.0425532
k__Bacteria;p__Firmicutes;c__Clostridia;o__Clostridiales;f__Lachnospiraceae;g__Lachnospiraceae UCG-002	0.000274057	0.000390059	0.000237806	0	0	0.000590034	0	0	0	0	0	0.000361141	0	0.000387456	0	0.000103322	0	0	0.000305603	0.00227122	0	0	0	0	0.00039185	0	0.000144475	0	0.000153865	0	0	0	0.000269222	0	0.000602427	0.000204783	0	0	0	0.000330108	0.000136221	0.000751161	0	0	0	0	0.000328184	0.00017517	0.404255
k__Bacteria;p__Firmicutes;c__Clostridia;o__Clostridiales;f__Lachnospiraceae;g__Lachnospiraceae UCG-003	0	0	0	0	0	0	0	0	0	0	0	0	0	0.000113958	0	0	0	0	0	0	0	0	0	0	0	0	0	0	0	0	0	0	0	0	0	0	0	0	0	0	0	0	0	0	0	0	0	2.42463e-06	0.0212766
k__Bacteria;p__Firmicutes;c__Clostridia;o__Clostridiales;f__Lachnospiraceae;g__Lachnospiraceae UCG-004	0.000685143	0.00153237	0	0.000126711	0.000162757	0.000670493	0	0	0	0	0.000801282	0.000787944	0.000290222	0.000227915	0	0	0.000366022	0	0.000698522	0.000118293	0	0	5.65179e-05	0.000585782	0.000671742	8.76783e-05	0	5.53925e-05	0	0	0	0	0.000269222	5.09892e-05	0.000545053	0.000273044	0.000309973	0	5.00939e-05	0.00043168	0.000442719	0.000682874	4.88377e-05	0.000477963	0	0.000112155	0	0.000247221	0.617021
k__Bacteria;p__Firmicutes;c__Clostridia;o__Clostridiales;f__Lachnospiraceae;g__Lachnospiraceae UCG-006	0	0	0.000924801	0.000304105	0.000441768	0.000107279	0.000407228	0.000606857	0.000655588	0	0.000138152	0	0.000395757	0.000478622	0	0.000361626	0.0002534	0.000637236	0.000676693	0	0	0	0	0.000117156	0	0.000438391	0.00023116	0	0	0.000924187	0	0	0	0	0.000659801	0.000318551	0	0.000488899	0	0.00043168	0.000408664	0.000591824	0.000488377	0.000276716	0.000625422	0.000280387	0.000371942	0.000277495	0.617021
k__Bacteria;p__Firmicutes;c__Clostridia;o__Clostridiales;f__Lachnospiraceae;g__Lachnospiraceae UCG-007	0	0.000111445	0.00018496	0	0	0	0	0	0	0	0	0	0	0	0	0	0	0.00053103	0	0	0.000159685	0	0	0.000210881	0	0	0.000549006	0	0	0	0	0	0	0.000356924	0	0	0	0	0	0	0	0	0	0	0	0	0	4.47645e-05	0.148936
k__Bacteria;p__Firmicutes;c__Clostridia;o__Clostridiales;f__Lachnospiraceae;g__Lachnospiraceae UCG-008	0.000171286	0.000111445	0.000343497	0	0.00048827	0.000160918	0.000178162	0.000606857	0.00116866	0.000612232	0.000303935	0.000196986	0.000105535	0.000159541	0	0.000335796	0.0002534	0.000212412	0.000502063	0.00049683	0.00149039	0	0	0	0	0.00111059	0	0.000637013	0	0.000447187	0.00175117	0.000326717	0	0.000484397	0.000114748	0.000227536	0.00046496	0	0.000525986	0.000152358	0	0.000409724	0.000537214	0.000553431	0.000975659	0.00179448	0.000612611	0.000404766	0.765957
k__Bacteria;p__Firmicutes;c__Clostridia;o__Clostridiales;f__Lachnospiraceae;g__Lachnospiraceae UCG-009	0.0164092	0.00877633	0.00805898	0.00798277	0.0149271	0.00882369	0.0102316	0.00832743	0.00783855	0.00148225	0.00721154	0.0119833	0.00641127	0.0108488	0.00439247	0.0151883	0.0117409	0.00467306	0.0103032	0.00773635	0.00798424	0.00891083	0.007093	0.00845869	0.0138827	0.00710194	0.0111535	0.0113555	0.0192639	0.00655875	0.007852	0.00623486	0.00815744	0.00466551	0.0061677	0.00812305	0.011314	0.0192109	0.0108954	0.00688149	0.010489	0.00717017	0.0153594	0.0102888	0.00617917	0.0168513	0.00951735	0.00958442	1
k__Bacteria;p__Firmicutes;c__Clostridia;o__Clostridiales;f__Lachnospiraceae;g__Lachnospiraceae UCG-010	0	0	0.000977646	0	0.000116255	0.000777772	0.000229066	0.000303429	0.00102614	0.000676677	0	0.000886438	0.00102897	0.000433039	0.000203625	0.000129152	0.0005068	0	0	0.000425854	0.000292756	0	0.000621697	0.000749801	0	0.000204583	0	0	0.000184638	0.000268312	0.000451914	0.000353944	0.00110381	0.000382419	0.000946671	0.000159276	0	0.000316346	0	0.00104111	0	0.00122917	0.000512795	0	0.00125084	0.000308426	0.000546974	0.000396731	0.702128
k__Bacteria;p__Firmicutes;c__Clostridia;o__Clostridiales;f__Lachnospiraceae;g__Lachnospiraceae XPB1014 group	0.00736528	0.00688176	0.00591872	0.00957932	0.00564998	0.00640991	0.00951896	0.0128789	0.00581478	0.0056712	0.010168	0.00367707	0.00379927	0.0106892	0.00255985	0.00955727	0.0119379	0.00789464	0.0175504	0.012539	0.00542929	0.0110584	0.0061322	0.00527204	0.0246026	0.00908931	0.00965095	0.00301889	0.00624692	0.00223594	0.00646801	0.0105639	0.00185764	0.00606771	0.00699963	0.00659856	0.0139746	0.00805246	0.0233939	0.00284401	0.00592562	0.00330056	0.00825357	0.0134836	0.00435294	0.0137109	0.00916729	0.008379	1
k__Bacteria;p__Firmicutes;c__Clostridia;o__Clostridiales;f__Lachnospiraceae;g__Marvinbryantia	0.0156555	0.0223448	0.0182582	0.000101368	9.30038e-05	0.0148849	0.00447951	0.00724858	0.00285038	0.00335116	0.00751547	0.00961949	0.0276766	0.00781749	0.000523606	0.00325464	0.00523693	0.0071512	0.0119622	0.00267342	0.00761165	0.00163472	0.011021	0.00637331	0.0244346	0	0.00595238	0.00210491	0.000400049	0.0198551	0.000451914	0	0.0125727	0.0116255	0.0179867	0.00600696	0.0186501	0.00172553	0.00152786	0.019324	0.00977387	0.0157289	0.00825357	0.00573556	0.0139594	0.00145801	0.00262548	0.00849984	0.957447
k__Bacteria;p__Firmicutes;c__Clostridia;o__Clostridiales;f__Lachnospiraceae;g__Moryella	0.000376828	0	0.000211383	0	0	0	0	0	0	0	8.28912e-05	0	7.91515e-05	0	0	0.000258304	0	0	0.000261946	0	0	0	0	0.000257744	0.000419839	0	0	0	0	0.000298125	0	0	0.000161533	0.000203957	0.000258183	0	0.00023248	0	0	0.000152358	0	0	0	0.000100624	0	0	0	7.13904e-05	0.319149
k__Bacteria;p__Firmicutes;c__Clostridia;o__Clostridiales;f__Lachnospiraceae;g__Oribacterium	0.000924943	0.000334336	0.00317074	0.00661429	0.00244135	0.000429115	0	0.00313543	0.00350597	0.00203003	0.000552608	0	0.000949818	0.000774911	0.00171626	0.00286718	0.00143593	0.00088505	0.00154985	0.000118293	0.00327354	0.00663504	0.00305197	0.00398332	0.00243506	0.00417933	0.000866852	0.00199413	0.00196947	0.00128194	0.00386951	0.00332163	0.00234224	0.00181012	0	0.000864639	0.00152404	0	0.00130244	0.00149818	0.00245198	0.00209415	0.00388259	0.00372308	0.00157606	0.00145801	0.00164092	0.00205248	0.914894
k__Bacteria;p__Firmicutes;c__Clostridia;o__Clostridiales;f__Lachnospiraceae;g__Pseudobutyrivibrio	0.00349423	0.00236822	0.00190245	0	0.000581274	0.00174328	0.00117078	0.000876572	0.000513069	0.00103113	0.00149204	0.00200269	0.000949818	4.5583e-05	0.00194898	0.000878235	0.000703888	0.00138068	0	0	0.00063874	0	0.000989064	0.00117156	0.000923645	0.000613748	0	0.000997064	0.000830871	0.00116269	0	0.000435623	0.00123842	0.00175913	0.00232365	0.00102391	0.00103324	0.00212815	0.000626174	0.000888753	0.000953549	0.00102431	0.00102559	0.000855303	0.00175118	0.00128978	0.000787643	0.00105436	0.87234
k__Bacteria;p__Firmicutes;c__Clostridia;o__Clostridiales;f__Lachnospiraceae;g__Roseburia	0	5.57227e-05	0	0	0	0.000160918	0	0	0	0	0.000110522	9.84931e-05	0	0	0	0	0	0	0.000130973	4.73171e-05	0	0.00019232	0	0	0.000167936	0	0	0	0	0	0	0	0	0	0.000172122	6.82609e-05	0.000154987	0	0	0	0.000102166	0	0	0	0	0	0	3.11008e-05	0.255319
k__Bacteria;p__Firmicutes;c__Clostridia;o__Clostridiales;f__Lachnospiraceae;g__Shuttleworthia	0	0.000222891	0.000528457	0	0	0	0	0	0.000285038	0.000193336	0	0	0	0	0	0	0	0	0	0	0	0	0.000310849	0	0.000251903	0	0	0	0	0.000417375	0	0	0	0	0	0	0	0.000172553	0	0.000228537	0	0	0	0	0.000525355	0	0	6.67296e-05	0.212766
k__Bacteria;p__Firmicutes;c__Clostridia;o__Clostridiales;f__Lachnospiraceae;g__Tyzzerella 3	0	0	0	0	0	0	0	0	0	0	0	0	0	0	0	0	0	0	0	0	0	0	0	0	0	0	0	0.000276962	0	0	0	0	0	0	0	0	0	8.62763e-05	0	7.61789e-05	0	0	0	0.000226404	0	0	0	1.41664e-05	0.0851064
k__Bacteria;p__Firmicutes;c__Clostridia;o__Clostridiales;f__Lachnospiraceae;g__Tyzzerella 4	0	0	0	0	0	0	0	0	0.00339196	0	0	0	0	0	0.000523606	0	0	0	0	0	0.00444456	0	0.000960805	0	0	0	0	0	0.00101551	0	0.00330462	0	0	0	0	0	0	0	0	0	0	0	0	0	0	0	0.00155341	0.000323286	0.148936
k__Bacteria;p__Firmicutes;c__Clostridia;o__Clostridiales;f__Lachnospiraceae;g__XBB1006	0	0	0.000343497	0	0	0	0	0	0	0	0.000303935	0	0	0	0	0	0	0	0	0	0	0	0	0	0	0	0	0	0	0	0	0	0	0	0	0	0	0	0	0	0	0	0	0	0	0	0.00085328	3.193e-05	0.0638298
k__Bacteria;p__Firmicutes;c__Clostridia;o__Clostridiales;f__Lachnospiraceae;g__[Bacteroides] pectinophilus group	0.000342571	0.000975148	0	0	0	0	0	0	0	0	0.000165782	0.00279064	0.00295499	0.000410247	0	0	0	0	0.000305603	0	0	0	0	0.000538919	0.000335871	0	0.000549006	0	0	0	0	0	0	0	0.00114748	0.000864639	0.00046496	0	0	0.00068561	0	9.10498e-05	0	0.00037734	0	0	0	0.000276593	0.340426
k__Bacteria;p__Firmicutes;c__Clostridia;o__Clostridiales;f__Lachnospiraceae;g__[Eubacterium] hallii group	0.00873557	0.00883205	0.0156688	0.000253421	0	0.00906506	0.00386867	0.00866458	0.00678391	0.00905459	0.00845491	0.00469484	0.00910242	0.00373781	0.00174535	0.00222142	0.00301264	0.0125677	0.0102595	0	0.00510992	0.0019232	0.00746037	0.0034444	0.0103	0.000701426	0.0023405	0.00312967	0.000276957	0.018752	0.00240079	0	0.00463063	0.00922904	0.0131386	0.00457348	0.00917005	0.00267457	0.000876644	0.00497702	0.00715161	0.00735227	0.00566517	0.00447776	0.0217647	0.00134586	0.00389446	0.00603158	0.93617
k__Bacteria;p__Firmicutes;c__Clostridia;o__Clostridiales;f__Lachnospiraceae;g__[Eubacterium] oxidoreducens group	0.000445343	0.000445782	0.000158537	0	0	0.000509575	0	0	0	0	8.28912e-05	0.000131324	0.00089705	0	0	0	0.000197089	0.000141608	0.000851324	0.00108829	7.98424e-05	0	0	0.000140588	0.00117555	0	0	0	0	0	0	5.44529e-05	0.000619212	5.09892e-05	0.000229496	0.00025029	0.000129156	0	0	0.000533252	0.00057894	0.000614586	7.32565e-05	0.000327028	0	0	0	0.000208627	0.531915
k__Bacteria;p__Firmicutes;c__Clostridia;o__Clostridiales;f__Lachnospiraceae;g__[Eubacterium] ruminantium group	0.00123326	0.000250752	0.00100407	0.000253421	0	0.000348656	0.000483584	0.00266343	0.000541573	0.00786234	0.000442087	0.00128041	0.000211071	0	0.000290892	0.000697422	0.00081651	0.00874429	0.00037109	0.000260244	0.00180976	0	0.000621697	0.000468626	0.00324675	0.000496844	0.00190707	0.0022157	0.000677006	0.00226575	0.000338935	0.000245038	0.000538445	0.00486947	0.000545053	0	0.000309973	0	0.000551033	0.00025393	0	0.000341437	0.00136745	0.000628899	0.00145098	0.00042058	0.000262548	0.00114017	0.87234
k__Bacteria;p__Firmicutes;c__Clostridia;o__Clostridiales;f__Lachnospiraceae;g__[Eubacterium] ventriosum group	0	0	0	0	0	0	0	0	0	0	0	0	0	0	0	0	0.000168933	0	0.000873153	0	0	0	0	4.68626e-05	0	0.000175357	0	0	0	0	0.000847338	0	0	0	0	4.55073e-05	0	0	0.00025047	0	0	0	0	0	0	0	0	5.1226e-05	0.148936
k__Bacteria;p__Firmicutes;c__Clostridia;o__Clostridiales;f__Lachnospiraceae;g__[Eubacterium] xylanophilum group	0	0	0	0	0	0	0	0	0.000142519	0	0	0	0	0.000205124	0	0	0	0	0	0	0	0	0	0	0	0	0	0	0	0	0	0	0	0	0	0	0.000309973	0	0	0	0	0	0	0	0	0	0	1.39918e-05	0.0638298
k__Bacteria;p__Firmicutes;c__Clostridia;o__Clostridiales;f__Lachnospiraceae;g__[Ruminococcus] gauvreauii group	0	0	0	0	0	0	0	0	0	0	0	6.5662e-05	0	0	0	0	0	0	0	0	0	0	0	0	0	0	0	0	0	0	0	0	0	0	0	0	0	0	0	0	0	0	0	0	0	0	0	1.39706e-06	0.0212766
k__Bacteria;p__Firmicutes;c__Clostridia;o__Clostridiales;f__Lachnospiraceae;g__uncultured	0.0115447	0.0111167	0.00354066	0.00869235	0.0182055	0.0100306	0.00483584	0.00950743	0.00567226	0.00328672	0.00928382	0.0130011	0.0112395	0.0204896	0.00625418	0.00922147	0.0212574	0.00254894	0.00432211	0.00458976	0.00606803	0.00724405	0.00494532	0.0120905	0.00419839	0.00792027	0.00959316	0.0120202	0.0288959	0.00933131	0.0110719	0.0116801	0.0088305	0.0051754	0.0106716	0.0208651	0.0110299	0.00756356	0.0311835	0.0104873	0.0151546	0.0129974	0.0071303	0.00704367	0.0174868	0.00998177	0.0107645	0.0106397	1
k__Bacteria;p__Firmicutes;c__Clostridia;o__Clostridiales;f__Peptococcaceae;g__Desulfurispora	0	0	0	0	0	0	0	0	0	0	0	0	0	0	0	0	0	0	0	0	0	0	0	0	0.000167936	0	0	0	0	0	0	0	0	0	0	0	0.000129156	0	0	0	0	0	0	0	0	0	0	6.32109e-06	0.0425532
k__Bacteria;p__Firmicutes;c__Clostridia;o__Clostridiales;f__Peptococcaceae;g__Peptococcus	0	0	0	0	0	0	0	0	0	0	0	0	0	0	0	0	0	0	0	0	0.00031937	0	0	0	0	0	0	0	6.1546e-05	0	0	0	0	0	0	0	0	0	0	0	0	0	0	0	0	0	0	8.10459e-06	0.0425532
k__Bacteria;p__Firmicutes;c__Clostridia;o__Clostridiales;f__Peptococcaceae;g__uncultured	0.000137029	0.000752257	0.00229879	0.00124176	0.00146481	0.000885051	0.000534487	0.001652	0.00290739	0.00154669	0.000110522	0.000689451	0.00139834	0.00145866	0.000989033	0.00160149	0.00132331	0.00138068	0.000589378	0.000118293	0.0022622	0.00137829	0.0022042	0.000984114	0.000951635	0.00198737	0.000577901	0.00135712	0.000246184	0.00184837	0.0015817	0.00182417	0.000780745	0.00107077	0.000315557	0.000910146	0.00069744	0.00189808	0.00132749	0.000837968	0.000647051	0.00141127	0.00231979	0.000628899	0.00202637	0.00176644	0.00185971	0.00125065	1
k__Bacteria;p__Firmicutes;c__Clostridia;o__Clostridiales;f__Peptostreptococcaceae;g__Intestinibacter	0	0	0.00105691	0	0	0	0	0	0	0	0	0	0	0	0.00037816	0	0	0	0	0	0	0.000224373	0.00028259	0	0	0	0	0	0	0	0	0	0	0.000407914	0	0	0	0.000517658	0	0	0	0	0	0	0.000650439	0.00022431	0	7.96246e-05	0.170213
k__Bacteria;p__Firmicutes;c__Clostridia;o__Clostridiales;f__Peptostreptococcaceae;g__Peptostreptococcus	0	0	0	0	0	0	0	0	0	0	0	0	0	0	0	0	0	0	0	0	0	0	0	0	0	0	0	0	0	0	0.000593137	0	0	0	0	0	0	0	0	0	0	0	0	0	0	0	0.000240669	1.77405e-05	0.0425532
k__Bacteria;p__Firmicutes;c__Clostridia;o__Clostridiales;f__Peptostreptococcaceae;g__Romboutsia	0	0	0	0	0	0	0	0	0	0	0	0	0	0	0	0	0	0	0	0	0	0	0	0	0	0	0.000433426	0	0	0	0	0	0	0	0	0	0	0	0	0	0	0	0	0	0	0	0	9.22183e-06	0.0212766
k__Bacteria;p__Firmicutes;c__Clostridia;o__Clostridiales;f__Peptostreptococcaceae;g__Terrisporobacter	0.0033572	0.00579516	0.000845532	0.000304105	0.000930038	0.00343292	0.000687198	0.00337143	0.000199527	0.000837791	0.000967065	0.00522013	0.00337713	0.00437597	0	0.00142067	0.00118253	0.000743442	0.000436576	0	0.000345984	0	0	0.00323352	0.00075571	0.00321487	0.0167013	0	0.00104628	0	0	0	0.00333836	0.00101978	0.00289739	0.00566566	0.00219564	0	0.000325611	0.00363119	0.00326931	0.00730675	0.00063489	0.000150936	0	0	0.000328184	0.00199034	0.765957
k__Bacteria;p__Firmicutes;c__Clostridia;o__Clostridiales;f__Ruminococcaceae;g__Anaerofilum	0	0	0	0	0	0	0	0	0	0	0	0	0	0	0	0	0	0	0	0.000118293	0	0	0	0	0	0	0	0	0	0	0	0	0	0	0	0	0	0	0	0	0	0	0	0	0	0	0	2.51687e-06	0.0212766
k__Bacteria;p__Firmicutes;c__Clostridia;o__Clostridiales;f__Ruminococcaceae;g__Butyricicoccus	0	0	0	0	0	0	0	0	0.000199527	0	0	0	0	0	0	0	0	0	0	0.000283903	0.000718582	0	0	0	0	0	0	0	0	0	0	0	0	0	0	0	0	0	0	0	0	0	0	0	0	0	8.75159e-05	2.74368e-05	0.0851064
k__Bacteria;p__Firmicutes;c__Clostridia;o__Clostridiales;f__Ruminococcaceae;g__CAG-352	0	0	0	0	0	0	0	0	0	0	0.000248674	0	0	0	0	0	0	0	0	0.00257878	0	0	0	0.00018745	0	0	0	0	0	0	0	0	0	0	0.000315557	0	0	0	0	0	0	0.000364199	0	0	0	0	0	7.86099e-05	0.106383
k__Bacteria;p__Firmicutes;c__Clostridia;o__Clostridiales;f__Ruminococcaceae;g__Candidatus Soleaferrea	0.0052756	0.00103087	0.00422766	0.00714648	0.00560348	0.00142145	0.00201069	0.00293314	0.00752501	0.00760456	0.00163019	0.000886438	0.00137196	0.00202844	0.00290892	0.00346128	0.003801	0.00233653	0.00237934	0.0042822	0.00468409	0.00910315	0.00406929	0.00356155	0.00428236	0.00461772	0.000953537	0.00360051	0.0019387	0.00059625	0.00460387	0.00386615	0.00126535	0.00321232	0.00152041	0.00170652	0.00185984	0.00480271	0.00167815	0.000914146	0.0025882	0.00161613	0.00283258	0.00244013	0.00447802	0.00294406	0.00350063	0.00325748	1
k__Bacteria;p__Firmicutes;c__Clostridia;o__Clostridiales;f__Ruminococcaceae;g__Caproiciproducens	0.000137029	0.00041792	0.000158537	0	0	0.000214558	0	0	0.000171023	0	0	0.000164155	0.000395757	0	0	0	0	0.000424824	6.54865e-05	0.00099366	0.000479055	0	0	9.37251e-05	0.000139946	0	0	0	0	0.000208687	0	0	0	7.64838e-05	0.000143435	0	0	0	0	0.000152358	0.000102166	0.000386962	0	0	0.000100068	0	0	0.000106933	0.425532
k__Bacteria;p__Firmicutes;c__Clostridia;o__Clostridiales;f__Ruminococcaceae;g__Faecalibacterium	0	0.000362198	0.000290652	0	0	0	0	0	0	0	0	0	0.000316606	0	0	0	0.000140778	0	0	0	0	0	0	0	0.00036386	0	0	0	0	0	0	0	0.000296145	0	0	0.000159276	0	0.000258829	0	0.000330108	0.000102166	0	0	0.000201248	0	0	0	6.00397e-05	0.234043
k__Bacteria;p__Firmicutes;c__Clostridia;o__Clostridiales;f__Ruminococcaceae;g__Flavonifractor	0	0	0	0	0	0.000134099	0	0	0	0	0	0.000164155	0.000237454	6.83745e-05	0	0	0	0	0	0	0	0	0.00028259	0.000140588	0	0	0	0	0	0	0	0	0	0	0	0	0	0	0	0.000101572	0	0	0	0	0	0	0	2.40177e-05	0.148936
k__Bacteria;p__Firmicutes;c__Clostridia;o__Clostridiales;f__Ruminococcaceae;g__GCA-900066225	0	0	0.000686995	0	0	0	0	0	0	0	0	0	0	0	0	0	0	0	0	0	0	0	0	0	0	0.000116904	0	0.000387747	0	0	0.000451914	0	0	0.000127473	0	0	0	0.000172553	0	0	0	0	0	0	0	0	0	4.13529e-05	0.12766
k__Bacteria;p__Firmicutes;c__Clostridia;o__Clostridiales;f__Ruminococcaceae;g__Hydrogenoanaerobacterium	0.000411086	0	0.00036992	0.00182463	0.000279011	0.000295017	0	0.000134857	0.000541573	0	0	0.000164155	0.000158303	0.000341873	0	0.00134318	0.000197089	0	0	0.000260244	0.000212913	0.000993653	0.000508661	0.000281175	0	0	0	0.00177256	0	0.0002385	0.000225957	0.00160636	0	0	0	0	0.000387467	0.000747728	0	0.000203144	0.000340553	0	0.000244188	0.000100624	0.000200135	0	0.000306306	0.000312572	0.617021
k__Bacteria;p__Firmicutes;c__Clostridia;o__Clostridiales;f__Ruminococcaceae;g__Intestinimonas	0	0	0	0	0.000348764	0	0	0	0	0	0	0	0	0	0	0	0	0	0	0.00182171	0	0	0	0	0	0	0	0	0	0	0	0	0	0	0	0	0	0	0	0	0	0	0	0	0	0	0	4.61803e-05	0.0425532
k__Bacteria;p__Firmicutes;c__Clostridia;o__Clostridiales;f__Ruminococcaceae;g__Oscillibacter	0	0.000306475	0.000290652	0	4.65019e-05	0.000590034	0.000279969	0	0.000142519	0.000290005	0	0.000262648	0.0011345	0.000546996	0	0	0	0	0.000283775	0.00082805	0.000292756	0	0	0.000164019	0.000279893	0.000379939	0	0.00022157	0.000215411	0.000417375	0	0.00100738	0.000457678	0.000560881	0	4.55073e-05	0.00046496	0	0	0.000634824	0.000374608	0.000591824	0.000586052	0	0.000775523	0.000308426	0	0.000271931	0.638298
k__Bacteria;p__Firmicutes;c__Clostridia;o__Clostridiales;f__Ruminococcaceae;g__Oscillospira	0.000137029	0.000445782	0	0	0	0.000268197	0	0	0	0	0	0.000262648	0.00110812	0	0	0	0	0	0	0	0	0	0.000197813	0.000140588	0	0	0	0.000332355	0	0.000417375	0	0	0.0002423	0	0.000372931	0	0.000335805	0	0	0.000711003	0	0.000432487	0	0	0.000475321	0	0	0.000125101	0.319149
k__Bacteria;p__Firmicutes;c__Clostridia;o__Clostridiales;f__Ruminococcaceae;g__Papillibacter	0.00325443	0.00323192	0.00155895	0.0035479	0.00458044	0.00198466	0.000356325	0.00128114	0.00270786	0.00135335	0.00201702	0.00128041	0.000237454	0.00335035	0	0.00304799	0.00534955	0.00120367	0.00316518	0.00120659	0.00178315	0.00442336	0.00166728	0.00367871	0.00277094	0.00648819	0.0011847	0.00240957	0.00566224	0.000327937	0.00248552	0.00315827	0.00234224	0.000739343	0	0.00368609	0.00449461	0.00184056	0.0057608	0.00276783	0.00207737	0.00223072	0.00761868	0.0088549	0.000875591	0.00285995	0.00317245	0.00276758	0.957447
k__Bacteria;p__Firmicutes;c__Clostridia;o__Clostridiales;f__Ruminococcaceae;g__Pygmaiobacter	0	0	0	0.000810948	0.000279011	0.000160918	0	0.000303429	0	0	0.000221043	0	0	0	0	0.0005941	0.000422333	0.000566432	0.000305603	0	0.000133071	0	0	0.0011247	0	0.00052607	0	0.000332355	0.000246184	0	0.000254201	0.000571755	0.000107689	0	0	0.000318551	0	0	0	0	0.000408664	0.000295912	0.00041512	0.00213826	0	0	8.75159e-05	0.00022604	0.489362
k__Bacteria;p__Firmicutes;c__Clostridia;o__Clostridiales;f__Ruminococcaceae;g__Ruminiclostridium	0	0	0	0	0	0	0	0	0	0	0	0	0	0	0	0	0	0	0	0	0	0	0	0	0	0	0	0	0	0	0	0	0	0	0	0	0	0	0	7.61789e-05	0	0	0.000122094	0	0	0	0	4.21858e-06	0.0425532
k__Bacteria;p__Firmicutes;c__Clostridia;o__Clostridiales;f__Ruminococcaceae;g__Ruminiclostridium 1	0.00184989	0.000585089	0.000581303	0.00334516	0.00074403	0.00144826	0.0014253	0.00185429	0.000313542	0.00138558	0.00248674	0	0	0.000478622	0.00264712	0.00477863	0.00264662	0.00293837	0.00185545	0	0.00172992	0.00352587	0.000452143	0.000984114	0.00405844	0.000993687	0.000780166	0.00132942	0.00169252	0.00131175	0.000875583	0.00127964	0.000565367	0.000688354	0.000229496	0.000910146	0.00260894	0.00175429	0.00175329	0.00068561	0.00132816	0.00106984	0.00202676	0.00291809	0.00145098	0.00154213	0.00118146	0.00151256	0.93617
k__Bacteria;p__Firmicutes;c__Clostridia;o__Clostridiales;f__Ruminococcaceae;g__Ruminiclostridium 5	0.000171286	0.000306475	0	0.000253421	0.000534772	0.000616854	0.000636294	0.000303429	0.000598581	0.000225559	0.000607869	9.84931e-05	0.000395757	0.000638162	0.000116357	0	0.00104175	0.000247814	0.000458405	0.00163244	0.000665354	0	0.000339108	0.000562351	0.000195925	0.000467617	0.000809061	0.000332355	0.00110783	0.000626062	0.00107329	0.000326717	0.000269222	0.000484397	0.000545053	0.000386812	0.000103324	0	0.0012774	0	0.000408664	0.000455249	0.00102559	0.00369793	0.000700473	0.000616851	0.00102831	0.000561461	0.893617
k__Bacteria;p__Firmicutes;c__Clostridia;o__Clostridiales;f__Ruminococcaceae;g__Ruminiclostridium 6	0	0.000501505	0	0	0.000209259	0.000107279	0.000559939	0	0	0	0.000248674	0	0.000184687	0.000250707	0.000116357	0.000129152	0	0	0	0.00049683	0	0	0	0	0.000111957	0	0	0	0	0	0	0	0	0.000203957	0.000631114	0	0.000103324	8.62763e-05	0	0	0.000476774	0.000159337	0.000146513	0.000100624	0.000250169	0	8.75159e-05	0.000109829	0.446809
k__Bacteria;p__Firmicutes;c__Clostridia;o__Clostridiales;f__Ruminococcaceae;g__Ruminiclostridium 9	0.0212737	0.000250752	0.000845532	0	0	0.000241377	0	0	0.000541573	0.00035445	0.00221043	0.000525296	0.000580444	0.000615371	0.000145446	0	0	0	0.0015935	0.00466074	0.00109118	0	0.000480402	0.000421763	0.00229512	0	0	0	0	0.00059625	0.00124276	0	0.000296145	0	0.000745862	0	0.00144654	0.000517658	0	0.000482466	0.000408664	0.0001821	0.000244188	0.000100624	0.000950642	0.000308426	0.000196911	0.000975453	0.659574
k__Bacteria;p__Firmicutes;c__Clostridia;o__Clostridiales;f__Ruminococcaceae;g__Ruminococcaceae NK4A214 group	0.0201775	0.0157138	0.0197379	0.0186011	0.0413867	0.0239232	0.0093917	0.0288932	0.0339196	0.028356	0.0259726	0.014183	0.0190227	0.0190081	0.0235332	0.0253655	0.0355886	0.0241796	0.0206719	0.0119003	0.0331878	0.0418617	0.0282024	0.0282347	0.0175773	0.0228256	0.0148232	0.020329	0.0272033	0.0167546	0.0374806	0.023687	0.0160995	0.0220783	0.0156057	0.0253248	0.0176685	0.012999	0.0199875	0.017445	0.0194796	0.0193936	0.0333073	0.0552425	0.028194	0.0230758	0.0217258	0.0238153	1
k__Bacteria;p__Firmicutes;c__Clostridia;o__Clostridiales;f__Ruminococcaceae;g__Ruminococcaceae UCG-002	0.00630331	0.00429065	0.0171749	0.0122909	0.00709154	0.0120689	0.00313057	0.00539429	0.0188695	0.00551009	0.00491821	0.00292196	0.0121893	0.00740724	0.00456701	0.013406	0.0128952	0.0109038	0.0147563	0.0352276	0.00766487	0.0208988	0.0157685	0.00864614	0.0246585	0.00768646	0.000693481	0.0101091	0.00400049	0.00822824	0.0107329	0.0148384	0.00804975	0.00609321	0.00866347	0.00637102	0.0114432	0.0205338	0.0024546	0.00490084	0.00847977	0.00462078	0.00988963	0.008226	0.00735496	0.00451423	0.00444143	0.00981447	1
k__Bacteria;p__Firmicutes;c__Clostridia;o__Clostridiales;f__Ruminococcaceae;g__Ruminococcaceae UCG-004	0.000993457	0.00147665	0.00377847	0.000202737	0.000767281	0.00115325	0.000763553	0.00327029	0.00484565	0.00341561	0.00160256	0.00065662	0.00240093	0.000980035	0.00072723	0.00185979	0.00216798	0.00304457	0.0015935	0.00198732	0.00457763	0.00112187	0.00367367	0.00316322	0.00215517	0.000847557	0.000664586	0.00163408	0.0011386	0.00324956	0.0023443	0	0.00180379	0.00209056	0.00117617	0.00104667	0.00134322	0.00100656	0.000676268	0.00182829	0.00102166	0.00202586	0.00407794	0.00480479	0.00267681	0.000476658	0.00148777	0.00191065	0.978723
k__Bacteria;p__Firmicutes;c__Clostridia;o__Clostridiales;f__Ruminococcaceae;g__Ruminococcaceae UCG-005	0.00986605	0.0107823	0.0308355	0.00575266	0.0131135	0.00809955	0.0143548	0.0195206	0.0152781	0.0135335	0.0151138	0.0134279	0.0164107	0.0109855	0.00663234	0.0163507	0.0113185	0.0170284	0.0105215	0.0404798	0.0153031	0.0181422	0.0183683	0.00972398	0.0235949	0.00721884	0.0130028	0.0132388	0.0104628	0.0288883	0.0153651	0.00536361	0.0151841	0.01392	0.0139993	0.00782725	0.0118565	0.0224318	0.00899186	0.0182829	0.0110339	0.014659	0.0153594	0.0111441	0.0269682	0.0196271	0.0131055	0.0149462	1
k__Bacteria;p__Firmicutes;c__Clostridia;o__Clostridiales;f__Ruminococcaceae;g__Ruminococcaceae UCG-007	0.000548114	0.000167168	0.000871955	0.000709579	0.000953289	0.000455935	0	0.000606857	0.000655588	0.000580009	0.00107759	0.000426803	0.00034299	0	0	0.000929896	0.000703888	0	0.000218288	0.000212927	0.000612125	0.00105776	0.000423884	0.000632644	0.00039185	0.000701426	0	0	0.000584687	0.000417375	0.000621381	0.00117074	0.000565367	0	0.000458992	0.000455073	0	0	0.000525986	0	0.000374608	0.000660111	0.000756984	0.000402495	0.000425287	0	0.000568853	0.000452521	0.765957
k__Bacteria;p__Firmicutes;c__Clostridia;o__Clostridiales;f__Ruminococcaceae;g__Ruminococcaceae UCG-008	0	0	0	0	0	0	0	0	0	0	0	0	0.000290222	0	0	0	0	0	0	0	0	0	0	0	0	0	5.77901e-05	0	0	0	0	0	8.07667e-05	0	0	0	0	0	0	0	0	0	0	0	0	0	0	9.12296e-06	0.0638298
k__Bacteria;p__Firmicutes;c__Clostridia;o__Clostridiales;f__Ruminococcaceae;g__Ruminococcaceae UCG-009	0.0002398	0	0.00100407	0.000456158	0.000720779	0.000214558	0.000152711	0.000236	0.000256535	0.000515564	0	0	0.000316606	0	0	0.000697422	0.000309711	0.000247814	0	0	0.000585511	0.000641067	0.000508661	0.00072637	0.000559785	0	0	0.000360051	0.00061546	0.000298125	0.000932072	0.000272264	0.000161533	0.000433408	0	0.000295797	0.000723271	0.000862763	0.00057608	0.00043168	0.000170277	0.000409724	0.000390701	0.000729523	0.000625422	0.000392542	0.000590732	0.000375756	0.787234
k__Bacteria;p__Firmicutes;c__Clostridia;o__Clostridiales;f__Ruminococcaceae;g__Ruminococcaceae UCG-010	0.0197321	0.0111724	0.0287217	0.0480233	0.0461299	0.0134903	0.0168745	0.0247463	0.0365704	0.0248437	0.0232924	0.0224892	0.0137196	0.0188942	0.0177444	0.0355169	0.0311119	0.028711	0.0211958	0.0214583	0.0252302	0.0409321	0.0238788	0.0372089	0.0319357	0.0431669	0.0118759	0.0510718	0.0474828	0.0259667	0.0243468	0.0418198	0.0244992	0.0215684	0.0139419	0.0263487	0.0184692	0.0290176	0.0306074	0.0160737	0.021557	0.025198	0.0352608	0.0379604	0.0323468	0.0523482	0.038682	0.0283667	1
k__Bacteria;p__Firmicutes;c__Clostridia;o__Clostridiales;f__Ruminococcaceae;g__Ruminococcaceae UCG-011	0.000548114	0.000139307	5.28457e-05	0	4.65019e-05	5.36394e-05	5.09035e-05	0	0	0	2.76304e-05	0.000196986	0	0.000136749	0	0	0.000112622	0.00017701	0.000109144	4.73171e-05	0	0	0	7.02938e-05	5.59785e-05	5.84522e-05	0	0	0	0	0	0	0.000107689	0	0.000114748	0.000341305	0	5.75175e-05	0	0.000177751	0	4.55249e-05	0	0.000276716	0	0	0	6.39308e-05	0.489362
k__Bacteria;p__Firmicutes;c__Clostridia;o__Clostridiales;f__Ruminococcaceae;g__Ruminococcaceae UCG-012	0	0.000139307	0	0.000253421	0.00358065	0	0	0	0	0.000322227	0	0.000229817	0	0.0013447	0	0.00278969	8.44666e-05	0	0	0	0	0.00131419	0	0	0	0.000818331	0	0	0.000369276	0	0	0	0	0	0.000344244	0	0.000826596	0	0.000951785	0	0	0	0	0	0	0	0.000306306	0.000290957	0.319149
k__Bacteria;p__Firmicutes;c__Clostridia;o__Clostridiales;f__Ruminococcaceae;g__Ruminococcaceae UCG-013	0.000856428	0	0.00200814	0.00129245	0.00134855	0.000643673	0	0.000741715	0.00119716	0.000676677	0.000138152	0	0.000105535	0.000113958	0	0.000335796	0.00081651	0.00035402	0.000196459	0.000212927	0.000452441	0.000128213	0.000734733	0.00164019	0.00179131	0.00105214	0.00023116	0.000110785	0.00126169	0	0.000112978	0.000626208	0.000619212	0.000560881	0.000200809	0.000455073	0.000154987	0.00123663	0.000475892	7.61789e-05	0.000340553	0.000500774	0.00300352	0.00221373	0.000375253	0.000280387	0.0004157	0.000640204	0.893617
k__Bacteria;p__Firmicutes;c__Clostridia;o__Clostridiales;f__Ruminococcaceae;g__Ruminococcaceae UCG-014	0.00198691	0.000863702	0.0064736	0.00539787	0.00718454	0.000831411	0.000941715	0.00347257	0.00567226	0.00306116	0.00632737	0.00032831	0.00171495	0.00129912	0.00145446	0.00462365	0.00287186	0.00251354	0.0125734	0.00641147	0.00316708	0.0103853	0.00601916	0.00260087	0.00778101	0.00596212	0.00332293	0.00598239	0.00600074	0.0050085	0.00751306	0.00302214	0.000726901	0.00270243	0.00100404	0.00138797	0.00165319	0.00431382	0.0099186	0.000761789	0.000340553	0.00120641	0.00461516	0.0067418	0.00347735	0.00597224	0.00625738	0.00412444	1
k__Bacteria;p__Firmicutes;c__Clostridia;o__Clostridiales;f__Ruminococcaceae;g__Ruminococcaceae V9D2013 group	0.000342571	0.000111445	0.000449189	0.00106437	0.00188333	0	0	0.000269714	0.00379101	0.00228781	0.000193413	0.000525296	0.000184687	0	0.000494517	0.000284135	0.00123884	0.000460226	0	0.000544147	0.00404535	0.00019232	0	0.000609213	0	0.00052607	0	0.00263114	0.00135401	0.000208687	0.000451914	0.000871246	0	0.000764838	0	0.000546088	0.000180818	0	0	0.00025393	0	0	0.00156281	0.000528275	0	0.00316837	0.00220978	0.000728288	0.702128
k__Bacteria;p__Firmicutes;c__Clostridia;o__Clostridiales;f__Ruminococcaceae;g__Ruminococcus 1	0.0152787	0.00718823	0.0124187	0.00712114	0.00839359	0.00815319	0.0101807	0.012272	0.0107174	0.0103757	0.030504	0.0109327	0.0088122	0.0109399	0.00642872	0.00893734	0.00810879	0.0122845	0.0261291	0.00574903	0.00899558	0.00391051	0.00471925	0.00995829	0.0314599	0.00885551	0.013494	0.00983216	0.00643156	0.0108816	0.0136139	0.00604427	0.00349989	0.0191464	0.00668407	0.00600696	0.0158603	0.00612562	0.0116969	0.0065006	0.0133837	0.00616862	0.0138211	0.0223637	0.0160108	0.0154774	0.012646	0.0113726	1
k__Bacteria;p__Firmicutes;c__Clostridia;o__Clostridiales;f__Ruminococcaceae;g__Ruminococcus 2	0.0004796	0.000752257	0.000105691	0	0.000860285	0.00093869	0.000330873	0.000472	0.000285038	0.000128891	0.000828912	0.000393972	0	0.000182332	0.000465427	0	0	0.00035402	0.00235751	0.00697928	0	0.000352587	0	0.000164019	0.000447828	0.000263035	0.000462321	0.000360051	0	0.000536625	0.000197712	0.000272264	0	0.000356924	0	0.000455073	0.000154987	0.000172553	0.000726362	0.000355501	0.00108977	0.00195757	0.000244188	0	0.000250169	0	0.000240669	0.000531383	0.765957
k__Bacteria;p__Firmicutes;c__Clostridia;o__Clostridiales;f__Ruminococcaceae;g__Saccharofermentans	0.00349423	0.00356625	0.00642076	0.00187532	0.00425492	0.00402296	0.00343599	0.00485486	0.00533022	0.00406006	0.00486295	0.00321744	0.00203156	0.00355547	0.0051197	0.00519192	0.00363206	0.00569972	0.00157167	0.00501561	0.00420504	0.00564139	0.00299545	0.00250715	0.00271496	0.00564064	0.00378525	0.0051515	0.0042159	0.002862	0.00723062	0.00590814	0.0019384	0.00367122	0.0035285	0.00339029	0.00377134	0.00186932	0.00566061	0.00302176	0.00156654	0.00662387	0.00864427	0.0037734	0.00485328	0.00291602	0.00840152	0.00420643	1
k__Bacteria;p__Firmicutes;c__Clostridia;o__Clostridiales;f__Ruminococcaceae;g__Subdoligranulum	0	0	0	0	0	0	0	0	0	0	0	0	0	0	0	0	0	0	8.73153e-05	0.000591464	0	0	0	0	0	0	0	0	0	0	0	0	0	0	0	0	5.16622e-05	0	0	0.000228537	0	0	0	0	0	0	0	2.04038e-05	0.0851064
k__Bacteria;p__Firmicutes;c__Clostridia;o__Clostridiales;f__Ruminococcaceae;g__UBA1819	0	0	0	0	0	0	0	0	0	0	0	0	0	0	0	0	0	0	0	0	0	0	0	0	0	0	0	0	0.000153865	0	0.000197712	0	0	0	0	0	0	0	0	0	0	0	0	0	0	0	6.56369e-05	8.8769e-06	0.0638298
k__Bacteria;p__Firmicutes;c__Clostridia;o__Clostridiales;f__Ruminococcaceae;g__[Eubacterium] coprostanoligenes group	0.0158611	0.0103644	0.0245204	0.0128738	0.01788	0.017996	0.0107916	0.0156097	0.0271071	0.0153058	0.0178216	0.0111297	0.00659596	0.0139712	0.00578875	0.0166348	0.0198496	0.0219138	0.0293379	0.0181698	0.0203066	0.0166357	0.0209682	0.0198229	0.0273175	0.0145546	0.0119048	0.0119094	0.0160327	0.016218	0.0190086	0.0126058	0.0180648	0.0125943	0.0116756	0.0173383	0.0112882	0.0215403	0.016556	0.0142454	0.0158357	0.0154102	0.0273491	0.0224643	0.0176119	0.0146642	0.026036	0.0170103	1
k__Bacteria;p__Firmicutes;c__Clostridia;o__Clostridiales;f__Ruminococcaceae;g__uncultured	0.00366551	0.00144879	0.00853459	0.00557527	0.00469669	0.00311109	0.000330873	0.00303429	0.00920674	0.00438229	0.00373011	0.00131324	0.00160941	0.00501413	0.00267621	0.00374542	0.00757384	0.00446065	0.00918993	0.00846976	0.00641401	0.00814155	0.00404103	0.00581096	0.00447828	0.00558218	0.00213823	0.0029635	0.00563146	0.00527681	0.00508403	0.0047374	0.00271915	0.0047165	0.000430305	0.00546088	0.00374551	0.00241574	0.00578585	0.00292019	0.00452936	0.00491669	0.00683727	0.00888006	0.0051785	0.00571989	0.00608235	0.00473205	1
k__Bacteria;p__Firmicutes;c__Clostridia;o__Clostridiales;f__Ruminococcaceae;g__uncultured bacterium	0	0	0.000158537	0	0	0	0	0	0	0	0.000110522	0.000229817	0	0	0	0.000129152	0	0	0	0	0	0	0.000197813	0	0	0	0	0	0	0	0	0	0.000134611	0	0	0	0	0	0	0	0	0	0.000879078	0	0	0	0.000196911	4.33285e-05	0.170213
k__Bacteria;p__Firmicutes;c__Clostridia;o__Clostridiales;f__Ruminococcaceae;g__uncultured rumen bacterium	0	0	0	0	0	0	0	0	0	0	5.52608e-05	0	0	0	0.000232714	0	0	0	0	0	0	0	0	0	0	0	0	0	0	0	0	0	0	0	0	0	0	0	0	0	0	0	0	0.00025156	0	0	0	1.14795e-05	0.0638298
k__Bacteria;p__Firmicutes;c__Clostridia;o__Clostridiales;f__Syntrophomonadaceae;g__Syntrophomonas	0	0	0	0	0	0	0	0	0	0	0	0	0	0	0	0	0	0	0	0	0	0	0	0	5.59785e-05	0	0	0	0	0	0	0	0	0	0	0	0	0	0	0	0	0	0	0	0	0	0	1.19103e-06	0.0212766
k__Bacteria;p__Firmicutes;c__Clostridia;o__MBA03;f__uncultured prokaryote;g__uncultured prokaryote	0	0	0	0	0	0	0	0	0	0	0	0	0	0	0	0	0	0	0	0	0.000266141	0	0.000226072	0	0	0	0	0	0	0	0	0	0	0	0	0	0	0	0	0	0	0	0	0	0	0	0	1.04726e-05	0.0425532
k__Bacteria;p__Firmicutes;c__Erysipelotrichia;o__Erysipelotrichales;f__Erysipelotrichaceae;g__Breznakia	6.85143e-05	8.35841e-05	0	0	0	0.000134099	0	0	0	0	0	9.84931e-05	0	4.5583e-05	0	0	0	0	0.000109144	0	0	0	0	0	0.000167936	0	5.77901e-05	0	0	8.94374e-05	0	0	0	0	8.6061e-05	0.000113768	7.74933e-05	0	0	5.07859e-05	0	6.82874e-05	0	5.03119e-05	0	0	0	2.7687e-05	0.319149
k__Bacteria;p__Firmicutes;c__Erysipelotrichia;o__Erysipelotrichales;f__Erysipelotrichaceae;g__Candidatus Stoquefichus	0	0	0.00018496	5.06842e-05	0	0	0	0	0	0	0	0	0	0	0	0	0	0	0	0	0	0	0	0	0	0	0	0	0	0	0	0	0	0	0	0	0	8.62763e-05	0	0	0	0	0	0	0	0	0	6.84938e-06	0.0638298
k__Bacteria;p__Firmicutes;c__Erysipelotrichia;o__Erysipelotrichales;f__Erysipelotrichaceae;g__Catenisphaera	0.00304888	0.000668673	0.000871955	0	0	0.00160918	0	0.000236	0.000228031	0.000225559	0.0015473	0.000196986	0.000580444	0.00091166	0.000145446	0.000103322	0.0002534	0.00120367	0.000567549	0	0.000745196	0	0.000113036	0.000281175	0.012987	0	0.00023116	0	0	0	0	0	0.000269222	0.00033143	0.00203678	0.000159276	0.00268644	0	0	0.000812575	0.000374608	0.000500774	0.000488377	0.000729523	0.000225152	0	0.000109395	0.000754876	0.702128
k__Bacteria;p__Firmicutes;c__Erysipelotrichia;o__Erysipelotrichales;f__Erysipelotrichaceae;g__Dubosiella	0	0	0	0	0.000162757	0	0	0	0	0	0	0	0	0	0	0	0	0	0	0	0	0	0	0	0	0	0.0176838	0	0	0	0	0	0	0	0	0	0	0	0	0	0	0	0	0	0	0	0	0.000379713	0.0425532
k__Bacteria;p__Firmicutes;c__Erysipelotrichia;o__Erysipelotrichales;f__Erysipelotrichaceae;g__Erysipelatoclostridium	0.000548114	0.000167168	0.000105691	0	0	0	0	0	0.000114015	0	5.52608e-05	0	7.91515e-05	0	0	0.000154983	0	0.000106206	0	0.000189268	0.000425826	0	0	0	0	0	0	0	0	0	0	0	0.000215378	5.09892e-05	0.000143435	0	0.00023248	0	0	7.61789e-05	0	0.000364199	0	0.000729523	0	0	0	7.99546e-05	0.361702
k__Bacteria;p__Firmicutes;c__Erysipelotrichia;o__Erysipelotrichales;f__Erysipelotrichaceae;g__Erysipelothrix	0.000102771	8.35841e-05	5.28457e-05	0	0.000116255	0	5.09035e-05	0	0	0	0	0.000196986	0	6.83745e-05	0	7.74913e-05	0	0	0	0	0	0	0.000169554	0	0	8.76783e-05	0.000144475	0	0	0	0.000197712	0	5.38445e-05	0	0	0	0	8.62763e-05	0	7.61789e-05	0	0.000136575	0	0	0	0	0	3.62022e-05	0.340426
k__Bacteria;p__Firmicutes;c__Erysipelotrichia;o__Erysipelotrichales;f__Erysipelotrichaceae;g__Erysipelotrichaceae UCG-003	0	0	0	0	0	8.04592e-05	0	0.000168572	0	0	0	0	0	0	0	0	0	0.000141608	6.54865e-05	0	0	0	0.000197813	0	0.000167936	0	0	0	0	0	0	0	0	0	0	0	0	0	0	0	0	0	0	0	0	0	0	1.74867e-05	0.12766
k__Bacteria;p__Firmicutes;c__Erysipelotrichia;o__Erysipelotrichales;f__Erysipelotrichaceae;g__Erysipelotrichaceae UCG-004	0.0031174	0.00108659	0.00726629	0.00978206	0.0117882	0.00252105	0.00603207	0.002596	0.00723997	0.000998904	0.00359195	0.00282347	0.00105535	0.00280335	0.0045961	0.00648344	0.00239322	0.0118243	0.0027286	0.00139586	0.00266141	0.00714789	0.00522791	0.00290548	0.00075571	0.00911854	0.0041031	0.00913976	0.00824717	0.00658856	0.00497105	0.0126875	0.00247685	0.00420661	0.00349981	0.00550638	0.00320306	0.00370988	0.0140764	0.00266626	0.00248604	0.00443868	0.00310119	0.00218857	0.00327721	0.0109351	0.0159716	0.0052643	1
k__Bacteria;p__Firmicutes;c__Erysipelotrichia;o__Erysipelotrichales;f__Erysipelotrichaceae;g__Erysipelotrichaceae UCG-009	0	0.00019503	5.28457e-05	0	0	0	0	0	0	0	0	0	0	0	0	0	0.000168933	0	0.000174631	0	0	0	0	0.000117156	0	0	8.66852e-05	0	0	0	0	0	0.000188456	0	0	0	0	0	0	0.000101572	0.000136221	6.82874e-05	0.000146513	0.000176092	0	0	0	3.43068e-05	0.255319
k__Bacteria;p__Firmicutes;c__Erysipelotrichia;o__Erysipelotrichales;f__Erysipelotrichaceae;g__Faecalicoccus	0	0	0	0	0	0	0	0	0	0	0	0	0	0	0	0	0	0	0	0	0.000984723	0	0	0	0	0	0	0	0	0	0	0	0	0	0	0	0	0	0	0	0	0	0	0	0	0	0	2.09516e-05	0.0212766
k__Bacteria;p__Firmicutes;c__Erysipelotrichia;o__Erysipelotrichales;f__Erysipelotrichaceae;g__Solobacterium	0	0	0	0	0	0	0	0	0	0	0	0	0	0	0	0	0	0	0.000130973	0	0	0	0.000197813	0	0.000475817	0	0	0	0	0	0	0	0	0	0	0	0	0	0	0	0	0	0	0	0	0	0	1.71192e-05	0.0638298
k__Bacteria;p__Firmicutes;c__Erysipelotrichia;o__Erysipelotrichales;f__Erysipelotrichaceae;g__[Anaerorhabdus] furcosa group	0.000171286	0.000139307	0.000343497	0.000380132	0.000209259	8.04592e-05	0.00043268	0	5.70077e-05	0	0.000110522	3.2831e-05	0.000211071	0.00029629	0	0.000206644	0.000422333	0	6.54865e-05	0	0.000425826	0	0.000254331	0.000140588	0.000223914	0.000175357	0.00011558	0	0.000184638	0.000298125	0.000338935	0.000190585	0	0.000152968	0	9.10146e-05	0.000309973	0	0.000225423	0	0.000306498	6.82874e-05	0.000341864	0.00012578	0	0	0.000196911	0.00015586	0.723404
k__Bacteria;p__Firmicutes;c__Erysipelotrichia;o__Erysipelotrichales;f__Erysipelotrichaceae;g__uncultured	0.000274057	0.00105873	0.00409555	0.00362392	0.00313888	0.00120689	0.00223976	0.00128114	0.00515919	0.00103113	0.000193413	0.000492465	0.00102897	0.000774911	0.000814498	0.00222142	0.00132331	0.00191171	0.00074218	0.00511025	0.00303401	0.00272453	0.00375844	0.00192136	0.000811688	0.0012275	8.66852e-05	0.00160638	0.00138479	0.00137137	0.0025985	0.00187862	0.00134611	0.00173363	0.00106142	0.00125145	0.00069744	0.00365236	0.000626174	0.000837968	0.000817327	9.10498e-05	0.00239305	0.000603743	0.00110074	0.00165428	0.00170656	0.00169574	1
k__Bacteria;p__Firmicutes;c__Limnochordia;o__Limnochordales;f__Limnochordaceae;Ambiguous_taxa	0	0	0.000237806	0	0	0	0	0	0	0	0	0	0	0	0	0	0	0	0	0	0.000691968	0	0	0	0	0	0	0	0	0	0	0	0	0.000152968	0	0	0	0	0	0	0	0	0	0	0	0	0.000196911	2.72266e-05	0.0851064
k__Bacteria;p__Firmicutes;c__Limnochordia;o__Limnochordales;f__Limnochordaceae;g__uncultured compost bacterium	0	0	0	0	0	0	0	0	0.000313542	0	0	0	0	0	0	0	0	0	0	0	0.00031937	0	0	0	0	0	0	0	0	0	0	0	0	0	0	0	0	0	0	0	0	0	0	0	0	0	0	1.34662e-05	0.0425532
k__Bacteria;p__Firmicutes;c__Negativicutes;o__Selenomonadales;f__Acidaminococcaceae;g__Acidaminococcus	0	0	0	0	0	0	0	0	0	0	0	0	0	0	0	0	0	0	0	0	0	0	0	0	0	0	0	0	0	0	0	0	0	0	0	0	5.16622e-05	0	0	0	0	0	0	0	0	0	0	1.0992e-06	0.0212766
k__Bacteria;p__Firmicutes;c__Negativicutes;o__Selenomonadales;f__Acidaminococcaceae;g__Phascolarctobacterium	0.0113049	0.0159367	0.0233842	0.0135327	0.0113232	0.0194443	0.0148129	0.022892	0.0125417	0.0127602	0.00839965	0.0139532	0.0171495	0.00925335	0.00747593	0.0144909	0.0116845	0.021489	0.00932091	0.0052522	0.019588	0.0147445	0.0191031	0.0134261	0.0135748	0.0100538	0.0106334	0.0139312	0.0088934	0.0226277	0.0116368	0.011544	0.0119535	0.0114471	0.0154623	0.0100116	0.0101775	0.0164213	0.00636193	0.0106904	0.0123621	0.0133843	0.0277398	0.0123013	0.0212644	0.0110472	0.0123179	0.0138107	1
k__Bacteria;p__Firmicutes;c__Negativicutes;o__Selenomonadales;f__Veillonellaceae;g__Anaerovibrio	0.00161009	0.00206174	0.000819109	0.000304105	0	0.00490801	0.00101807	0.000876572	0	0.000805568	0.00140915	0.00105059	0.00124004	0	0.00785409	0.000361626	0.000394177	0.000601834	0.000502063	0.000733415	0.000452441	0.000320533	0.000423884	0.001195	0.000699731	0.000584522	0.000375636	0	0.000338503	0.00366693	0	0.000245038	0.0016961	0.00124924	0.00312688	0.000204783	0.00046496	0.000891522	0	0.000736396	0.000272442	0.000705636	0.000268607	0.000201248	0.001476	0.000700967	0.000831401	0.00101444	0.87234
k__Bacteria;p__Firmicutes;c__Negativicutes;o__Selenomonadales;f__Veillonellaceae;g__Quinella	0.000445343	0.000807979	0.000924801	0.000430816	0.000325513	0.000777772	0.000559939	0.000842858	0.000655588	0.000193336	0.000165782	0.000229817	0.00068598	0.000797703	0.00037816	0.000904066	0.000929133	0.000849648	0.000196459	0	0.000558897	0	0.00127165	0.000562351	0.00117555	0.00052607	0.00112691	0.000526228	0.000584687	0.000864562	0.000564892	0.000544529	0.00142688	0	0.000917984	0.000796378	0.000981582	0.000575175	0.000475892	0.000609431	0.00057894	0.000773923	0.00109885	0	0.000675456	0	0.000940796	0.000622517	0.893617
k__Bacteria;p__Firmicutes;c__Negativicutes;o__Selenomonadales;f__Veillonellaceae;g__Schwartzia	0.0009592	0.000752257	0.000396343	0.000152053	0.000186008	0.00091187	0.000483584	0.000505715	0.000199527	0.000290005	0.000165782	0.000426803	0.000158303	0.000546996	0.000203625	0.000619931	0	0.000460226	0.000785837	0.000520488	0.000372598	0	0.000480402	0.000257744	0.000671742	0.000467617	0.000664586	0	0.000369276	0.000477	0	0	0.000376911	0	0.000516366	0.000295797	0.000878258	0.000690211	0	0.000482466	0.000340553	0.000386962	0.000756984	0.00025156	0.000200135	0.000476658	0.000262548	0.000391509	0.851064
k__Bacteria;p__Firmicutes;c__Negativicutes;o__Selenomonadales;f__Veillonellaceae;g__Selenomonas 1	0	0	0	0	0.000441768	0	0	0	0	0	0	0	0	0	0.000843587	0	0	0	0	0	0	0	0	0	0	0	0	0	0	0	0	0	0	0	0	0	0	0	0	5.07859e-05	0	0	0	0	0	0	0	2.84285e-05	0.0638298
k__Bacteria;p__Firmicutes;c__Negativicutes;o__Selenomonadales;f__Veillonellaceae;g__Selenomonas 3	0	0	0	0	0	0	0	0	0	0	0	0	0	0	0	0.000154983	0	0	0	0	0.000239527	0.00019232	0	0	0	0	8.66852e-05	0	0	0	0	0	0	0	0	0	0	0	0	0	0	0	0	0	0	0	0	1.43301e-05	0.0851064
k__Bacteria;p__Firmicutes;c__Negativicutes;o__Selenomonadales;f__Veillonellaceae;g__Veillonella	0	0	0	0	0	0	0	0	0	0	0	0	0	0	0	0	0	0	0	0	0.000904881	0	0	0	0	0	0.000635691	0	0	0	0.000593137	0	0	5.09892e-05	5.7374e-05	0	0	0	0	0	0	4.55249e-05	0	0	0	0	0	4.86723e-05	0.12766
k__Bacteria;p__Firmicutes;c__Negativicutes;o__Selenomonadales;f__Veillonellaceae;g__uncultured	0.000616628	0.00117018	0	0.000633553	0.00309238	0.00115325	0	0.00161829	0.00236582	0.00148225	0.00129863	0.000689451	0	0.00164099	0.00148355	0.000723253	0.000534955	0	0.00198642	0.00167976	0.00194283	0.00157061	0.000762992	0.000281175	0.000811688	0.0021335	0.000895747	0.000803191	0.00258493	0.00146081	0.00398249	0.00280432	0.0002423	0.000994289	0.000458992	0.00125145	0.000335805	0.000316346	0.00731371	0.000330108	0.000783272	0.000227625	0.000293026	0.00246528	0.00167613	0.00179448	0.00455082	0.00138803	0.914894
k__Bacteria;p__Fusobacteria;c__Fusobacteriia;o__Fusobacteriales;f__Fusobacteriaceae;g__Fusobacterium	0	0	0	0	0	0	0	0	0	0	0	0	0.000131919	0	0.000232714	0	0.000366022	0	0	0	0.00271464	0	0	0	0	0	0	0	6.1546e-05	0	0.00694817	0	0	0	0	0	0	0	0.000350657	0	0	0	0	0	0.000425287	0	0.00262548	0.000294818	0.191489
k__Bacteria;p__Halanaerobiaeota;c__Halanaerobiia;o__Halanaerobiales;f__Halanaerobiaceae;g__Halocella	0	0	0	0	0	0	0	0	0	0.000128891	0	0	0	0	0	0	0	0	0	0	0.000958109	0	0	0	0	0	0	0	0	0	0.000169468	0	0	0	0	0	0	0	0	0	0	0	0	0	0.00032522	0	8.75159e-05	3.5515e-05	0.106383
k__Bacteria;p__Kiritimatiellaeota;c__Kiritimatiellae;o__WCHB1-41;f__uncultured bacterium;g__uncultured bacterium	0.0159981	0.00640811	0.023305	0.0631526	0.0464554	0.00866277	0.0188343	0.0185092	0.0196106	0.020687	0.0244253	0.0168423	0.0111076	0.0144042	0.0250749	0.0316423	0.0266351	0.0294545	0.0140578	0.0261427	0.0222228	0.0324059	0.0282024	0.0494166	0.0159819	0.0322656	0.0101711	0.0333463	0.0304961	0.0172912	0.0247988	0.0482453	0.0180648	0.0316898	0.011274	0.02198	0.0152662	0.0211665	0.0123231	0.0163277	0.0177428	0.0190977	0.0308654	0.0454065	0.0142846	0.023945	0.021332	0.0239791	1
k__Bacteria;p__Kiritimatiellaeota;c__Kiritimatiellae;o__WCHB1-41;f__uncultured rumen bacterium;g__uncultured rumen bacterium	0.000787914	0.00125376	0.00187602	0.00146984	0.000511521	0.000750952	0.0014762	0.00138229	0.00096913	0.000161114	0.00182361	0.000787944	0.0019524	0.0013447	0.000290892	0.00253138	0.00115438	0.000778844	0.000196459	0.000780732	0.00106457	0.00125008	0.00146947	0.00290548	0	0.00187047	0	0.000886279	0.00030773	0.0016695	0.000112978	0.001443	0.0029076	0.00112176	0.00114748	0.00188855	0.00131739	0.000718969	0	0.000634824	0.00173682	0.00286807	0.00180699	0.00218857	0.00287694	0.000588813	0.00168468	0.00124994	0.93617
k__Bacteria;p__Kiritimatiellaeota;c__Kiritimatiellae;o__WCHB1-41;f__unidentified rumen bacterium RFP12;g__unidentified rumen bacterium RFP12	0	0	0	0	0	0	0	0	0	0	0	0	0	0	0	0	0	0	0	0	0	0	0	0	0	0	0	0	0	0	0	0	0	0	0	0	0	0	0	7.61789e-05	0	0	0	0	0	0	0	1.62083e-06	0.0212766
k__Bacteria;p__Lentisphaerae;c__Lentisphaeria;o__Victivallales;f__Victivallaceae;g__uncultured bacterium	0	0.000167168	0.000422766	0.00101368	0.000209259	0	0.000152711	0	0.000199527	0	0	6.5662e-05	0	0	0	0.000258304	0	0	0	0	5.32283e-05	9.616e-05	0.000169554	0.000398332	0	0.000175357	0	0.000166177	0	0.00011925	0	0.00046285	0	0	5.7374e-05	0.000182029	0	0.000258829	0	0	0	0	0	0.000150936	0	0.000168232	0.00021879	0.000109919	0.468085
k__Bacteria;p__Lentisphaerae;c__Lentisphaeria;o__Victivallales;f__Victivallaceae;g__uncultured rumen bacterium	0	0	0.000317074	0.000152053	0	0	0.000152711	0.000101143	0.000114015	0	0	0.000196986	0.000105535	0	0	0	0.000168933	0	0	0	0	0	0.000197813	0.000328038	0	0	0	0	0	0	0	0	0.000107689	0	0	0.000182029	0	0	0	0	0	0	0	0	0	0.00022431	0	4.99644e-05	0.276596
k__Bacteria;p__Lentisphaerae;c__Lentisphaeria;o__Victivallales;f__vadinBE97;g__uncultured bacterium	0	0	0.000211383	0.000988343	0.000558023	0	0	6.74286e-05	0	0	0.00069076	0	0	0.000205124	0	0.000335796	0.0002534	0.000318618	0.000261946	0.000709757	5.32283e-05	0.00134624	0	0	0	0.000204583	0	0.000276962	0.000153865	5.9625e-05	0	0.000598982	0	0	0	0.000796378	0	0.000287588	0.000175329	0	0.000136221	0.000136575	0	0.00012578	0	0.00022431	0	0.000195239	0.531915
k__Bacteria;p__Lentisphaerae;c__Oligosphaeria;o__Oligosphaerales;f__Oligosphaeraceae;g__Z20	6.85143e-05	0	0.000396343	0.000506842	0.000558023	0	0	0	0.000142519	0	0.000856543	0	0	0.000410247	0	0	0.000647577	0	0.000283775	0	0	0.000352587	0.000310849	0.000351469	0	0.000555296	0	0.000581621	0.000276957	0	0.000451914	0.00084402	0	0.000382419	0.000143435	0.000386812	0.000154987	0.000431382	0.000325611	0	0.000340553	0.000500774	0.000586052	0.000176092	0.000500338	0	0.000525095	0.000256354	0.617021
k__Bacteria;p__Lentisphaerae;c__Oligosphaeria;o__Oligosphaerales;f__Oligosphaeraceae;g__horsej-a03	0.000102771	0	0.000264229	0.000810948	0.000325513	0	0	0	0.000342046	0	0.000303935	0	0.000474909	9.1166e-05	0.000116357	0.000129152	0.000168933	0.000778844	4.36576e-05	0	0.000399212	0	0.000480402	0.000445194	0	0.000467617	0.000144475	0.000692406	0.000215411	0.000208687	0	0.000653435	5.38445e-05	0.000101978	0	0.00025029	0.000413298	0	0.000275517	0.000203144	0.000170277	6.82874e-05	0.000268607	0.000100624	0.000200135	0.00112155	0.00085328	0.00024979	0.744681
k__Bacteria;p__Patescibacteria;c__Gracilibacteria;o__Absconditabacteriales (SR1);f__uncultured rumen bacterium;g__uncultured rumen bacterium	0.000411086	0	0.00121545	0.000329448	0.000162757	0.000107279	0	0.000202286	0.000228031	0.000193336	0.000303935	0	0.000105535	6.83745e-05	0.00072723	0	0.000309711	0	0.000174631	0	0.000106457	6.41067e-05	0	0.00131215	0	0.000964461	0.00023116	0.000360051	0.000123092	0.00011925	0.000536647	5.44529e-05	0	0.000280441	8.6061e-05	0.000136522	0.000542453	8.62763e-05	0.000175329	0	0.000306498	0	0.000195351	0.00012578	0	0.000729006	0.000350063	0.000243079	0.744681
k__Bacteria;p__Patescibacteria;c__Microgenomatia;o__metagenome;f__metagenome;g__metagenome	0	0	0	0	4.65019e-05	0	0	0	0	0	0	0	0	0	0	0	0	0	0	0	0	0	0	0	0	0	0	0	0	0	0	0	0	0	0	0	0	0	0	0	0	0	0	0	0	0	0	9.89402e-07	0.0212766
k__Bacteria;p__Patescibacteria;c__Saccharimonadia;o__Saccharimonadales;f__Saccharimonadaceae;Ambiguous_taxa	0	0	0	0	0	0	0	0	0	0	0	0	0	0	0	0	0	0	0	0	0.000106457	0	0	0	0	0	0	0	0	0	0	0	0	0	0	0	0	0	0	0	0	0	0	0	0	0	0	2.26503e-06	0.0212766
k__Bacteria;p__Patescibacteria;c__Saccharimonadia;o__Saccharimonadales;f__Saccharimonadaceae;g__Candidatus Saccharimonas	0.002398	0.000390059	0.0015061	0.00392803	0.00720779	0.00123371	0.000839908	0.001416	0.00290739	0.00257782	0.00174072	0.00154306	0.000712363	0.000888869	0.000785409	0.0021181	0.00230875	0.00223033	0.00312152	0.00806757	0.000851653	0.00695557	0.000310849	0.00192136	0.000643753	0.00318564	0.000433426	0.00157868	0.0114168	0.00175894	0.00307866	0.0075145	0.00153457	0.000433408	0.000803236	0.0012742	7.74933e-05	0.00100656	0.00671259	0.000761789	0.00126005	0.000887736	0.000781403	0.00113202	0.00215145	0.00227113	0.00231917	0.00236124	1
k__Bacteria;p__Patescibacteria;c__Saccharimonadia;o__Saccharimonadales;f__Saccharimonadaceae;g__uncultured bacterium	0	0	0	0	0	0	5.09035e-05	0	0	0	0	0	0	0	0	0	0	0	0	0	0	0	0.000169554	0	0	0	0	0	0	0	0	0	0	0	0	0	0	0	0	0	0	0	0	0	0	0	0	4.69058e-06	0.0425532
k__Bacteria;p__Patescibacteria;c__Saccharimonadia;o__Saccharimonadales;f__uncultured Sphingobium sp.;g__uncultured Sphingobium sp.	0	0	0	0	0	0	0	0	0	0	0	0	0	0	0	0	0	0	0	0	0	0	0	0	0	0	0	0	0	0	0	0	0	0	5.7374e-05	0	0	0	0	0	0	0	0	0	0	0	0	1.22072e-06	0.0212766
k__Bacteria;p__Patescibacteria;c__Saccharimonadia;o__Saccharimonadales;f__uncultured bacterium;g__uncultured bacterium	0	0	0	0	0	0	0	0	0	0	0	0	0	0	0	0	0	0	0	0	0	0	0	0	0	0	0	0	6.1546e-05	0	0	0	0	0	0	0	0	0	0	0	0	0	0	0	0	0	0	1.30949e-06	0.0212766
k__Bacteria;p__Planctomycetes;c__Pla4 lineage;o__uncultured rumen bacterium;f__uncultured rumen bacterium;g__uncultured rumen bacterium	0.000924943	0	0	0	0	0.000268197	0	0	0	0	0	0	0.00145111	0.00380618	0	0	0.00419517	0	0	0	0	0	0	9.37251e-05	0	0	0.000260055	0	0	0	0	0	0	0	0	0	0.00247979	0	0	0.000990325	0.00262226	0	0	0	0	0	0	0.000363654	0.212766
k__Bacteria;p__Planctomycetes;c__Planctomycetacia;o__Pirellulales;f__Pirellulaceae;g__p-1088-a5 gut group	0.00325443	0.00312047	0.00301221	0.00215408	0.00346439	0.00396932	0.00246882	0.002596	0.00179574	0.00174003	0.00373011	0.0019042	0.00216347	0.00223357	0.00174535	0.00185979	0.00453304	0.00240734	0.00774923	0.00049683	0.00473732	0.00028848	0.00339108	0.00285862	0.00106359	0.00359481	0.00268724	0.000830887	0.00203102	0.00611156	0.00211834	0.00220534	0.00191148	0.00232001	0.00355719	0.00257116	0.0026606	0.00198436	0.00200376	0.00266626	0.0041888	0.00350542	0.00534772	0.0140119	0.00522853	0.00283191	0.00490089	0.00314908	1
k__Bacteria;p__Planctomycetes;c__vadinHA49;o__uncultured Planctomycetaceae bacterium;f__uncultured Planctomycetaceae bacterium;g__uncultured Planctomycetaceae bacterium	0	0	0	0	0	5.36394e-05	0	0	0	0	0	0	0	0	0	7.74913e-05	0	0	0	0	0	0	0	9.37251e-05	0.000139946	0	0	0	0	0	0	0	0	0	0	0	0	0	0	7.61789e-05	0	0	4.88377e-05	0	0	8.41161e-05	0	1.22114e-05	0.148936
k__Bacteria;p__Proteobacteria;c__Alphaproteobacteria;o__Paracaedibacterales;f__Paracaedibacteraceae;g__uncultured	0	0	0	0	0	0	0	0	0	0	0	0	0	0	0	0	0	0	0	0	0	0	0	0.000164019	0	0	0	0	0	0	0	0	0	0	0	0	0	0	0	0	0	0	2.44188e-05	0	0	0	0	4.00931e-06	0.0425532
k__Bacteria;p__Proteobacteria;c__Alphaproteobacteria;o__Rhizobiales;f__Beijerinckiaceae;g__Bosea	0	0	0	0	0	0	0	0	0	0	0	0	0	0	0	0	0	0	0	0	0	0	0	0	0	0	0	0	0	0	0	0	5.38445e-05	0	0	0	0	0	0	0	0	0	0	0	0	0	0	1.14563e-06	0.0212766
k__Bacteria;p__Proteobacteria;c__Alphaproteobacteria;o__Rhizobiales;f__Beijerinckiaceae;g__Camelimonas	0	0	0	0	0	0	0	0	0	0	0	0	0	0	0	0	0	0	0	0	0	0	0	0	0	0	0	0	0	0	0	0	0	0	5.7374e-05	0	0	0	0	0	0	0	0	0	0	0	0	1.22072e-06	0.0212766
k__Bacteria;p__Proteobacteria;c__Alphaproteobacteria;o__Rhizobiales;f__Beijerinckiaceae;g__Methylobacterium	0	0	0	0	0	0	0	0	0	0	0	0	0	0	0	0	0	0	0	0	0	0	0	0	0	0	0	0	9.23191e-05	0	0	0	0	0	0	0	0	0	0	0	0	0	0	0	0	0	0	1.96424e-06	0.0212766
k__Bacteria;p__Proteobacteria;c__Alphaproteobacteria;o__Rhizobiales;f__Devosiaceae;g__Devosia	0	0.000111445	7.92686e-05	0	0	5.36394e-05	0	0	0	0	0	0	0	0	0	0	5.63111e-05	0	0	0	0	0	0	0	0	0	0	0	0	0	0	0	0	0	0	0	0	0	0	0	0	9.10498e-05	0	0	0	5.60774e-05	0	9.52748e-06	0.12766
k__Bacteria;p__Proteobacteria;c__Alphaproteobacteria;o__Rhizobiales;f__Kaistiaceae;g__Kaistia	0	0	0	0	0	0	0	0	0	0	0	0	0	0	0	0	0	0	0	0	0	0	0	0	0	0	0	0	0	0	0	0	0	0	5.7374e-05	0	0	0	0	0	0	0	0	0	0	0	0	1.22072e-06	0.0212766
k__Bacteria;p__Proteobacteria;c__Alphaproteobacteria;o__Rhizobiales;f__Rhizobiaceae;g__Aliihoeflea	0	0	0	0	0	0	0	0	0	0	0	0	0	0	0	0	0	0	0	0	0	0	0	4.68626e-05	0	0	0	0	0	0	0	0	0	0	0	0	0	0	0	0	0	0	0	0	0	0	0	9.97076e-07	0.0212766
k__Bacteria;p__Proteobacteria;c__Alphaproteobacteria;o__Rhizobiales;f__Rhizobiaceae;g__Aminobacter	0	0	0	0	0	0	0	0	0	0	0	0	0.000131919	0	0	0	0	0	0	0	0	0	0	0	0	0	0	0	0	0	0	0	0	0	0	0	0	0	0	0	0	0	0	0	0	0	0	2.80679e-06	0.0212766
k__Bacteria;p__Proteobacteria;c__Alphaproteobacteria;o__Rhizobiales;f__Rhizobiaceae;g__Aquamicrobium	0	0	0	0	0	0	0	0	0	0	0	0	0	0	0	0	0	0	0	0	0.000292756	0	0	0	0	0	0	0	0	0	0	0	0	0	0	0	0	0	0	0	0	0	0	0	0	0	0	6.22884e-06	0.0212766
k__Bacteria;p__Proteobacteria;c__Alphaproteobacteria;o__Rhizobiales;f__Rhizobiaceae;g__Falsochrobactrum	0	0	0	0	0	0	0	0	0	0	0	0	0	0	0	0	0	0	0	0	0	0	0	0	0	0	0	0	0	0	0	0	0	0	0	0	0	0	0	0	0	0	0	0	0	0.000280387	0	5.96568e-06	0.0212766
k__Bacteria;p__Proteobacteria;c__Alphaproteobacteria;o__Rhizobiales;f__Rhizobiaceae;g__Ochrobactrum	0	0	0	0	0	0	0	0	0	0	0	0	0	0	0	0	0	0	0	0	7.98424e-05	0	0	0	0	0	0	0	0	0	0	0	0	0	0	0	0	0	0	0	0	0	0	0	0	0	0	1.69878e-06	0.0212766
k__Bacteria;p__Proteobacteria;c__Alphaproteobacteria;o__Rhizobiales;f__Rhizobiaceae;g__Shinella	0	0	0	0	0	5.36394e-05	0	0	0	0	0	0	0	0	0	0	0	0	0	0	0	0	0	0	0	0	0	0	0	0	0	0	0	0	0	0	0	0	0	0	0	0	0	0	0	0	0	1.14126e-06	0.0212766
k__Bacteria;p__Proteobacteria;c__Alphaproteobacteria;o__Rhodobacterales;f__Rhodobacteraceae;g__Gemmobacter	0	5.57227e-05	0	0	0	0	0	0	0	0	0	0	0	0	0	0	0	0	0	0	0	0	0	0	0	0	0	0	0	0	0	0	0	0	0	0	0	0	0	0	0	0	0	0	0	0	0	1.18559e-06	0.0212766
k__Bacteria;p__Proteobacteria;c__Alphaproteobacteria;o__Rhodobacterales;f__Rhodobacteraceae;g__Paracoccus	0	0	0	0	0	0	0	0	0	0	0	6.5662e-05	0	0	0	0	0	0	0	0	0	0	0	0	0	8.76783e-05	0	0	0	0	0	0	0	0	0	0	0	0	0	0	0	0	0	0	0	0	0	3.26256e-06	0.0425532
k__Bacteria;p__Proteobacteria;c__Alphaproteobacteria;o__Rhodospirillales;f__uncultured;Ambiguous_taxa	0	0	0	0	0	0	0	0	0	0	0	0	0	0	0	0	0	0	0	0	0	0	8.47769e-05	0	0	0	0	0.000138481	0	0	0	0	0	0	0	0	0	0	0	0	0	0	0	0	0	0	0	4.75017e-06	0.0425532
k__Bacteria;p__Proteobacteria;c__Alphaproteobacteria;o__Rhodospirillales;f__uncultured;g__Alphaproteobacteria bacterium canine oral taxon 081	0	0.000306475	0	0.000152053	0.000232509	0.000187738	0.00043268	0	0	0	5.52608e-05	0	5.27677e-05	0.000113958	0	7.74913e-05	0	0.000106206	0	0	0	0	0	0.000117156	0.000671742	0	0	0	0	0	0	0	0	0	0	0	0	0.000517658	0	0.000101572	0	0	7.32565e-05	0	0.000100068	0	0.000196911	7.43724e-05	0.361702
k__Bacteria;p__Proteobacteria;c__Alphaproteobacteria;o__Rhodospirillales;f__uncultured;g__uncultured bacterium	0.000445343	8.35841e-05	0.000422766	0.000228079	0.00211584	0	0.000305421	0.000202286	0.00125417	0.000128891	0.000580239	0.000623789	0.000158303	0.000227915	0.000145446	0.000232474	8.44666e-05	0.000495628	0.000829495	0.000236586	0	0.00118597	0.000169554	0.000351469	0.00162338	0.00184124	0	0.000498532	0.000523141	0.0011925	0.00124276	0.002886	0.000403834	0.000407914	0.000917984	0.00118319	0	0.000546417	0.00350657	0.000279323	0.000851383	0.00132022	0.000610471	7.54679e-05	0.000975659	0.000112155	0.00312869	0.000736905	0.914894
k__Bacteria;p__Proteobacteria;c__Alphaproteobacteria;o__Rhodospirillales;f__uncultured;g__uncultured rumen bacterium	0.00113049	0.000222891	0.00975004	0.0069184	0.00746355	0.000348656	0.000661746	0.000910286	0.00267936	0.000773345	0.00256963	0.000787944	0.000501293	0.00136749	0.00331617	0.00134318	0.000366022	0.00240734	0.000218288	0	0.00157023	0.002404	0.00483228	0.00117156	0.000895656	0.003361	0.00196486	0.00745029	0.00381585	0.00703575	0.00282446	0.00868524	0.000323067	0.00553233	0.00143435	0.00163826	0.000361636	0.00609686	0.00556043	0.00116808	0.00057894	0.000614586	0.0041512	7.54679e-05	0.00190128	0.00409365	0.00210038	0.00266761	0.978723
k__Bacteria;p__Proteobacteria;c__Alphaproteobacteria;o__Rhodospirillales;f__uncultured;g__unidentified rumen bacterium RF32	0	0	0	5.06842e-05	0	0	0	0	0	0	0	0	0	0	0	0	0	0	0	0	0	0	0	0	0	0	0	0	0	0.000149062	0	0	0	0	0	0	0	8.62763e-05	0	0	0	0	0	0	0	0	0	6.08559e-06	0.0638298
k__Bacteria;p__Proteobacteria;c__Alphaproteobacteria;o__Rickettsiales;f__Mitochondria;g__uncultured alpha proteobacterium	0	0	0	0.000152053	0	0	0	0	0	0	0	0	0	0	0	0	0	0	0	7.09757e-05	0	0	0	0	0	0	8.66852e-05	0	0	0	0	0.000108906	0	0	0	0	0	0	0.000500939	0	0	0	0	0	0	0	0.000175032	2.32892e-05	0.12766
k__Bacteria;p__Proteobacteria;c__Alphaproteobacteria;o__Rickettsiales;f__Mitochondria;g__uncultured bacterium	0	0	0	0.000380132	0.000325513	0	0	6.74286e-05	0	0	0.000193413	0	0	6.83745e-05	0	5.16609e-05	0	0	0	4.73171e-05	0	0	0	9.37251e-05	0	0.000116904	0	0.000110785	9.23191e-05	0	0	0	5.38445e-05	0	0	0	0.000206649	0	0.000175329	0	0.000102166	0	0	0	0	0	6.56369e-05	4.57702e-05	0.340426
k__Bacteria;p__Proteobacteria;c__Alphaproteobacteria;o__Rickettsiales;f__Mitochondria;g__uncultured rumen bacterium	0.000274057	0	0.00113618	0.000253421	0.000790532	0.000402296	0.000305421	0.000944001	0	0	0.000248674	0.000131324	0.000263838	0	0.000203625	0.00253138	0	0.000601834	0.000152802	0	0.000558897	0.00153856	0	0.000117156	0.00075571	0.00149053	0	0.000553925	0.00030773	0.000149062	0	0.0013341	0.000107689	0	0	0.000841885	0.000129156	0.00109283	0.000751409	0.00025393	0.000136221	6.82874e-05	0	0.00012578	0.000600405	0.000280387	0	0.000413469	0.723404
k__Bacteria;p__Proteobacteria;c__Alphaproteobacteria;o__Rickettsiales;f__uncultured;Ambiguous_taxa	0	0	0	0	0	0	0	0	0	0	0.000193413	0	0	0	0	0	0	0	0	0	0	0	0	0	0	0	0	0	0	0	0	0	0	0	0	0	0	0	0	0	0	0	0	0	0	0	0	4.11517e-06	0.0212766
k__Bacteria;p__Proteobacteria;c__Alphaproteobacteria;o__Rickettsiales;f__uncultured;g__uncultured alpha proteobacterium	0	0	0	0	0	0	0	0	0	0	0	0	0	0	0	0	0	0	0	0	0	0	0	0.000328038	0	0	0	0	0	0	0	0	0	0	0	0	0	0	0	0	0	0	0	0.000150936	0	0	0	1.01909e-05	0.0425532
k__Bacteria;p__Proteobacteria;c__Alphaproteobacteria;o__Rickettsiales;f__uncultured;g__uncultured rumen bacterium	0	0.000306475	0	0	0.000953289	0	0	0	0	0	0.00273541	0	0	0.000250707	0	0	0.000732044	0	0.00333981	0.000757074	0	0	0	0	0	0.00108137	0	0	0.000123092	0.000536625	0	0	0	0	0.000889297	0.000614348	0	0	0.000325611	0	0	0	0	0	0	0	0.000525095	0.000280218	0.297872
k__Bacteria;p__Proteobacteria;c__Alphaproteobacteria;o__Sphingomonadales;f__Sphingomonadaceae;g__Sphingomonas	0	0	0	0	0	0	0	0	0	0	0	0	0	0	0	0	0	0	0	0	0	0	0	0	0	0	0	0	0	0	0	0	0	0	0	4.55073e-05	0	0	0	0	0	0	0	0	0	0	0	9.6824e-07	0.0212766
k__Bacteria;p__Proteobacteria;c__Deltaproteobacteria;o__Bdellovibrionales;f__Bacteriovoracaceae;g__Peredibacter	0	0	0	0	0	8.04592e-05	0	0	0	0	0	0	0	0	0	0	0	0	0	0	0	0	0	0	0	0	0	0	0	0	0	0	0	0	0	0	0	0	0	0	0	0	0	0	0	0	0	1.7119e-06	0.0212766
k__Bacteria;p__Proteobacteria;c__Deltaproteobacteria;o__Bradymonadales;f__uncultured rumen bacterium;g__uncultured rumen bacterium	0.000205543	0	0.000845532	7.60264e-05	0.00137181	0.000160918	0.000789005	0.000472	8.55115e-05	0.000257782	0.00113285	0	0.00034299	0.000227915	0.00113448	0.00134318	0.00168933	0.000566432	0	0	0.000745196	0.00118597	0	4.68626e-05	0	0.00131517	0.000924642	0.000498532	0.00110783	0.000924187	0.00166643	0.000408397	0	0	0.000688488	0.00102391	0.00209232	0	0.000876644	0.00129504	0.00292876	0.000591824	0.000488377	0	0.000700473	0.00201879	0.000459458	0.000695502	0.787234
k__Bacteria;p__Proteobacteria;c__Deltaproteobacteria;o__Desulfovibrionales;f__Desulfovibrionaceae;g__Bilophila	0	0	0	0.000126711	4.65019e-05	0	0	0	0	0	0	0	0	0	0	0	0	0	0	4.73171e-05	0	0	0	0	0	0	0	0.000110785	0	0	0	0.000245038	0	0	0	0	0	0	0	0	0	0	0	0	0	0	0	1.22628e-05	0.106383
k__Bacteria;p__Proteobacteria;c__Deltaproteobacteria;o__Desulfovibrionales;f__Desulfovibrionaceae;g__Desulfovibrio	0.00140454	0.00111445	0.000924801	0.000861632	0.000813783	0.00195784	0.00114533	0.00316914	0.000541573	0	0.000884173	0.000820775	0.00253285	0.000820494	0.00037816	0.000878235	0.00121069	0.00215952	0.000764009	0.000851708	0.00077181	0.000416693	0.00127165	0.00264773	0.00201523	0.00105214	0.000924642	0.000637013	0.00061546	0.000506812	0.000197712	0.000571755	0.00304221	0	0.00183597	0.00143348	0.00092992	0.00135166	0.00025047	0.00132043	0.00214548	0.00227625	0.00100117	0.000477963	0.00142596	0.00134586	0.000809522	0.00115976	0.957447
k__Bacteria;p__Proteobacteria;c__Deltaproteobacteria;o__Desulfovibrionales;f__Desulfovibrionaceae;g__Mailhella	0.000171286	0.00061295	0.000449189	0	0.000372015	0	0.00043268	0	0.000228031	0	0.000303935	0.000492465	0.00055406	0.000660954	0	0	0.000760199	0.000212412	0.000218288	0.000212927	0	0	0.000508661	0.0003749	5.59785e-05	8.76783e-05	0	0.000110785	0.000153865	0.00035775	0.000197712	0.00046285	0.000296145	0.000509892	0.000430305	0.000273044	0.000129156	0.000287588	0.000150282	0.000558645	0.000885438	0.000728398	4.88377e-05	0	0.000300203	0.000196271	0.00021879	0.000276693	0.787234
k__Bacteria;p__Proteobacteria;c__Deltaproteobacteria;o__Desulfovibrionales;f__Desulfovibrionaceae;g__uncultured	0	0	0	0	0	0	0	0	0	9.66682e-05	0	0	0	6.83745e-05	0	0	0	0	0	0	0	0	0	4.68626e-05	0	0	0	0	0	0	0	0	0	0	0	0	0	0	0	0	0	0	0	0	0	0	0	4.50862e-06	0.0638298
k__Bacteria;p__Proteobacteria;c__Deltaproteobacteria;o__Myxococcales;f__P3OB-42;g__uncultured bacterium	0	0	0	0	0.000465019	0	0	0.00111257	0.000199527	0	0.000607869	6.5662e-05	0.000211071	0	0	0	0.000394177	0	0	0	0	0.000833387	0	0	0	0.0006722	0.000202265	0	0.000276957	0.000447187	0.000282446	0.000108906	0	0.000101978	0.000602427	0.000273044	0.00103324	0	0.000150282	0	0	0.000136575	0	0	0	0.00109351	0	0.000197241	0.446809
k__Bacteria;p__Proteobacteria;c__Deltaproteobacteria;o__Myxococcales;f__bacteriap25;g__uncultured bacterium	0	0	0	0	0	0	0	0	0	0	0	0	0	0	0	0	0	0	4.36576e-05	0	0	0	0	0	0	0	0	0	0	0	0	0	0	0	8.6061e-05	0	0	0	0	0	0	0	0	0	0	0	0	2.75997e-06	0.0425532
k__Bacteria;p__Proteobacteria;c__Deltaproteobacteria;o__Oligoflexales;f__0319-6G20;g__uncultured rumen bacterium	0.000342571	0	0	0	0	0	0	0.000573143	0.00495967	0	0	0	0	0.000706537	0	0	0	0	0	0	0	0	0	0	0	0	0	0.00650861	0	0	0	0	0	0	0	0	0	0.00520534	0	0	0	0.000523536	0	0	0	0.00479462	0	0.000502426	0.170213
k__Bacteria;p__Proteobacteria;c__Deltaproteobacteria;o__PB19;f__uncultured bacterium;g__uncultured bacterium	0	0	0.000819109	0.000278763	0	0	0	0	0.000256535	9.66682e-05	0	0	0	0	0	0.000981557	0	0	0	0	0	0	0.00353237	0	0	0	0	0	0	0	0	0	0	0.000382419	0	0	0	0	0.000125235	0	0	0	0	0	0	0.000953316	0.000371942	0.000165913	0.212766
k__Bacteria;p__Proteobacteria;c__Deltaproteobacteria;o__SAR324 clade(Marine group B);f__uncultured bacterium;g__uncultured bacterium	0	0	0.000290652	7.60264e-05	0.000186008	0	0.000203614	6.74286e-05	0.000256535	0	8.28912e-05	0.000295479	0	0	0	0	0.000168933	0	2.18288e-05	0	0	0	5.65179e-05	0	0.000111957	0	0.00017337	8.30887e-05	0	0	0	0	0	0.000203957	0	0	0	0.000115035	0	5.07859e-05	0	6.82874e-05	0	0	0.000950642	0	0.000262548	7.92677e-05	0.425532
k__Bacteria;p__Proteobacteria;c__Gammaproteobacteria;o__Aeromonadales;f__Succinivibrionaceae;g__Anaerobiospirillum	0	0	0	0	0	0	0	0	0	0	0	0	0	4.5583e-05	0	0	0	0	0	0	0	0	0	0	0	0	0	0	0	0	0	0	0	0	0	0	0	0	0	0	0	0	0	0	0	0	0	9.69851e-07	0.0212766
k__Bacteria;p__Proteobacteria;c__Gammaproteobacteria;o__Aeromonadales;f__Succinivibrionaceae;g__Ruminobacter	0.0002398	0.000529366	0.00116261	0.000760264	0.00102304	0.000375476	0.00313057	0.000640572	0.00037055	0.000290005	0.00223806	0.000820775	0.000131919	4.5583e-05	0.00116357	0.00278969	0.000281555	0.000637236	0.000392919	0.000449513	0.000931495	0.000641067	0.00053692	0.000538919	0	0.00172434	0.000809061	0.000609317	0.000246184	0.00462093	0.000141223	0.000435623	0.000188456	0.0009433	0.00109011	0.000455073	0.000180818	0.00140918	0	0.000330108	0.00180493	0.000250387	0.000488377	0.000176092	0.00102569	0.000448619	0.00205662	0.000841615	0.957447
k__Bacteria;p__Proteobacteria;c__Gammaproteobacteria;o__Aeromonadales;f__Succinivibrionaceae;g__Succinivibrio	0	0.00710465	0.014057	0.0045109	0.00223209	0.010111	0.0166964	0.00273086	0.000484565	0.00244893	0.0006355	0.0159559	0.0147486	0.00216519	0.216656	0.00423619	0.000675733	0.0053811	0.000261946	0.000402196	0.00348645	0.00423104	0.00313675	0.000562351	0.000139946	0.0073942	0.000751271	0.00697945	0.00630847	0.0407537	0.000338935	0.00631653	0.00191148	0.00379869	0.00246708	0.00150174	0	0.00575175	0.000425798	0.0018029	0.000681106	0.00248111	0.000854659	0	0.00150101	0.0230198	0.0100206	0.00974706	0.93617
k__Bacteria;p__Proteobacteria;c__Gammaproteobacteria;o__Aeromonadales;f__Succinivibrionaceae;g__Succinivibrionaceae UCG-002	0	5.57227e-05	0	0	0	0	0	0	0	0	0	0.000229817	0	0	0	0	8.44666e-05	7.0804e-05	0	0	0	0	0	4.68626e-05	0	0	8.66852e-05	0	0	0	0	0	0	0	0	0	0	8.62763e-05	0	0	0.00364392	0	0	0	0	0.000560774	8.75159e-05	0.00010538	0.212766
k__Bacteria;p__Proteobacteria;c__Gammaproteobacteria;o__Aeromonadales;f__Succinivibrionaceae;g__uncultured	6.85143e-05	0.00130948	0	0	0	0.000616854	0	0	0	0	0.000193413	0.000262648	0.000105535	0.000569788	2.90892e-05	0	0.000366022	7.0804e-05	0.00102595	0	0	0	0	0.000796663	0	0	0	0	0	0	0	0	0.000673056	0	0.00166385	0.00100116	0.000154987	0	0	0.000152358	0.00115788	0.000409724	0	0	0	0	0	0.000226123	0.404255
k__Bacteria;p__Proteobacteria;c__Gammaproteobacteria;o__Alteromonadales;f__Idiomarinaceae;g__Idiomarina	0	0	0	0	0	0	0	0	0	0	0	0	0	0	0	0	0	0	0	0	0	0	0	0	0	0	0	0	0	0	0	0	0	0	0	0	0	0	0	0	0	0	0	0	0	8.41161e-05	0	1.7897e-06	0.0212766
k__Bacteria;p__Proteobacteria;c__Gammaproteobacteria;o__Betaproteobacteriales;f__Burkholderiaceae;g__Paenalcaligenes	0	0	0	0	0	0	0	0	0	0	0	0	5.27677e-05	0	0	0	0	0	0	0	0	0	0	0	0	0	0	0	0	0	0	0	0	0	0	0	0	0	0	0	0	0	0	0	0	0	0	1.12272e-06	0.0212766
k__Bacteria;p__Proteobacteria;c__Gammaproteobacteria;o__Betaproteobacteriales;f__Burkholderiaceae;g__Pusillimonas	0	0	0	0	0	0	0	0	0	0	0	0	0	0	0	0	0	0	0	0	0	0	0	0	0	0	0	0	0	0	0	0	0	0	0	0	0	0	0	0	0	0	0	0	0	0.000252348	0	5.36911e-06	0.0212766
k__Bacteria;p__Proteobacteria;c__Gammaproteobacteria;o__Betaproteobacteriales;f__Burkholderiaceae;g__Sutterella	0	0.000250752	0.00018496	0.000430816	0.000465019	0.000268197	0.000254518	0.000134857	0.000171023	0	0	9.84931e-05	0.00034299	0.000136749	0.000174535	0.000542439	0.000366022	0	0	0.000473171	7.98424e-05	0.000256427	0	0.000281175	8.39678e-05	0.000116904	0	0.000166177	9.23191e-05	0	0	0.000626208	0.000134611	0	0.00057374	0.000204783	0	0	0.000275517	0	0	9.10498e-05	0.000219769	0	0	0.000168232	0	0.000163091	0.638298
k__Bacteria;p__Proteobacteria;c__Gammaproteobacteria;o__Betaproteobacteriales;f__Burkholderiaceae;g__uncultured bacterium	0	8.35841e-05	0	0	0	2.68197e-05	0	0	0	0	0	0	0	0	0	0	0	0	0	0	0	0	0	0	0.000139946	0	0.00011558	0	0	0	0	0	5.38445e-05	0	0	0	7.74933e-05	0	0	0	0	6.82874e-05	0	0	0	0	0	1.20331e-05	0.148936
k__Bacteria;p__Proteobacteria;c__Gammaproteobacteria;o__Betaproteobacteriales;f__Neisseriaceae;g__Neisseria	0	0	0	0	0	0	0	0	0	0	0	0	0	0	0	0	0	0	0	0	0	0	0	0	0	0	0	0	0	0	0	0	0	0	0	0	5.16622e-05	0	0	0	0	0.000136575	0	0	0	0	0	4.00504e-06	0.0425532
k__Bacteria;p__Proteobacteria;c__Gammaproteobacteria;o__Betaproteobacteriales;f__T34;g__uncultured bacterium	6.85143e-05	0.00061295	0	0.00709579	0.00453393	0.000268197	0	0.00104514	0.000228031	0	0.000386826	9.84931e-05	0.000105535	0.000159541	0	0.0017823	0.000450488	0	0.000174631	0.000236586	0.000798424	0.00134624	0.00113036	0.000140588	0	0	0	0.00235418	0.000400049	0	0.000649626	0.0010346	0.000215378	0.000484397	0.00028687	0.000341305	0	0.00100656	0	0	0.000783272	4.55249e-05	0.000756984	0.000477963	0.000650439	0.000308426	0.00021879	0.000652701	0.744681
k__Bacteria;p__Proteobacteria;c__Gammaproteobacteria;o__Enterobacteriales;f__Enterobacteriaceae;g__Escherichia-Shigella	0	5.57227e-05	0.000317074	0.000101368	0.00106954	0.00174328	0.00542123	0.000472	0.00393353	0.00299671	0	0.00367707	0.00116089	0.000592579	0.00075632	0.000671592	0.000309711	0.000743442	0	0	0.00125086	0.000609013	0.00429536	0.00091382	0	0.00339023	0.00661697	0	0.000984737	0.000626062	0.00909476	0.000925699	0.00110381	0.00152968	0.000745862	0.00177478	0	0.00215691	0.000300564	0.000990325	0.000272442	0.000682874	0.000146513	0.00012578	0.00180122	0.000252348	0.00179408	0.00141291	0.851064
k__Bacteria;p__Proteobacteria;c__Gammaproteobacteria;o__Enterobacteriales;f__Enterobacteriaceae;g__Proteus	0	0	0	0	0	0	0	0	0	0	0	0	0	0	0	0	0	0	0	0	0	0	0	0	0	0	0	0	0	0	0	0	0	0	0	0	0	0	0	0	0	0	0	0	0	8.41161e-05	0	1.7897e-06	0.0212766
k__Bacteria;p__Proteobacteria;c__Gammaproteobacteria;o__Oceanospirillales;f__Saccharospirillaceae;g__Oceanobacter	0	0	0	0	0	0	0	0	0	0	0	0	0	0	0	0	0	0	0	0	0	0	0	0	0	0	0	0	0	0	0	0	0	0	0	0	0	0	0	0	0	4.55249e-05	0	0	0	0	0	9.68615e-07	0.0212766
k__Bacteria;p__Proteobacteria;c__Gammaproteobacteria;o__Pasteurellales;f__Pasteurellaceae;g__Actinobacillus	0	0.000139307	0	0	0	0	0	0	0	0	0	0	0	0	0	0	0	0	0	0	0	0	0	0	0	0	0	0	0	0	0	0	0	0	0	0	5.16622e-05	0	7.51409e-05	0	0	0	0	0	0	0	0	5.66191e-06	0.0638298
k__Bacteria;p__Proteobacteria;c__Gammaproteobacteria;o__Pseudomonadales;f__Moraxellaceae;g__Acinetobacter	0	0	0.000290652	0	0.000279011	0	0	0	0	0	0	0.000164155	0	0	0	0	0	0	0	0	0	0	0.000226072	0	5.59785e-05	0.000321487	0.00141586	0	0	0.000149062	0	0	0	0	0	0.000204783	0	0	0	0.000101572	0	0	0	0	0.000275186	0	4.37579e-05	7.50548e-05	0.255319
k__Bacteria;p__Proteobacteria;c__Gammaproteobacteria;o__Pseudomonadales;f__Pseudomonadaceae;g__Pseudomonas	0	0	0	0	0	0	0.000152711	0	0	0	0	0	0	0	0	0	0	0	0	0	0.000106457	0	0	0	0	0	0	0	0	0	0	0	0	0	0	4.55073e-05	0	0	0	0	0	0	0	0	0	0.000252348	0	1.18515e-05	0.0851064
k__Bacteria;p__Proteobacteria;c__Gammaproteobacteria;o__Pseudomonadales;f__Pseudomonadaceae;g__Thiopseudomonas	0	0	0	0	0	0	0	0	0	0	0	0	0	0	0	0	0	0	0	0	0	0	0	0	0	0	0	0	0	0	0	0	0	0	5.7374e-05	0	0	0	0	0	0	0	0	0	0	0	0	1.22072e-06	0.0212766
k__Bacteria;p__Proteobacteria;c__Gammaproteobacteria;o__WN-HWB-116;f__uncultured bacterium;g__uncultured bacterium	0	0	0	0	0	5.36394e-05	0	0	0	0	0	0	0	0	0	0	0	0	0	0	0	0	0	0	0	0	0	0	0	0	0	0	0	0	0	0	0	0	0	0	0	0	0	0	0	0	0	1.14126e-06	0.0212766
k__Bacteria;p__Proteobacteria;c__Gammaproteobacteria;o__Xanthomonadales;f__Xanthomonadaceae;g__uncultured	0	0	0	0	4.65019e-05	0	0	0	0	0	0	0	0	0	0	0	0	0	0	0	0	0	0	0	0	0	0	0	0	0	0	0	0	0	0	0	0	0	0	0	0	0	0	0	0	0	0	9.89402e-07	0.0212766
k__Bacteria;p__Spirochaetes;c__Leptospirae;o__Leptospirales;f__Leptospiraceae;g__RBG-16-49-21	0	0	0	0	0	0	0	0	0	0	0	0	0	0	0	5.16609e-05	0	0	0	0	0	0	0	0	0	0	0	0	0	0	0	0	0	0	0	0	0	0	0	0	0	0	0	0	0	0	0	1.09917e-06	0.0212766
k__Bacteria;p__Spirochaetes;c__Leptospirae;o__Leptospirales;f__Leptospiraceae;g__Rs-H88 termite group	0	0	0	0.000278763	0.000534772	0	0	0	0	0	0.000110522	0	0	9.1166e-05	0	0.000154983	0	0	0	0	0	0	0	0.000234313	0	0.000350713	0	0	0.000215411	0	0	0.000217812	0	0	0	0.000113768	0	0	0.000275517	0	0	0	0	0.000176092	0	0.000336464	0.000525095	7.69232e-05	0.297872
k__Bacteria;p__Spirochaetes;c__MVP-15;o__uncultured rumen bacterium;f__uncultured rumen bacterium;g__uncultured rumen bacterium	0.000205543	0.00019503	0	0.000202737	0	0.00101915	0	0	0	0	0.00129863	0.000196986	0.000105535	6.83745e-05	0	0	0.000112622	0	8.73153e-05	0	0	0	0	4.68626e-05	0.000783699	0	0	0	0	0	0	0	0.000376911	0	0.00200809	0.000614348	0.000154987	0	0	0.000507859	0.000170277	0.000546299	0	0	0.00142596	0	0	0.000215473	0.425532
k__Bacteria;p__Spirochaetes;c__Spirochaetia;o__Spirochaetales;f__Spirochaetaceae;g__M2PT2-76 termite group	0.000308314	0	0	0	0.000186008	0.000107279	0	0.000168572	0.000313542	0	0.000193413	0	5.27677e-05	0.000387456	0.000552695	5.16609e-05	0.000309711	0	0	0	0	0.00057696	0	0	0	0.000292261	0	0.000415443	0.000246184	0	0.000169468	0	0	0.000178462	0.000143435	0	0.000387467	0	0.000475892	0	0.000204332	0	0.000195351	0.00012578	7.50507e-05	0.000364503	0.0004157	0.00014676	0.553191
k__Bacteria;p__Spirochaetes;c__Spirochaetia;o__Spirochaetales;f__Spirochaetaceae;g__Sediminispirochaeta	0.0004796	0.000139307	0.00055488	0.000506842	0.00097654	0.000134099	0.000381777	0.000269714	0.00131118	0.000290005	0.000165782	6.5662e-05	0.000211071	0.000341873	0.000319981	0.00142067	0.000534955	0.000389422	0.000174631	0.00049683	0.000106457	0.00355792	0.000565179	0.000538919	0.000251903	0.000993687	0.000260055	0.00116324	0.000892418	0.000447187	0.00073436	0.00147023	0.000134611	0.000254946	0.00028687	0.000364058	0.000361636	0.000949039	0.000601127	0.000533252	0.000476774	0.000318674	0.000146513	0.000327028	0.000275186	0.000953316	0.00100643	0.000577358	1
k__Bacteria;p__Spirochaetes;c__Spirochaetia;o__Spirochaetales;f__Spirochaetaceae;g__Sphaerochaeta	0	0.000278614	0.00124187	0.00146984	0.000581274	0.00112643	0.00114533	0	0.00108315	0	0.000497347	0.000755113	0	0.000182332	0.000261803	0.00116237	0.000168933	0.000495628	0.000152802	0.0013722	0.000159685	0.00163472	0.000734733	0.000468626	0.000195925	0.00105214	0.000606796	0.000830887	0.000430822	0.000924187	0.000197712	0.000707888	0.000269222	0.000509892	0.00057374	0.000887392	0.000309973	0.000201311	0	0.000279323	0.000136221	0.000591824	0.000341864	7.54679e-05	0.000875591	0.00165428	0.000525095	0.000577667	0.893617
k__Bacteria;p__Spirochaetes;c__Spirochaetia;o__Spirochaetales;f__Spirochaetaceae;g__Treponema 2	0.129321	0.0867324	0.0208476	0.0583376	0.0830291	0.142547	0.149326	0.0596743	0.0473734	0.0235548	0.148182	0.111987	0.071764	0.145045	0.143759	0.068554	0.105217	0.05328	0.111283	0.109019	0.0385639	0.0682416	0.020403	0.0749098	0.115596	0.0978197	0.0320735	0.13549	0.0965657	0.0657961	0.0671092	0.0830679	0.0853705	0.0452019	0.125879	0.12271	0.163898	0.117882	0.15449	0.121912	0.125834	0.0723846	0.0538679	0.0977058	0.0568384	0.0781719	0.106791	0.091349	1
k__Bacteria;p__Spirochaetes;c__Spirochaetia;o__Spirochaetales;f__Spirochaetaceae;g__uncultured	0	0	0	0	0	8.04592e-05	0	0	0	0	5.52608e-05	0	0	0	0	0	0.000112622	0	0	0	0	0	0	0	0	0	0	0	0	0	0	0	0	5.09892e-05	0	0	0	0	0	0	0	0	0	0	0	0	0	6.36875e-06	0.0851064
k__Bacteria;p__Synergistetes;c__Synergistia;o__Synergistales;f__Synergistaceae;g__Cloacibacillus	0.000137029	2.78614e-05	0.000158537	0.000304105	0.000325513	0.000429115	0	0.000337143	0.000114015	0.00035445	8.28912e-05	0	0	0.000136749	0.000116357	0.000361626	0.00081651	0	8.73153e-05	0.000851708	0.000425826	0.000448747	0	0.000304607	0.00212718	0.0006722	0.00017337	0.000304659	0	0	0.000423669	0.000571755	0.000161533	0	0	0.000227536	0	0	0	5.07859e-05	0	9.10498e-05	0	0.000779835	0.000125084	0.000168232	0.000196911	0.000253062	0.702128
k__Bacteria;p__Synergistetes;c__Synergistia;o__Synergistales;f__Synergistaceae;g__Fretibacterium	0	0	0	0	0	8.04592e-05	0	0	0	0	0	0	0	6.83745e-05	0	0.000464948	0	0	8.73153e-05	0	0	0	0	0	0	5.84522e-05	0	0	0	0	0	0	5.38445e-05	0	0	0	0	0	0	0	0.000204332	0	0	0.000176092	0	0	0	2.54004e-05	0.170213
k__Bacteria;p__Synergistetes;c__Synergistia;o__Synergistales;f__Synergistaceae;g__Pyramidobacter	0.000171286	0.000501505	0.000158537	0.000202737	0.000697528	0.000643673	0.000203614	0.000640572	0	0	0.00160256	0.000393972	0.000263838	0.000433039	0.000349071	0.000284135	0.000703888	0.000141608	0.000436576	0.000141951	0.000212913	0.000352587	0.000197813	0.0003749	0.000307882	0.000964461	0	0	0.000276957	0.000298125	0.000225957	0.000626208	0.000376911	0.000203957	0.000545053	0.000546088	0.000671609	0	0.000751409	0.000507859	0	0.000546299	0.000122094	0	0.000450304	0.000364503	0.000328184	0.000366429	0.851064
k__Bacteria;p__Synergistetes;c__Synergistia;o__Synergistales;f__Synergistaceae;g__Synergistes	0	0	0	0	0	0	0	0	0	0	0	0	0	0	0	0.000154983	0	0	0	0	0	0	0	9.37251e-05	0	0.000175357	0.000144475	0	0	0	0	0	0	0	0	0	0	0	0.000125235	0	0	0	4.88377e-05	0	0	0	0	1.58003e-05	0.12766
k__Bacteria;p__Synergistetes;c__Synergistia;o__Synergistales;f__Synergistaceae;g__uncultured	0.000205543	0.000111445	0	0.00108971	0.00134855	0.000134099	0	0.000134857	0.000142519	0.000257782	0.000552608	0.000131324	0	0.000364664	0.000581784	0.000387457	0.00121069	0.000460226	0.000567549	0.00099366	0.000878267	0.00108981	0.000367367	0.00133558	0	0.00052607	0	0	0.000646233	0	0.000847338	0.00100738	0.000134611	0.000178462	0.000200809	0.000386812	0	0	0.000400751	0	0.000340553	0	0.000610471	0.00133327	0.000200135	0.000280387	0.000153153	0.00041685	0.765957
k__Bacteria;p__Tenericutes;c__Mollicutes;o__Anaeroplasmatales;f__Anaeroplasmataceae;g__Anaeroplasma	0.000890685	0.000473643	0.000264229	0.00164724	0.0013253	0	0.00274879	0.001416	0.000114015	0	0.000165782	0.000886438	0.000211071	0.000227915	0.000698141	0.00157566	8.44666e-05	0.0018409	0.000152802	0.000520488	0.000399212	9.616e-05	0.000254331	0.000585782	0.000643753	0.000847557	0.00011558	0.00182795	0.00141556	0.00149062	0	0.00163359	0.000699978	0.00122374	0.000659801	0.000659856	0.000206649	0.00186932	0.00117721	0.00025393	0.000647051	0.000455249	0.000537214	0.000477963	0.00142596	0.00266368	0.00172844	0.000834887	0.93617
k__Bacteria;p__Tenericutes;c__Mollicutes;o__EMP-G18;f__uncultured Mollicutes bacterium;g__uncultured Mollicutes bacterium	0	0	0	0	0.000116255	0.000160918	0.000356325	0	0	0	0	0	0	0	0	0	0	0	0.000130973	7.09757e-05	0	0.00019232	0	0	0	0	0	0	0	0.000149062	0	0	0	0	0	9.10146e-05	0	0.000258829	0	0	0	0	0	0	0	8.41161e-05	0.000131274	3.70652e-05	0.234043
k__Bacteria;p__Tenericutes;c__Mollicutes;o__EMP-G18;f__uncultured bacterium;g__uncultured bacterium	0	0	0	0	0	0	0	0	0	0	0	0	0	0	0	0	8.44666e-05	0	0	0	0	0	0.000197813	0	0	0	0	0	0	0	0	0.000190585	0.000107689	0	0	0	0	0	0	0	0	0	0	0	0	0	0	1.23522e-05	0.0851064
k__Bacteria;p__Tenericutes;c__Mollicutes;o__Izimaplasmatales;f__Izimaplasmataceae;g__unidentified rumen bacterium RF3	0.000102771	0	0.000528457	0.000582869	0.000581274	8.04592e-05	0.000610842	0.000101143	5.70077e-05	0	0.000248674	0	7.91515e-05	4.5583e-05	0	0.000206644	0.000168933	0.000141608	0	0	0.000399212	0.000128213	0.00028259	0	0	0.000350713	0.000317846	0.000997064	0.000123092	0.00035775	0.000225957	0.000517302	0.000107689	0.000203957	0.000258183	9.10146e-05	5.16622e-05	0.000747728	0.000776456	0.000152358	0	0.000136575	9.76753e-05	0	0.000200135	0.00100939	0.000722006	0.000250851	0.787234
k__Bacteria;p__Tenericutes;c__Mollicutes;o__Izimaplasmatales;f__gut metagenome;g__gut metagenome	0.0002398	0.000222891	0.000528457	0.000329448	0.00025576	0.000214558	0.00043268	0	0	0	0	0.000426803	7.91515e-05	0.000387456	5.81784e-05	0.000232474	0	0.000637236	2.18288e-05	0	0	0	8.47769e-05	0	0	0.000175357	0.000288951	0.000166177	9.23191e-05	0.000149062	0.00036718	0.000190585	0.0004846	0.000280441	0	0.000432319	0	0.000949039	0.000400751	0.000101572	0.000102166	0.000478011	0.000122094	0.000100624	0	0	0.000437579	0.000201496	0.702128
k__Bacteria;p__Tenericutes;c__Mollicutes;o__Izimaplasmatales;f__uncultured bacterium;g__uncultured bacterium	0.000205543	8.35841e-05	0.000871955	0.00136847	0.00097654	0.000187738	0.000305421	0.000337143	0.00168173	0.000193336	0.000138152	0	0	0.000136749	0.000349071	0.000490779	0.000168933	0.000495628	8.73153e-05	0.0022239	0.000212913	0	0.000226072	0.000328038	0	0.00198737	0.00011558	0.00163408	0.00110783	0.000626062	0.000564892	0.0010346	0	0.00061187	8.6061e-05	0.000614348	0.000852427	0.00149546	0.000626174	0	6.81106e-05	0.000478011	0.000317445	0.000176092	0.000500338	0.000588813	0.00131274	0.000550368	0.87234
k__Bacteria;p__Tenericutes;c__Mollicutes;o__Izimaplasmatales;f__uncultured rumen bacterium;g__uncultured rumen bacterium	0	0	0	0.000658895	0.000813783	0	0.000101807	0	0	0	0.000386826	9.84931e-05	0	6.83745e-05	0.000785409	0	0	0.000141608	0	0	0.000186299	6.41067e-05	0	0	0	0.000409165	0.00011558	0.000110785	0.000707779	0.000864562	0.000310691	0.00108906	0.000188456	7.64838e-05	0.000372931	0.00025029	7.74933e-05	0	0.00115216	0	0	9.10498e-05	0	0	0.000175118	0.000841161	0.000393821	0.000224089	0.574468
k__Bacteria;p__Tenericutes;c__Mollicutes;o__Izimaplasmatales;f__unidentified rumen bacterium RFN82;g__unidentified rumen bacterium RFN82	0	0	0.000343497	0.000405474	0.000418517	0.000509575	0.000330873	0	0.000171023	0	0	0	0.000105535	0.000205124	0	0.000671592	0.000337866	0.000141608	0	0	0	9.616e-05	0.000565179	0.000140588	0.000195925	8.76783e-05	0	0.000387747	0.00030773	0	0.000141223	0.00046285	0	0.000356924	0	0.000113768	0.00023248	0.000661452	0.00117721	0.000152358	0	0.000455249	9.76753e-05	0	0.000350236	0.000616851	0.000809522	0.000235095	0.659574
k__Bacteria;p__Tenericutes;c__Mollicutes;o__Mollicutes RF39;Ambiguous_taxa;Ambiguous_taxa	0	0	0	0	0	0	0	0	0	0	0.00069076	0	0	0	0	0	0	0	0.000240117	0	0	0	0	0	0	0	0	0	0	0	0	0	0	0	0	0	0	0	0	0	0	0	0	0	0	0	0	1.98059e-05	0.0425532
k__Bacteria;p__Tenericutes;c__Mollicutes;o__Mollicutes RF39;f__gut metagenome;g__gut metagenome	0	0	0	0	0.000162757	0	0	0	0	0.000322227	0.000110522	0	0	0	0	0	0	0	6.54865e-05	9.46342e-05	0.000186299	0.000128213	0	0	0	0	0	0.000166177	0	0.000178875	0	0	0	0.000178462	5.7374e-05	0	0	0	0	0	0	0	0	0	0	0	0.0004157	4.39729e-05	0.255319
k__Bacteria;p__Tenericutes;c__Mollicutes;o__Mollicutes RF39;f__metagenome;g__metagenome	0	0	0	0.000380132	0.000604525	0	0	0	0	0	0.000303935	0	0	0	0.000261803	0.0005941	0	0	0	0	0	0	0	0	0.000531796	0	0	0	0.00061546	0	0	0	0	0	0	0.000136522	0	0.000172553	5.00939e-05	0	0	0	0	0	0	0.000112155	0	8.00654e-05	0.234043
k__Bacteria;p__Tenericutes;c__Mollicutes;o__Mollicutes RF39;f__uncultured Erysipelotrichia bacterium;g__uncultured Erysipelotrichia bacterium	0	0	0	0	0	0	0	0	0	0	0	0	0	0	0	0	0	0	0	0	0	0	0	0	0	0	0	0	0	0	0	0	0	0	0	0	0	0	0	0	0	0	0	0	0	5.60774e-05	0	1.19314e-06	0.0212766
k__Bacteria;p__Tenericutes;c__Mollicutes;o__Mollicutes RF39;f__uncultured Firmicutes bacterium;g__uncultured Firmicutes bacterium	0	5.57227e-05	0	0	0	0	0.000152711	0	0	0	5.52608e-05	0	0	0	0	0	0	0	0	0	0	0	0	0	0	0	0	0	0	0	0	0	0	0	0	0	0	0	0	0	0	0	0	0	0	0	0	5.61051e-06	0.0638298
k__Bacteria;p__Tenericutes;c__Mollicutes;o__Mollicutes RF39;f__uncultured bacterium;g__uncultured bacterium	0.0007194	0.000111445	0.000475612	0	0.00074403	0.000348656	0.000178162	0	0.000826611	0	8.28912e-05	0.000426803	0.000263838	0.000113958	0.000465427	0.00116237	5.63111e-05	0.000460226	0.000305603	0.00212927	0.000133071	0.000512853	0.000621697	4.68626e-05	0.000419839	0.00052607	0.000375636	0.000138481	0.00292344	0.000208687	0.000197712	0.000272264	0.000161533	0.000203957	0	0.000182029	0.000154987	0.000402623	0.000751409	7.61789e-05	6.81106e-05	0.000136575	0.000390701	0.000150936	0.000225152	0.000672929	0.000131274	0.000403311	0.914894
k__Bacteria;p__Tenericutes;c__Mollicutes;o__Mollicutes RF39;f__uncultured prokaryote;g__uncultured prokaryote	0	0	0	0.000152053	0	5.36394e-05	0	0	0	0	0	0	0	0	0	0	0	0	0	4.73171e-05	0	0	0	0	0	0	0	0	0	0.00011925	0	0	0	0	0	0	0	0	0	0	0	0	0	0	0	8.41161e-05	0	9.71011e-06	0.106383
k__Bacteria;p__Tenericutes;c__Mollicutes;o__Mollicutes RF39;f__uncultured rumen bacterium;g__uncultured rumen bacterium	0	0	0	0	0.000209259	0	0.000152711	0	0.000313542	0	0.000276304	0	0	0	8.72676e-05	0	0	0	0	0	0.000212913	0	0	0	0	0.000292261	0	0	0.000246184	0	0	0.000299491	0	0	0	0	0	0	0	0.00043168	0	0	0	0	0	0.000392542	0	6.20033e-05	0.234043
k__Bacteria;p__Tenericutes;c__Mollicutes;o__Mollicutes RF39;f__unidentified rumen bacterium RF39;g__unidentified rumen bacterium RF39	0	0	0	0.000760264	0.000162757	0	0	0	0	0	0.000221043	0	0	0	0	0	0	0	8.73153e-05	0	0	0.0004808	0	0	0.000111957	0	0	0	0	0	0	0	0.000134611	0	0	0	0	5.75175e-05	0	0	0	0	0	0	0	0	0.000175032	4.66233e-05	0.191489
k__Bacteria;p__Tenericutes;c__Mollicutes;o__Mollicutes RF39;f__unidentified rumen bacterium RF9;g__unidentified rumen bacterium RF9	0	0	0	0	0	0	0	0	0	0	5.52608e-05	0	0	0	0	0	0	0	0	0	0.000186299	0	0	0	0	0	0	0	0	0	0	0	0	0.000127473	0	0	0	0	0	0	0	6.82874e-05	0	0	0	0	0	9.30469e-06	0.0851064
k__Bacteria;p__Tenericutes;c__Mollicutes;o__Mycoplasmatales;f__Mycoplasmataceae;g__Mycoplasma	0.000205543	0	0.000290652	0.00506842	0.00181357	5.36394e-05	0.000127259	0.000775429	0.000228031	0	0.000386826	0	0	0	0.00139628	0.00204061	0	0.000672638	6.54865e-05	0.00066244	0.000851653	0.00057696	0.000678215	0.00161676	0	0.0018997	0	0.0014402	0.00135401	0.000268312	8.47338e-05	0.00552697	0	0.000739343	0.000172122	0.000568841	0.000154987	0.00023007	0.00260488	5.07859e-05	0.000102166	0.000273149	0.000732565	0	0.000175118	0.0022431	0.000678248	0.000783185	0.787234
k__Bacteria;p__Tenericutes;c__Mollicutes;o__NED5E9;f__uncultured rumen bacterium;g__uncultured rumen bacterium	0	0	0	0	0.000186008	0	0	0	0	0	0	0	0	0	0	0.000103322	0	0	0	0	0	0	0	0	0	0	0.00023116	0.000276962	0	0	0	0.000108906	0	0	0	0	0	0.00046014	0	0	0	0	0	0	0.000175118	0	0.000153153	3.60589e-05	0.170213
k__Bacteria;p__Tenericutes;c__Mollicutes;o__T2WK15B57;f__uncultured Firmicutes bacterium;g__uncultured Firmicutes bacterium	0	0	0	0	0	0	0	0	8.55115e-05	0	0	0	0	0	0	0	0	0	0	0	0	0	0	0	0	0.000175357	0	0	0	0	0	8.16793e-05	0	0	0	0	0	0	0	0	0	0	0	0	0	0	0	7.28824e-06	0.0638298
k__Bacteria;p__Verrucomicrobia;c__Verrucomicrobiae;o__Opitutales;f__Puniceicoccaceae;g__Pelagicoccus	0	0	0	0	0	0	0	0	0	0	0	0	0	0	0	0.000103322	0	0	0	0	0	0	0	0	0	0	0	0	0	0	0	0	0	0	0	0	0	0	0	0	0	0	0	0	0	0	0	2.19834e-06	0.0212766
k__Bacteria;p__Verrucomicrobia;c__Verrucomicrobiae;o__Opitutales;f__Puniceicoccaceae;g__Verruc-01	0	0	0	0	0	0	0	0	0	0	0	0	0	0	0	0	0	0	0	0	0	0	0	0	0	0	0	0	0	0	0	0	0	7.64838e-05	0	0	0	0	0	0	0	0	0	0	0	0	0	1.62731e-06	0.0212766
k__Bacteria;p__Verrucomicrobia;c__Verrucomicrobiae;o__Opitutales;f__Puniceicoccaceae;g__uncultured	0	0	0	0.000101368	0	0	0	0	0	0	0	0.000164155	0	6.83745e-05	0	0.000103322	0.000112622	0	0	0	0	0	0	0	0	0	0	0	0	0	0	0.000272264	0	0	0	0.000227536	0	0	0	0.000101572	0	0	0.000170932	5.03119e-05	0	0	0	2.92012e-05	0.212766
k__Bacteria;p__Verrucomicrobia;c__Verrucomicrobiae;o__Pedosphaerales;f__Pedosphaeraceae;g__uncultured rumen bacterium	0.0009592	0.000111445	0.000686995	0.00331982	0.00274361	0.000321837	0.000279969	0.000539429	0.000513069	0.000580009	0.00069076	0	0.000290222	0.00157261	0.00142537	0.00302216	0.00287186	0.000672638	0.000349261	0	0.000798424	0.00147445	0.000141295	0.0011247	0.000195925	0.000964461	0.000606796	0.000553925	0.00203102	0	0.00129925	0.0019603	0.000188456	5.09892e-05	0	0	0.0011624	0	0.00170319	0.000406287	0.00122599	0.0001821	4.88377e-05	0.000528275	0.000350236	0.0013739	0.00146589	0.000867817	0.87234
k__Bacteria;p__Verrucomicrobia;c__Verrucomicrobiae;o__Verrucomicrobiales;f__Akkermansiaceae;g__Akkermansia	0.00315166	0.00312047	0.0396343	0.00509377	0.00946314	0.00120689	0.000509035	0.00529315	0.0162757	0.00251337	0.00505637	0.00292196	0.00427418	0.00964081	0.00290892	0.0104613	0.0242419	0.00300917	0.00783655	0.0256459	0.00604141	0.0222771	0.0119535	0.00700595	0.00654948	0.00303951	0.00132917	0.00944441	0.0042159	0.0104046	0.0318882	0.00547251	0.023207	0.00323781	0.00163516	0.00896494	0.00495957	0.00258829	0.00470883	0.00510398	0.00953549	0.00778476	0.00529889	0.00344637	0.000875591	0.00109351	0.00371942	0.00825617	1
k__Bacteria;p__WPS-2;c__Burkholderiales bacterium Beta_02;o__Burkholderiales bacterium Beta_02;f__Burkholderiales bacterium Beta_02;g__Burkholderiales bacterium Beta_02	0	0	0.00018496	0.000126711	0	0	0	0	0	0.000161114	0	0	0.000184687	0	0	0.000103322	0	0	0.000305603	0	0	0	0	0	0	0	0	0	0	0.000178875	0	0	0	0.000688354	0	0.000182029	0.00023248	0	0	0	0	0	0	0.000226404	0	0.000280387	0	6.07431e-05	0.255319
[truncated: 1 more columns]

## Sheet: Species
Species level
Taxa	B005E	B0085	B00AF	B0313	B05DF	B068E	B0767	B07FF	B0827	B08DC	B0A08	B0AFD	B0BAF	B0C85	B0ED7	B0F6B	B0F88	B0FB7	B0FE2	B1159	B11F2	B1228	B127E	B1516	B16BD	B1BAF	B1EBB	B3607	B3BDF	B494B	B4977	B68D8	B98E5	BA88F	BA8A4	BB0A1	BC8EE	BCA77	BD196	BFBE7	BFD1A	BFD1D	BFDC6	BFDE8	BFF96	BFFB4	BOCD1	Mean relative abundance (%)	Sample prevalence (%)
k__Archaea;p__Euryarchaeota;c__Methanomicrobia;o__Methanomicrobiales;f__Methanocorpusculaceae;g__Methanocorpusculum;s__uncultured archaeon	0.00212394	0.000306475	0	0.004815	0.00025576	0.000616854	0.000509035	0.000741715	0.00111165	0	0	0	0.000633212	0.00173215	0.000872676	0.00289301	0.000422333	0.00127447	0	0.000757074	0.000984723	0.00535291	0.000169554	0.000351469	0.000615764	0.000642974	5.77901e-05	0.00348972	0	0	0	0.00612595	0	0	0	0.000841885	0.000955751	0.00112159	0	0	0.00224765	0.000159337	0.000293026	0.000603743	0	0.000757045	0	0.000932686	0.680851
k__Archaea;p__Euryarchaeota;c__Methanomicrobia;o__Methanosarcinales;f__Methanosarcinaceae;g__Methanimicrococcus;s__uncultured archaeon	0	0	0	0	0	0	0	0	0	0	0	0	0	0	0	0	0	0	0	0	0	0	0	0	0	0	0	0	0.000123092	0	0	0	0	0	0	0	0	0	0	0	0	0	0	0	0	0	0	2.61898e-06	0.0212766
k__Archaea;p__Euryarchaeota;c__Thermoplasmata;o__Methanomassiliicoccales;f__Methanomethylophilaceae;g__Candidatus Methanomethylophilus;Ambiguous_taxa	0	0	0.000105691	0	0	0	0	0	0	0	0	0	0	0	0	0	0	0	0	0	0	0	0	0	0	0	0	0	0	0	0	0	0	0	0	0	0	0	0	0	0	0	0.000170932	0	0	0	0	5.8856e-06	0.0425532
k__Archaea;p__Euryarchaeota;c__Thermoplasmata;o__Methanomassiliicoccales;f__Methanomethylophilaceae;g__uncultured;s__uncultured archaeon	0	0	0.000264229	0	0	5.36394e-05	0	0	0	0	0	0	0	0	0	0	0	0	8.73153e-05	0	0	0	0	0	0	0	0	0	0	0	0	0	0	0	0	0	0	0	0	0	0	0	0	0	0	0.00022431	0.000131274	1.61865e-05	0.106383
k__Bacteria;p__Actinobacteria;c__Actinobacteria;o__Actinomycetales;f__Actinomycetaceae;g__Actinomyces;s__Actinomyces hyovaginalis	0	0	0	0	0	0	0	0	0	0	0	0	0	0	0	0	0	0	0	0	0.00287433	0	0.000141295	0	0	0	0	0	0	0.000447187	0.00237255	5.44529e-05	0	0	0	0	0	0	0	0	0	0	0	0	7.50507e-05	0	0.000393821	0.000135291	0.148936
k__Bacteria;p__Actinobacteria;c__Actinobacteria;o__Actinomycetales;f__Actinomycetaceae;g__Arcanobacterium;s__uncultured bacterium	0	0	0	0	0	0	0	0	0	0	0	0	0	0	0	0	0.000309711	0	0	0	0	0	0	0	0	0	0	0.000110785	0	0	0	0	0	0	0	0	0	0	0	0	0	0	0	0.00025156	0	0	0	1.42991e-05	0.0638298
k__Bacteria;p__Actinobacteria;c__Actinobacteria;o__Corynebacteriales;f__Corynebacteriaceae;Ambiguous_taxa;Ambiguous_taxa	0	0	0	0	0.000534772	0	0	0	0	0	0	0	0	0	0	0	0	0	0	0	0.000585511	0	0	0	0	0.000906009	0	0	0	0	0	0	0	0	0	0	0	0	0	0	0	0	0	0	0	0	0	4.31126e-05	0.0638298
k__Bacteria;p__Actinobacteria;c__Actinobacteria;o__Corynebacteriales;f__Corynebacteriaceae;g__Corynebacterium 1;Ambiguous_taxa	0	0	0.000871955	0	0	0.000241377	0.000305421	0.00195543	0.000883619	0.00151447	0	0.000525296	0.000501293	0.00029629	0	0	0.000225244	0.00162849	0	0	0.000505669	0.000256427	0.00135643	0.000234313	0	0	0.000635691	0	0.000523141	0.00295144	0.000988561	0	0	0	0	0	5.16622e-05	0	0	0.000964932	0.000204332	0	0	0	0.000450304	0	0.00133462	0.000412902	0.510638
k__Bacteria;p__Actinobacteria;c__Actinobacteria;o__Corynebacteriales;f__Corynebacteriaceae;g__Corynebacterium 1;s__Corynebacterium amycolatum	0	0	0	0	0	0	0	0	0	0	0	0	0	0	0	0	0	0	0	0	0	0	0	0	0	0	0	0	0	0	0	0	0	0	0	0	0	0	0.00142768	0	0	0	0	0	0	0	0	3.03761e-05	0.0212766
k__Bacteria;p__Actinobacteria;c__Actinobacteria;o__Corynebacteriales;f__Corynebacteriaceae;g__Corynebacterium 1;s__Corynebacterium stationis	0	0	0	0	0	0	0	0	0	9.66682e-05	0	0	0	0	0	0	0	0	0	0	0	0	0	0	0	0	0	0	0	0	0	0	0	0	0	0	0	0	0	0	0	0	0	0	0	0	0	2.05677e-06	0.0212766
k__Bacteria;p__Actinobacteria;c__Actinobacteria;o__Corynebacteriales;f__Corynebacteriaceae;g__Corynebacterium 1;s__Corynebacterium xerosis	0	0	0	0	0	0	0	0	0	0	0	0	0	0	0	0	0	0	0	0	0	0	0	0	0	0	0.00023116	0	0	0	0	0	0	0	0	0	0	0	0	0	0	0	0	0	0	0	0	4.91831e-06	0.0212766
k__Bacteria;p__Actinobacteria;c__Actinobacteria;o__Corynebacteriales;f__Dietziaceae;g__Dietzia;Ambiguous_taxa	0	0	0.000422766	0	0.000279011	0	0	0	0	0	0.000414456	0	0.000184687	0	0	0	0	0	0	0	0.000425826	0	0	0.000234313	0	0.000642974	0.00366967	0	0.000246184	0	0	0.000108906	0	0	0	0.000273044	0	0	0	0.000533252	0	0	0	0	0	0	0	0.000158193	0.255319
k__Bacteria;p__Actinobacteria;c__Actinobacteria;o__Corynebacteriales;f__Nocardiaceae;g__Rhodococcus;s__Rhodococcus fascians	0	0	0	0	0	0	0	0	0	0	0	0	0.000131919	0	0	0	0	0	0	0	0	0	0	0	0	0	0	0	0	0	0	0	0	0	0	0	0	0	0	0	0	0	0	0	0	0	0	2.80679e-06	0.0212766
k__Bacteria;p__Actinobacteria;c__Actinobacteria;o__Corynebacteriales;f__Nocardiaceae;g__Rhodococcus;s__Rhodococcus hoagii	0	0	0	0	0	0	0	0	0.000114015	0	0	0	0	0	0	0	0	0	0	0	0	0	0	0	0	0	0	0	0	0	0	0	0	0	0	0	0	0	0	0	0	0	0	0	0.000125084	0	8.75159e-05	6.94927e-06	0.0638298
k__Bacteria;p__Actinobacteria;c__Actinobacteria;o__Glycomycetales;f__Glycomycetaceae;g__Glycomyces;Ambiguous_taxa	0	0	0	0	0	0	0	0	0	0	0	0	0	6.83745e-05	0	0	0	0	0	0	0	0	0	0	0	0	0	0	0	0	0	0	0	0	0	0	0	0	0	0	0	0	0	0	0	0	0	1.45478e-06	0.0212766
k__Bacteria;p__Actinobacteria;c__Actinobacteria;o__Micromonosporales;f__Micromonosporaceae;g__Stackebrandtia;Ambiguous_taxa	0	0	0	0	0	0	0	0	0	0	0	0	5.27677e-05	0	0	0	0	0	0	0	0	0	0	0	0	0	0	0	0	0	0	0	0	0	0	0	0	0	0	0	0	0	0	0	0	0	0	1.12272e-06	0.0212766
k__Bacteria;p__Actinobacteria;c__Actinobacteria;o__Micromonosporales;f__Micromonosporaceae;g__Stackebrandtia;s__uncultured bacterium	0	0	0	0	0	0	0	0	0	0	0	6.5662e-05	0	0	0	0	0	0	0	0	0	0	0	0	0	0	0	0	0	0	0	0	0	0	0	0	0	0	0	5.07859e-05	0	0	0	0	0	0	0	2.47762e-06	0.0425532
k__Bacteria;p__Actinobacteria;c__Actinobacteria;o__Pseudonocardiales;f__Pseudonocardiaceae;g__Saccharomonospora;Ambiguous_taxa	0	0.000222891	0	0	0	0.000295017	0	0	0	0	0	0.000393972	7.91515e-05	0.000136749	0	0	0.000225244	0	0	0	0	0	0.000113036	0.000117156	0	0	0	0	0	0	0	0	0.000349989	0	0.000631114	0.000227536	0	0	0	0	0.000204332	0.000523536	0	0	0	0	0	7.48878e-05	0.276596
k__Bacteria;p__Actinobacteria;c__Actinobacteria;o__Pseudonocardiales;f__Pseudonocardiaceae;g__Saccharopolyspora;s__Saccharopolyspora rectivirgula	0	0	0	0	0	0	0	0	0	0	0	0	5.27677e-05	0	0	0	0	0	0	0	0	0	0	0	0	0	0	0	0	0	0	0	5.38445e-05	0	0	0	0	0	0	0	0	4.55249e-05	0	0	0	0	0	3.23696e-06	0.0638298
k__Bacteria;p__Actinobacteria;c__Actinobacteria;o__Streptosporangiales;f__Nocardiopsaceae;g__Thermobifida;s__Thermobifida fusca	0	0	0	0	0	0	0	0	0.00037055	0.000161114	0	0.000229817	0	0	0	0	0.000366022	0	0	0	0	0	0.000480402	0	0	0	0	0	0	0	0	0	0.000134611	0	0	0	0	0	0	0	0	0	0	0	0	0	0	3.70748e-05	0.12766
k__Bacteria;p__Actinobacteria;c__Coriobacteriia;o__Coriobacteriales;f__Atopobiaceae;g__Atopobium;s__uncultured rumen bacterium	0	0	0	0	0	0	0	0	0	0	0	0	0	0	0	0	0	0	0	0.000236586	0	0	0	0	0	0	0	0	0	0	0	0	0	0	0	0	0	0	0	0	0	0	0	0	0	0	0	5.03374e-06	0.0212766
k__Bacteria;p__Actinobacteria;c__Coriobacteriia;o__Coriobacteriales;f__Atopobiaceae;g__uncultured;s__uncultured bacterium	0.000308314	0.000111445	0.00018496	0	0	0	0	0	0	0	0	0.000164155	0	0	0	0	0	0	0.00037109	0	0	0	0	0	0.000139946	0	0	0	0	0.00011925	0	0	0.000107689	0	0	0	0.000206649	0	0	0.000152358	0.000170277	0.000159337	0.000146513	0	0	0	0	4.98294e-05	0.276596
k__Bacteria;p__Actinobacteria;c__Coriobacteriia;o__Coriobacteriales;f__Coriobacteriales Incertae Sedis;g__Phoenicibacter;s__uncultured bacterium	0.000411086	0.000139307	0	0	0.00230184	0	0.000178162	0	0.000342046	0.00122446	0.000442087	0	0	0.000227915	0	0.000206644	0.000197089	0.00134528	4.36576e-05	0.00146683	0.00242189	0	0.000395626	0.00318665	0.000587774	0.00052607	0	0.000720102	0	0	0.00240079	0.00141578	0	0.000305935	0	0.000204783	0.000180818	0	0	0	0.00057894	0	0.000903497	0.000704367	0.000300203	0.000308426	0.00063449	0.000517075	0.638298
k__Bacteria;p__Actinobacteria;c__Coriobacteriia;o__Coriobacteriales;f__Coriobacteriales Incertae Sedis;g__uncultured;Ambiguous_taxa	0	0	0	0	0	0	0	0	0	0	0	0	0	0	0	0	0	0	0	7.09757e-05	0	0	0	0	0	0	0	0	0	0	0	0	0	0	0	0	0	0	0	0	0	0	0	0	0	0	0	1.51012e-06	0.0212766
k__Bacteria;p__Actinobacteria;c__Coriobacteriia;o__Coriobacteriales;f__Coriobacteriales Incertae Sedis;g__uncultured;s__uncultured bacterium	0.000102771	0	0.000449189	0	0	0	0.000127259	0.000370857	0.000199527	0.000322227	0.000386826	0	0	6.83745e-05	0	0	0	0.000424824	0.000480234	0.000236586	0.000133071	0	0	0	0.000475817	0.000233809	0.000144475	0.000138481	0.000153865	0.000626062	0	0	0	0.000254946	0	0	0	0	7.51409e-05	0	0	4.55249e-05	0.000756984	0.000176092	0.000575388	0	0.000350063	0.000155498	0.531915
k__Bacteria;p__Actinobacteria;c__Coriobacteriia;o__Coriobacteriales;f__Eggerthellaceae;g__DNF00809;s__uncultured bacterium	0	0	0	0	0	0	0	0	0	0	0	0	0	0	0	0	0	0	0	0.000189268	0	0	0	0	0	0	0	0	0	0	0	0	0	0	0	0	0	0	0	0	0	0	0	0	0	0	0	4.02699e-06	0.0212766
k__Bacteria;p__Actinobacteria;c__Coriobacteriia;o__Coriobacteriales;f__Eggerthellaceae;g__Enterorhabdus;s__uncultured bacterium	0	0.000167168	0.000422766	0	0	0	0	0	0	0	0	0.000393972	0	0	0	0.000154983	0.000309711	0	0	0	0	0	0	0.00018745	0.000251903	5.84522e-05	0	0	0	0	0	0	0	0	0.000258183	9.10146e-05	0	0	0	7.61789e-05	0.000204332	0.000273149	0	5.03119e-05	0	0	0	6.16931e-05	0.297872
k__Bacteria;p__Actinobacteria;c__Coriobacteriia;o__Coriobacteriales;f__Eggerthellaceae;g__Parvibacter;Ambiguous_taxa	6.85143e-05	0	0	0	0	0	0	0	0	0	0	0	0	0	0	0	0	0	0	0	0	0	0	0	0	0	0	0	0	0	0	0	0	0	0	0	0	0	0	0	0	0	0	0	0	0	0	1.45775e-06	0.0212766
k__Bacteria;p__Actinobacteria;c__Coriobacteriia;o__Coriobacteriales;f__Eggerthellaceae;g__Parvibacter;s__uncultured bacterium	0.000171286	0	0	0	0	0	0	0	0	0	0	0	0	0	0	0	0	0	0	0	0	0	0	0	0	0	0	0	0	0	0	0	0	0	0	0	0	0	0	0	0	0	0	0	0	0	0	3.64438e-06	0.0212766
k__Bacteria;p__Actinobacteria;c__Coriobacteriia;o__Coriobacteriales;f__Eggerthellaceae;g__uncultured;Ambiguous_taxa	0	0	0	0	0	0	0	0	0	0	0	0	0	0	0	0	0	0	0	0	0	0	0	0	0.000111957	0	0	0	0	0	0	0	0	0	0	0	0	0	0	0	0	0	0	0	0	0	0	2.38206e-06	0.0212766
k__Bacteria;p__Actinobacteria;c__Coriobacteriia;o__Coriobacteriales;f__Eggerthellaceae;g__uncultured;s__uncultured bacterium	0.002398	0.000947286	0.0025366	0	0.000767281	0.00147508	0.000636294	0.001416	0.000883619	0.00186892	0.00198939	0.00203552	0.00139834	0.00111678	0	0.00144651	0.000394177	0.00223033	0.00379821	0.000307561	0.000984723	0.000256427	0.00183683	0.00147617	0.00473018	0.000730652	0.0017626	0.000858583	0.000646233	0.000685687	0.00118627	0.000653435	0.00201917	0.000764838	0.00169253	0.000819131	0.00193733	0	0.00057608	0.00167594	0.00234982	0.00122917	0.00390701	0.000905615	0.0022265	0.000504696	0.00063449	0.00137651	0.93617
k__Bacteria;p__Actinobacteria;c__Coriobacteriia;o__Coriobacteriales;f__uncultured bacterium;g__uncultured bacterium;s__uncultured bacterium	0	0	0	0	0	0	0	0	0	0	0	0	0	6.83745e-05	0	0	0	0	0	0	0	0	0	0	0	0	0	0	0	0	0	0	0	0	0	0	0	0	0	0	0	0	0	0	0	0	0	1.45478e-06	0.0212766
k__Bacteria;p__Actinobacteria;c__Coriobacteriia;o__Coriobacteriales;f__uncultured;g__uncultured bacterium;s__uncultured bacterium	0	0	0	0	0.000162757	0	0	0	0	0	0	0	5.27677e-05	0	0	0.000103322	0	0.00017701	0	0	0	0	0	0	8.39678e-05	0.000379939	5.77901e-05	0	0	0	0	0	0	0	0	0	5.16622e-05	0	0.00025047	0	0	6.82874e-05	0	0.000176092	0	0	0	3.3278e-05	0.234043
k__Bacteria;p__Armatimonadetes;c__uncultured;o__uncultured bacterium;f__uncultured bacterium;g__uncultured bacterium;s__uncultured bacterium	0.000137029	0	0.000158537	0.000228079	9.30038e-05	0	0.000101807	0.000842858	0.000427558	0.00035445	0	6.5662e-05	5.27677e-05	0.000136749	0.000203625	0.000154983	0.000394177	0.000637236	0.000109144	0	0.000345984	0.000256427	0.000169554	0.000304607	0.000979624	0	0	0	0	0	0.000988561	0.000163359	8.07667e-05	0.000152968	0	0.000113768	0.000258311	0.000373864	0.000175329	0	6.81106e-05	9.10498e-05	0.000146513	0.000402495	0.000150101	0.000532735	0.000371942	0.000217526	0.765957
k__Bacteria;p__Bacteroidetes;c__Bacteroidia;o__Bacteroidales;f__Bacteroidaceae;g__Bacteroides;s__Bacteroides acidifaciens	0	0	0	0	0	0	0	0	0	0	0	0	0	0	0	0	0	0	0	0	0.000399212	0	0	0	0	0	0	0	0.000430822	0	0	0	0	0	0	0	0	0	0	0	0	0	0	0	0	0	0	1.76603e-05	0.0425532
k__Bacteria;p__Bacteroidetes;c__Bacteroidia;o__Bacteroidales;f__Bacteroidaceae;g__Bacteroides;s__Bacteroides fragilis	0	0	0	0	0	0	0	0	0.00111165	0	0	0	0	0	0	0	0	0	0	0	0	0	0	0	0	0	0	0	0	0	0	0	0	0	0	0	0	0	0	0	0	0	0	0.000226404	0	0	0	2.84692e-05	0.0425532
k__Bacteria;p__Bacteroidetes;c__Bacteroidia;o__Bacteroidales;f__Bacteroidaceae;g__Bacteroides;s__Bacteroides massiliensis B84634 = Timone 84634 = DSM 17679 = JCM 13223	0	5.57227e-05	0	0	0	0	0	0	0	0	0	0	0	0	0.000523606	0	0	0	0	7.09757e-05	0.00710598	0	0.000113036	0	0	0	0	0	0	0	0	0.000136132	0	0	0	0	0	0	0	0	0	0	0	0	0	5.60774e-05	0.000809522	0.000188746	0.170213
k__Bacteria;p__Bacteroidetes;c__Bacteroidia;o__Bacteroidales;f__Bacteroidaceae;g__Bacteroides;s__Bacteroides stercoris CC31F	0	0	0	0	0	0	0	0	0	0	0	0	0	0	0	0	0	0	0	0	0.00540267	0	0	0	0	0	0	0	0	0	0	0	0	0	0	0	0	0	0	0	0	0	0	0	0	0	0	0.00011495	0.0212766
k__Bacteria;p__Bacteroidetes;c__Bacteroidia;o__Bacteroidales;f__Bacteroidaceae;g__Bacteroides;s__Bacteroides thetaiotaomicron	0	0	0	0	0	0	0	0	0	0	0	0	0	0	0	0	0	0	0	0.00113561	0	0	0	0	0	0	0	0	0	0	0	0	0	0	0	0	0	0	0	0	0	0	0	0	0	0	0	2.41619e-05	0.0212766
k__Bacteria;p__Bacteroidetes;c__Bacteroidia;o__Bacteroidales;f__Bacteroidaceae;g__Bacteroides;s__Bacteroides uniformis	0	0	0	0	0	0	0	0	0	0	0	0	0	0	0	0	0	0	0	0.00101732	0	0	0	0	0	0	0	0	0	0	0	0	0	0	0	0	0	0	0	0	0	0	0	0	0	0	0.000590732	3.42138e-05	0.0425532
k__Bacteria;p__Bacteroidetes;c__Bacteroidia;o__Bacteroidales;f__Bacteroidaceae;g__Bacteroides;s__Mediterranea massiliensis	0	0	0.000396343	0	0	0	0.000229066	0	0	0	0	0	0	0	0	0.000103322	0	0.00017701	0	0	0	0	0	0.000117156	0	0	0	0	0	0	0	0	0.000376911	0	0	0	0	0	0	0	0	0	0	0	0	0	0.000196911	3.39728e-05	0.148936
k__Bacteria;p__Bacteroidetes;c__Bacteroidia;o__Bacteroidales;f__Bacteroidaceae;g__Bacteroides;s__bacterium NLAE-zl-G313	0	0	0	0	0	0	0	0	0	0	0	0	0	0	0	0	0	0	0	0	0.00306063	0	0	0	0	0	0	0.000193874	0	0	0.00344584	0	0	0	0	0	0	0	0	0	0	0	0	0	0	0	0	0.00014256	0.0638298
k__Bacteria;p__Bacteroidetes;c__Bacteroidia;o__Bacteroidales;f__Bacteroidaceae;g__Bacteroides;s__uncultured bacterium	0	0	0	0	0	0	0	0	0	0	0	0	0	0	0	0	0	0	0	0	0	0	0	0	0	0	0	0	0	0	0	0	0	0	0	0	0	0	0.000300564	0	0	0	0	0	0	0	0	6.39497e-06	0.0212766
k__Bacteria;p__Bacteroidetes;c__Bacteroidia;o__Bacteroidales;f__Bacteroidales BS11 gut group;Ambiguous_taxa;Ambiguous_taxa	3.42571e-05	5.57227e-05	0	0	0	0	0	0	0	0	0.000138152	0	0	0	0	0	0.000281555	0	0.000589378	0	0	0	0	0	5.59785e-05	0	0	0	0	0	0	0	0	0	0	4.55073e-05	0	0	0	0	0	0	0	0	0	0	0	2.55436e-05	0.148936
k__Bacteria;p__Bacteroidetes;c__Bacteroidia;o__Bacteroidales;f__Bacteroidales BS11 gut group;g__uncultured bacterium;s__uncultured bacterium	0.00702271	0.00643597	0.0172541	0.0059554	0.0344114	0.00514939	0.0014762	0.0059	0.0314112	0.0119546	0.0273265	0.00462917	0.00316606	0.00353268	0.00398522	0.0305058	0.0320691	0.00923992	0.0779071	0.0181934	0.0121627	0.00233989	0.0438014	0.00923192	0.0360781	0.0196984	0.00627023	0.00997064	0.0191408	0.0303789	0.0150544	0.0037028	0.00751131	0.0195544	0.00301213	0.0157	0.018056	0.00877143	0.00756418	0.00711003	0.00922899	0.0156606	0.015799	0.00789897	0.0128337	0.0220384	0.0248983	0.0157658	1
k__Bacteria;p__Bacteroidetes;c__Bacteroidia;o__Bacteroidales;f__Bacteroidales RF16 group;g__uncultured Paludibacter sp.;s__uncultured Paludibacter sp.	6.85143e-05	0	0	0	6.97528e-05	0	0	0.000134857	0	0	0	6.5662e-05	0	4.5583e-05	0	0	0	0	0	4.73171e-05	0	0	0	7.02938e-05	0	0	8.66852e-05	0	0	0	0	0	0	0	0	4.55073e-05	0	0	0	0	0	4.55249e-05	0	0	0	0	0.000109395	1.67892e-05	0.234043
k__Bacteria;p__Bacteroidetes;c__Bacteroidia;o__Bacteroidales;f__Bacteroidales RF16 group;g__uncultured bacterium;s__uncultured bacterium	0.0248364	0.0149894	0.021244	0.0668272	0.048827	0.0113447	0.030593	0.0166549	0.0124847	0.00522008	0.0231267	0.0166125	0.0189964	0.0129456	0.0196352	0.0474505	0.0282118	0.0303395	0.0088625	0.0206066	0.0249907	0.0455478	0.0271286	0.0212756	0.00649351	0.0174188	0.0164124	0.0257575	0.0284035	0.0152044	0.0163819	0.0322361	0.0132996	0.0269733	0.0130526	0.0200232	0.0288534	0.0102094	0.0286036	0.0135091	0.0179471	0.00901393	0.0162874	0.0330549	0.0170615	0.0156736	0.02422	0.0222307	1
k__Bacteria;p__Bacteroidetes;c__Bacteroidia;o__Bacteroidales;f__Bacteroidales RF16 group;g__uncultured rumen bacterium;s__uncultured rumen bacterium	0	0.0064917	0	0	0	0.0105938	0	0	0	0	0	0	0.00290222	0.00259823	0	0.00224725	0	0	0	0	0	0	0	0	0	0	0	0.00548385	0	0	0	0	0	0	0	0	0.000645778	0.0050903	0	0	0.0121577	0	0	0	0	0	0	0.00102576	0.191489
k__Bacteria;p__Bacteroidetes;c__Bacteroidia;o__Bacteroidales;f__Bacteroidales RF16 group;g__unidentified rumen bacterium RFN41;s__unidentified rumen bacterium RFN41	0	0	0	0	0	0	0	0	0	0	0	0	0	0	0	0	5.63111e-05	0	0	0	0	0	0	0	0	0	0	0	0	0	0	0	0	0	0	0	5.16622e-05	0	0	0	0	0	0	0	0	0	0	2.2973e-06	0.0425532
k__Bacteria;p__Bacteroidetes;c__Bacteroidia;o__Bacteroidales;f__Bacteroidales UCG-001;Ambiguous_taxa;Ambiguous_taxa	0	0	0	0	0	0	0	0	0	0	0	0	0	0	0	0	0.000112622	0	0	0	0	0	0	0	0	0	0	0	0	0	0	0	0	0	0	0	0	0	0	0	0	0.000318674	0	5.03119e-05	0	0	0	1.0247e-05	0.0638298
k__Bacteria;p__Bacteroidetes;c__Bacteroidia;o__Bacteroidales;f__Bacteroidales UCG-001;g__uncultured bacterium;s__uncultured bacterium	0.00962625	0.00426279	0.00251017	0.0136594	0.0231114	0.00804592	0.0109443	0.00829372	0.0188695	0.00634788	0.025945	0.00472767	0.00337713	0.0103018	0.00599238	0.0220334	0.011403	0.00477927	0.0120059	0	0.00561559	0.00493621	0.00616045	0.00738085	0.00562584	0.0300444	0.0100555	0.0111062	0.0220643	0.00787049	0.0113543	0.0272537	0.00605751	0.00451254	0.00364325	0.0140845	0.007801	0.00287588	0.0321853	0.00441837	0.00435908	0.00530365	0.0157257	0.00566009	0.00705476	0.0117202	0.0147902	0.010551	0.978723
k__Bacteria;p__Bacteroidetes;c__Bacteroidia;o__Bacteroidales;f__Bacteroidales UCG-001;g__uncultured rumen bacterium;s__uncultured rumen bacterium	0.00462471	0.00548869	0.0131322	0.00745058	0.0084866	0.00555168	0.00481038	0.000303429	0.00433258	0.00270671	0.00972591	0.00748547	0.000422141	0.00184611	0.00474154	0.00227308	0.00684179	0.00654937	8.73153e-05	0.0188322	0.00364614	0.0483685	0.0130274	0.00246028	0	0.0111936	0.00124249	0.00412674	0.0116937	0.00557493	0.00553594	0.0120613	0.0012115	0.0108352	0.00189334	0.00222986	0.0148012	0.011331	0.0106199	0.00860821	0.00667484	0.00516708	0.00774077	0.000855303	0.00895605	0.0199075	0.0093642	0.00754935	0.978723
k__Bacteria;p__Bacteroidetes;c__Bacteroidia;o__Bacteroidales;f__Bacteroidetes BD2-2;g__uncultured bacterium;s__uncultured bacterium	0.000342571	0.000306475	0.00206098	0.000430816	0.000325513	0.000187738	0.00287605	0.001416	0.000513069	0.000257782	5.52608e-05	9.84931e-05	0	0.000866077	0.000436338	0.00113654	0.00197089	0.00233653	0	0	0	0.000448747	0.000734733	0.000679507	8.39678e-05	0	0	0.00196643	0.00132324	0.0016695	0.000508403	0.000190585	0.000107689	0.000994289	0	9.10146e-05	0.00123989	0.00232946	0.00170319	0.000203144	6.81106e-05	0.00166166	0.00173374	7.54679e-05	0.000750507	0.00131782	0.00153153	0.000787867	0.851064
k__Bacteria;p__Bacteroidetes;c__Bacteroidia;o__Bacteroidales;f__Bacteroidetes BD2-2;g__uncultured rumen bacterium;s__uncultured rumen bacterium	0.00356274	0.00103087	0	0.00253421	0.00558023	0.000777772	0.00234156	0.000472	0.00709745	0.000902236	0.0192031	0.00439936	0.000606828	0.00275777	0.00468336	0.0023764	0.00118253	0.00219492	0.00172448	0.00196366	0.00223559	0.00592987	0.00113036	0.00018745	0.00540193	0.00450082	0.00332293	0.00650861	0.0119707	0.00283219	0.0062703	0.00588091	0.00923433	0.00262594	0.00321294	0.0065758	0.000645778	0.00204187	0.00520977	0.00126965	0.000238387	0.000364199	0.00290584	0.00503119	0.00250169	0.004346	0.00713254	0.00372126	0.978723
k__Bacteria;p__Bacteroidetes;c__Bacteroidia;o__Bacteroidales;f__CAP-aah99b04;g__uncultured bacterium;s__uncultured bacterium	0	0	0	0	0	0	0	0.000269714	0.00114015	0.000128891	0.000414456	0.000361141	0.000158303	0.000250707	0	0	0.000309711	0	0	9.46342e-05	0	0	5.65179e-05	0	0	0.000204583	0	0.000110785	0.000184638	0.000775124	0.00036718	0.000490076	0	0	0	0.000136522	0.000129156	0	0	0	0.000715161	9.10498e-05	0.000170932	0.000352184	0.000525355	0.00106547	0.00063449	0.000194403	0.531915
k__Bacteria;p__Bacteroidetes;c__Bacteroidia;o__Bacteroidales;f__Dysgonomonadaceae;g__Fermentimonas;s__uncultured bacterium	0	0	0	0	0	0	0	0	0	0	0	0	0	0	0	0	0	0	0	0	0	0	0	0	0	0.000233809	0	0	0	0	0	0	0	0	0	0	0	0	0	0	0	0	0	0	0	0	0	4.97465e-06	0.0212766
k__Bacteria;p__Bacteroidetes;c__Bacteroidia;o__Bacteroidales;f__Dysgonomonadaceae;g__uncultured;s__uncultured bacterium	0	0	0	0.000304105	0.000209259	0.000187738	0	0.000134857	0	0.00035445	0	0	0	0	0.000232714	0	8.44666e-05	0	0	0	0.000159685	0	0	0	0	0.000204583	0	0	0	0	0.000169468	0	5.38445e-05	0	0	4.55073e-05	0	0	0	0	0.000272442	6.82874e-05	0.000122094	0.000176092	0.000100068	0	8.75159e-05	6.31314e-05	0.382979
k__Bacteria;p__Bacteroidetes;c__Bacteroidia;o__Bacteroidales;f__F082;Ambiguous_taxa;Ambiguous_taxa	0.0002398	0	0	0.000760264	0	0	0	0	0	0	0	0	0	0.00581183	0	0	0.000225244	0	0	0	0	0.00394256	0	0	0	0.000438391	0	0.00254805	0.000215411	0.00011925	0	0	0	0	0	0	0	0	0	0	0	0	0	0	0	0.000140193	0	0.000307255	0.212766
k__Bacteria;p__Bacteroidetes;c__Bacteroidia;o__Bacteroidales;f__F082;g__uncultured bacterium;s__uncultured bacterium	0.0264808	0.026329	0.0323416	0.0556766	0.0317608	0.0273561	0.0316875	0.0364789	0.044238	0.0331894	0.0379366	0.0187465	0.0206058	0.0419592	0.022486	0.0469081	0.0456683	0.053811	0.0316736	0.0938298	0.0336935	0.0537534	0.0219572	0.0346549	0.0161778	0.0448036	0.0228849	0.0489115	0.0412666	0.020183	0.0462647	0.0781127	0.0336797	0.0225372	0.0224906	0.0299438	0.020794	0.0475958	0.0307577	0.0332648	0.0353154	0.0359191	0.0397539	0.0226404	0.0285193	0.0491238	0.0286396	0.0362298	1
k__Bacteria;p__Bacteroidetes;c__Bacteroidia;o__Bacteroidales;f__F082;g__uncultured rumen bacterium;s__uncultured rumen bacterium	0	0	0	0	0	0	0	0	0	0	0	0	0	0	0	0	0.000394177	0	0	0	0	0.00019232	0	0	0	0	0	0	0	0	0	0	0	0	0	0	0.000413298	0	0	0	0	0	0	0	0	0	0	2.12722e-05	0.0638298
k__Bacteria;p__Bacteroidetes;c__Bacteroidia;o__Bacteroidales;f__M2PB4-65 termite group;g__metagenome;s__metagenome	0.000205543	0	0	0.000228079	0	0	0	0	0	0.00035445	0	0	0	0	0	0	5.63111e-05	0	0	0	0	0	0	7.02938e-05	0.000727721	0	0	0	0	0	0	0	0	0	0	0	0.000309973	0	0	0	6.81106e-05	0	0.000390701	0	0	0	0	5.13018e-05	0.191489
k__Bacteria;p__Bacteroidetes;c__Bacteroidia;o__Bacteroidales;f__M2PB4-65 termite group;g__uncultured Bacteroidetes bacterium;s__uncultured Bacteroidetes bacterium	0	0	0	0	0.000465019	0.000160918	0	0	0.000228031	0	0.000138152	0.000229817	0	0.000387456	0	0	0.000760199	0	0.000305603	0	0.000133071	0	0	0.000281175	0.000195925	0.000613748	0.00011558	0	0.000276957	0.000834749	0.000564892	0.000544529	0.000161533	0	0.00028687	0.000364058	0.000284142	0.000201311	0.00057608	0.000101572	0.000204332	0.000796686	0	0.00025156	0.000175118	0.000392542	0.000175032	0.000217163	0.638298
k__Bacteria;p__Bacteroidetes;c__Bacteroidia;o__Bacteroidales;f__M2PB4-65 termite group;g__uncultured bacterium;s__uncultured bacterium	0	0.000278614	0	0	0	0	0	0.000505715	0.000342046	0.000322227	0	0	0	0.00029629	0	0	0.000703888	0	0.000261946	0	0	0	0	0.000538919	0	0	0	0	0	0.000208687	0.000593137	0	0	0	0	0.000341305	0.000309973	0	0	0.000355501	0	0.000386962	0	0	0.000250169	0	0.000481337	0.000131419	0.340426
k__Bacteria;p__Bacteroidetes;c__Bacteroidia;o__Bacteroidales;f__Marinifilaceae;g__Butyricimonas;Ambiguous_taxa	0	0	0	0	0	0	0	0	0	0	0	0	0	0	0	0	0	0	0	0.000260244	0.000798424	0	0	0	0	0	0	0	0.000338503	0	0	0	0	0	0	0	0	0	0	0	0	0	0	0	0	0	0	2.97271e-05	0.0638298
k__Bacteria;p__Bacteroidetes;c__Bacteroidia;o__Bacteroidales;f__Marinifilaceae;g__uncultured;s__uncultured rumen bacterium	0.00986605	0.00125376	0.0012683	0.00646224	0.0112767	0.0021724	0.0162382	0.00337143	0.00185275	0.000483341	0.00309461	0.00824059	0.00290222	0.00485459	0.00136719	0.00625097	0.00596897	0.0180904	0.00178996	0	0.00556236	0.0004808	0.00175206	0.00285862	0	0.00222118	0.00531669	0.0137927	0.0122477	0.00324956	0.000310691	0.00310381	0.00234224	0.00497145	0.00177859	0.00580218	0.0124248	0.00969171	0.00385723	0.00528173	0.00732189	0.00439315	0.00698379	0.0018867	0.00375253	0.0111033	0.0105457	0.0053157	0.957447
k__Bacteria;p__Bacteroidetes;c__Bacteroidia;o__Bacteroidales;f__Marinilabiliaceae;g__uncultured;s__uncultured bacterium	0.000102771	0	0	0	0.00199958	0.000375476	0	0	0	0	0	0	0.00596275	0	0	0	0	0	0	0	0	0.0129175	0	0	0.00498209	0	0	0	0.000553914	0	0	0	0.0097997	0	0.0143722	0	0	0.0251352	0	0.00330108	0	0.0105618	0	0	0	0	0	0.00191625	0.255319
k__Bacteria;p__Bacteroidetes;c__Bacteroidia;o__Bacteroidales;f__Muribaculaceae;g__uncultured bacterium;s__uncultured bacterium	0	0.000863702	0.00428051	0.000202737	0	0.000536394	0.00201069	0.00239372	0.000655588	0.000386673	0.000442087	0.000459634	0.000474909	0.00075212	0.000290892	0.000542439	0.00081651	0.00053103	0.000611207	0.00106464	0.000984723	0	0.000395626	0.000609213	0.0018193	0.000642974	0.000260055	0.000249266	0.000184638	0.00160987	5.64892e-05	0	0.000430756	0.00114726	0.000889297	0.000182029	0.000955751	0.000172553	0	0.000939539	0.000544885	0.00175271	0.000756984	0.00012578	0.00150101	0.000308426	4.37579e-05	0.000720816	0.893617
k__Bacteria;p__Bacteroidetes;c__Bacteroidia;o__Bacteroidales;f__Muribaculaceae;g__uncultured rumen bacterium;s__uncultured rumen bacterium	0	0	0.00457116	5.06842e-05	0.00130205	0	0	0.00118	0.00173873	0.00918348	0	0	0	0	0.00110539	0.000206644	0	0	0	0	0.000532283	0.0004808	0	0	0	0.000584522	0	0	0	0.003816	0.00742833	0	0	0	0	0	0	0.00333602	0.000175329	0	0	0	0	0	0.00105071	0.00134586	0.000306306	0.0008169	0.382979
k__Bacteria;p__Bacteroidetes;c__Bacteroidia;o__Bacteroidales;f__Paludibacteraceae;g__uncultured;s__uncultured bacterium	0.00322017	0.000752257	0.0025366	0.0158895	0.00755656	0.00289653	0.0014762	0.002596	0.00661289	0.000418895	0.002542	0.00587675	0.00232178	0.00496855	0.00456701	0.0136901	0.00123884	0.00269055	0.000873153	0.0367891	0.00534944	0.00875056	0.0059909	0.0111064	0.000419839	0.0018997	0.00277393	0.00393286	0.00344658	0.00160987	0.00530998	0.00686106	0.00209994	0.00267693	0.00126223	0.00377711	0.00679358	0.00307719	0.00295554	0.00208222	0.00153249	0.00348266	0.00932799	0.0239233	0.00212644	0.00479462	0.00192535	0.00529366	1
k__Bacteria;p__Bacteroidetes;c__Bacteroidia;o__Bacteroidales;f__Paludibacteraceae;g__uncultured;s__uncultured rumen bacterium	0	0	0	0	0	0	0	0	0.000142519	0	0	0	0	9.1166e-05	0	0.000129152	8.44666e-05	0	0	0	0	0	0	0.000140588	0	0	0.00017337	0	0.000276957	0	0.000141223	0.000136132	8.07667e-05	0	8.6061e-05	6.82609e-05	0	0.000143794	0.000150282	0	0	0	0	0	0	0	0	3.92498e-05	0.297872
k__Bacteria;p__Bacteroidetes;c__Bacteroidia;o__Bacteroidales;f__Porphyromonadaceae;g__Porphyromonas;Ambiguous_taxa	0	0	0	0	0	0	0	0	0	0	0	0	0	0	0	0	0	0	0	0	0	0	0	0	0	0	0	0	0	0	0.000141223	0	0	0.000101978	0	0	0	0	0	0	0	0	0	0	0	0	0	5.1745e-06	0.0425532
k__Bacteria;p__Bacteroidetes;c__Bacteroidia;o__Bacteroidales;f__Porphyromonadaceae;g__Porphyromonas;s__Porphyromonas levii	0	0	0	0	6.97528e-05	0	0	0	0	0	0	0	0	0	0	0	0	0	0	0	0	0	0	0	0	0	0	0	0	0	0	0	0	0	0	0	0	0	0	0	0	0	0	0	0	0	0	1.4841e-06	0.0212766
k__Bacteria;p__Bacteroidetes;c__Bacteroidia;o__Bacteroidales;f__Porphyromonadaceae;g__Porphyromonas;s__uncultured Porphyromonadaceae bacterium	0	0	0	0	0	0	0	0	0	0	0	0	0	0	0	0	0	0	0	0	0	0	0	0	0	0	0	0	0	0	0	0	0	5.09892e-05	0	0	0	0	0.000275517	0	0	0	0	0	0	0	0	6.94693e-06	0.0425532
k__Bacteria;p__Bacteroidetes;c__Bacteroidia;o__Bacteroidales;f__Porphyromonadaceae;g__Porphyromonas;s__unidentified	0	0	0	0	0	0	0	0	0	0	0	0	0	0	0	0	0	0	0	0	0	0	0	0	0	0	0	0	0	0	0	0.000245038	0	7.64838e-05	0	0	0	0	0.000601127	0	0	0	0	0	0	0	0	1.96308e-05	0.0638298
k__Bacteria;p__Bacteroidetes;c__Bacteroidia;o__Bacteroidales;f__Prevotellaceae;g__Alloprevotella;s__Prevotella sp. canine oral taxon 226	0	0	0	0	0	0	0	0	0	0	0	0	0	0	0	0	0	0	0	0	0	0	0	0	0	0	0	0	0	0	0	0	0	0	0	0	0	0	0	0	0	0	0	0	0.000100068	0	0	2.1291e-06	0.0212766
k__Bacteria;p__Bacteroidetes;c__Bacteroidia;o__Bacteroidales;f__Prevotellaceae;g__Alloprevotella;s__uncultured Bacteroidales bacterium	0	0	0	0	0	0	0	0	0	0	0.000110522	0	0	0	0	0	0	0	0	0	0	0	0	0	0	0	0	0	0	0	0	0	0	0	0	0	0	0.000345105	0	0	0	0	0	0	0	0	0	9.69419e-06	0.0425532
k__Bacteria;p__Bacteroidetes;c__Bacteroidia;o__Bacteroidales;f__Prevotellaceae;g__Alloprevotella;s__uncultured bacterium	0	0.00250752	0.0031179	0.000658895	0.00262736	0.00134099	0.00310512	0.00269714	0.0074395	0.00106335	0.00116048	0.0009521	0.00168857	0.00132191	0.000581784	0.000904066	5.63111e-05	0.00991256	0.00203008	0	0.00292756	0	0.00876028	0	0.00274295	0.000935235	0.00130028	0.00102476	0.00101551	0.00324956	0.00214659	0.00038117	0.00226147	0.000433408	0.00057374	0.000659856	0	0.0027896	0.000926738	0.00137122	0.000817327	0.000455249	0.00305235	0.00103139	0.00140095	0.0012337	0.000328184	0.00180818	0.893617
k__Bacteria;p__Bacteroidetes;c__Bacteroidia;o__Bacteroidales;f__Prevotellaceae;g__Prevotella 1;s__bacterium MC2010	0.000924943	0.000111445	0	0	0	0.000348656	0	0	0	6.44454e-05	0	6.5662e-05	0.00034299	0.000364664	0	0	0.000225244	0	0	0	0	0	0	4.68626e-05	5.59785e-05	0	0	0	0	0	0	0	0.000188456	0	8.6061e-05	6.82609e-05	0.000387467	0	0	0.000126965	0.000885438	4.55249e-05	0	0	0	0	0	9.23205e-05	0.361702
k__Bacteria;p__Bacteroidetes;c__Bacteroidia;o__Bacteroidales;f__Prevotellaceae;g__Prevotella 1;s__uncultured Prevotellaceae bacterium	0.0189442	0.00897136	0.00256302	0.00261024	0.0013253	0.0125248	0.00277424	0.0059	0.000940627	0.00190114	0.00442087	0.0107357	0.00831091	0.00667791	0.00122175	0.00348711	0.0074049	0.00431904	0.00718168	0.00376171	0.000425826	0.00128213	0.00146947	0.00585782	0.020824	0.00157821	0.00589459	0.0014956	0.000553914	0.00399487	0.000141223	0.000925699	0.00328451	0.00186111	0.0063972	0.00391363	0.0158086	0.000949039	0.00237946	0.00711003	0.0112042	0.00871802	0.0050547	0.00709398	0.00215145	0.00100939	0.000284427	0.00505616	1
k__Bacteria;p__Bacteroidetes;c__Bacteroidia;o__Bacteroidales;f__Prevotellaceae;g__Prevotella 1;s__uncultured bacterium	0.0002398	0.000278614	0	0	0	0	0.000203614	0.000741715	0	0	0	0.0014774	0.000263838	0.000478622	0	0	0	0	0	0	0	0	0	0.000351469	0.000531796	0	0	0	0	0	0	0	0	0.000790332	0.000717175	0.00154725	0.000542453	0	0	0.000660217	0.00153249	0.000910498	0	0.000226404	0.00137593	0	6.56369e-05	0.000275218	0.404255
k__Bacteria;p__Bacteroidetes;c__Bacteroidia;o__Bacteroidales;f__Prevotellaceae;g__Prevotella 1;s__wallaby gut metagenome	0	0	0	0	0	0	0	0	0	6.44454e-05	0	0	0	4.5583e-05	0	0	0	0	0	0	0	0	0	0	0.000111957	0	0	0	0	0	0	0	0	0	8.6061e-05	0	0	0	0	0	0	4.55249e-05	0	0	0	0	0	7.52279e-06	0.106383
k__Bacteria;p__Bacteroidetes;c__Bacteroidia;o__Bacteroidales;f__Prevotellaceae;g__Prevotella 6;s__Prevotella sp. HUN102	0	0	0	0	0	0	0	0	0	0	0	0	0	0	0	0	0	0	0	0	0	0	0	0	0	0	0	0	0	0	0.000254201	0	0	0	0	0	0	0	0	0	0	0	0	0	0	0	0	5.40854e-06	0.0212766
k__Bacteria;p__Bacteroidetes;c__Bacteroidia;o__Bacteroidales;f__Prevotellaceae;g__Prevotella 7;Ambiguous_taxa	0	0	0	0	0	0	0	0	0	0	0	0	0	0	0	0	0	0	0	0.00016561	0	0	0	0	0	0	0	0	0	0	0	0	0	0	0	0	0	0	0	0	0	0	0	0	0	0	0	3.52362e-06	0.0212766
k__Bacteria;p__Bacteroidetes;c__Bacteroidia;o__Bacteroidales;f__Prevotellaceae;g__Prevotella 9;s__wallaby gut metagenome	0	0.000139307	0	0	0	0.000107279	0	0	0	0	0	0.000131324	0.000712363	0	0	0	0	0	4.36576e-05	0	0	0	0	0	0.000503807	0	0	0	0	0	0	0	0	0	0	0	5.16622e-05	0	0	0	0	6.82874e-05	0	0	0	0	0	3.73976e-05	0.170213
k__Bacteria;p__Bacteroidetes;c__Bacteroidia;o__Bacteroidales;f__Prevotellaceae;g__Prevotella sp. AN 5135;s__Prevotella sp. AN 5135	0	0	0	0	0	0	0	0	0	0	0	0	0	0	0	0	0	0	0	0.000141951	0	0	0	0	0	0	0	0	0	0	0	0	0	0	0	0	0	0	0	0	0	0	0	0	0	0	0	3.02024e-06	0.0212766
k__Bacteria;p__Bacteroidetes;c__Bacteroidia;o__Bacteroidales;f__Prevotellaceae;g__Prevotella;Ambiguous_taxa	0	0.000250752	0	0	0	0	0	0	0	0	0	0	0.000263838	0	0	0	0.000225244	0	0	0.000875367	0	0	0	0	0.000167936	0	0	0	0	0	0	0	0	0	0	0	0	0	0	0	0	0	7.32565e-05	0	0	0	0	3.94977e-05	0.12766
k__Bacteria;p__Bacteroidetes;c__Bacteroidia;o__Bacteroidales;f__Prevotellaceae;g__Prevotellaceae Ga6A1 group;s__unidentified rumen bacterium RFN2	0.000308314	0	0	0	0	0.000134099	0	0	0	0	0	0	0	0	0	0	0.000225244	0	0.000414748	0	0	0	0	0	0	0	0	0	0	0	0	0	0	0	0	0	0.000413298	0	0	0	0	0	0	0	0	0	0	3.18235e-05	0.106383
k__Bacteria;p__Bacteroidetes;c__Bacteroidia;o__Bacteroidales;f__Prevotellaceae;g__Prevotellaceae UCG-001;s__uncultured Bacteroidales bacterium	0	0	0	0	0	0	0	0	0	9.66682e-05	0	0	7.91515e-05	0.000273498	0	0.000258304	0	0	0.000502063	0	0	0	2.8259e-05	9.37251e-05	0.000503807	0	0	0	0	0	0	0	0	0.000127473	0	6.82609e-05	2.58311e-05	0	0	0	0	0	0	0	2.50169e-05	0	6.56369e-05	4.56956e-05	0.276596
k__Bacteria;p__Bacteroidetes;c__Bacteroidia;o__Bacteroidales;f__Prevotellaceae;g__Prevotellaceae UCG-001;s__uncultured Prevotellaceae bacterium	0.00229523	0.00041792	0.000158537	0.000329448	0.000116255	0.00107279	0.000585391	0	0.000114015	0	0.000607869	0.000131324	0.000448525	0.000638162	0	0.000645761	0.000422333	0.000495628	0.000392919	0	0	0.000160267	0	0.000164019	0.00179131	0.000935235	0.000924642	0.000526228	0.000553914	0.000327937	0	0.000299491	0.000134611	0.000560881	0.000172122	0.000477827	0.00211815	0	0.000450845	0.000279323	0.00057894	0.000523536	0.000170932	0.00012578	0.000150101	0.000252348	0.000328184	0.000444228	0.829787
k__Bacteria;p__Bacteroidetes;c__Bacteroidia;o__Bacteroidales;f__Prevotellaceae;g__Prevotellaceae UCG-001;s__uncultured bacterium	0.0031174	0.00103087	0.000898378	0.00532184	0.00158106	0.00142145	0.00231611	0.00367486	0.00171023	0.00257782	0.00193413	0.0009521	0.00253285	0.00200565	0.00287983	0	0.00247769	0.00155769	0.00648316	0.0012539	0.00141055	0.000801333	0.00285416	0.00264773	0.0020712	0.00227964	0.00346741	0.000526228	0.00292344	0.00217631	0.00251377	0.00149745	0.000457678	0.00247298	0.00160647	0.0012287	0.000516622	0.000258829	0.00268003	0.000812575	0.00231576	0.00161613	0.00476167	0.00415073	0.000875591	0.00238329	0.00115959	0.00208921	0.978723
k__Bacteria;p__Bacteroidetes;c__Bacteroidia;o__Bacteroidales;f__Prevotellaceae;g__Prevotellaceae UCG-001;s__wallaby gut metagenome	0.00483026	0.0015881	0.000475612	0.000734921	0	0.0039425	0.00071265	0.00687772	0.000513069	0.000837791	0.00140915	0.00682885	0.00266477	0.00091166	0.000436338	0.000671592	0.00250584	0.00109746	0.00578464	0	0.00210252	0	0.000847769	0.00168705	0.0284091	0	0.00124249	0.000249266	0.000246184	0.00474018	0	0	0.00113073	0.00137671	0.00470467	0.00138797	0.00147237	0.00123663	0	0.00111729	0.000681106	0.00168442	0.000879078	0.00176092	0.000950642	0.000700967	0.000831401	0.0021758	0.851064
k__Bacteria;p__Bacteroidetes;c__Bacteroidia;o__Bacteroidales;f__Prevotellaceae;g__Prevotellaceae UCG-003;s__Alloprevotella sp. feline oral taxon 309	0	0	0	0	0	0	0	0	0	0	0	0	7.91515e-05	0	0	0	0	0	6.54865e-05	0	0	0	0	0	0	0	0	0	0	0	0	0	0	0	8.6061e-05	0	0	0	0	0	0.000102166	0	0	0	0	0	0	7.08223e-06	0.0851064
k__Bacteria;p__Bacteroidetes;c__Bacteroidia;o__Bacteroidales;f__Prevotellaceae;g__Prevotellaceae UCG-003;s__uncultured Bacteroidales bacterium	0	0	0	0	0	0	0	0	0	0	0	0	0	0.000136749	0	0	0.000281555	0	6.54865e-05	0	0	0	0	0.000257744	0	0	0	0	0	0	0	0	0	0	0.000143435	0.000182029	0	0	0	0	0	0	0	0	0	0	0	2.27021e-05	0.12766
k__Bacteria;p__Bacteroidetes;c__Bacteroidia;o__Bacteroidales;f__Prevotellaceae;g__Prevotellaceae UCG-003;s__uncultured Prevotellaceae bacterium	0	0	0	0	0	0	0	0	0	0	0	0	0	0	0	0	0	0	0	4.73171e-05	0	0	0	0	0	0	0	0	0	0	0	0	0	0	0	0	0	0	0	0	0	0	0	0	0	0	0	1.00675e-06	0.0212766
k__Bacteria;p__Bacteroidetes;c__Bacteroidia;o__Bacteroidales;f__Prevotellaceae;g__Prevotellaceae UCG-003;s__uncultured bacterium	0.00171286	0.00337122	0.00221952	0.0025849	0.00141831	0.00236014	0.00302876	0.00380972	0.00287889	0.0035445	0.00124337	0.00111625	0.00200517	0.00166378	0.001629	0.0023764	0.00106991	0.00587673	0.00178996	0.00149049	0.00391228	0.00250016	0.00553876	0.0034444	0.00148343	0.00222118	0.00251387	0.00263114	0.00107706	0.00313031	0.00175117	0.00160636	0.00183071	0.002371	0.00149172	0.000978407	0.000904089	0.00471644	0.000350657	0.00124425	0.00241793	0.00325503	0.00446865	0.000981083	0.00260176	0.0029721	0.00140025	0.00236136	1
k__Bacteria;p__Bacteroidetes;c__Bacteroidia;o__Bacteroidales;f__Prevotellaceae;g__Prevotellaceae UCG-003;s__uncultured rumen bacterium	0.00260354	0.00406776	0.00105691	0.000912316	0.000534772	0.00160918	0.00330873	0.00121371	0.00111165	0.000418895	0.00207228	0.00174004	0.00153026	0.00102562	0.000669052	0.00167898	0.0005068	0.00194711	0.00207374	0.00307561	0.00109118	0.000416693	0.00211942	0.000773232	0.00212718	0.00119827	0.000549006	0.000803191	0.000553914	0.005247	0.000649626	0.000217812	0.00183071	0.000866816	0.00157778	0.00141073	0.00118823	0.00135166	0.000726362	0.00124425	0.00119194	0.00136575	0.00380934	0.0012578	0.00167613	0.00112155	0.000700127	0.0014941	1
k__Bacteria;p__Bacteroidetes;c__Bacteroidia;o__Bacteroidales;f__Prevotellaceae;g__Prevotellaceae UCG-004;Ambiguous_taxa	0	0	0	0.00131779	0	0	0.000178162	0.000438286	0.000655588	0	0	0	0	0.000227915	0	0	0	0.000318618	0.000349261	0.00120659	0	0.000224373	5.65179e-05	0.000117156	5.59785e-05	0	0	0.000304659	0.000123092	0	0.00067787	0.000190585	0.000161533	0.000229451	5.7374e-05	0.000295797	7.74933e-05	0.000690211	0	0	0	0	0.000195351	0	0.000100068	0.00042058	0.000131274	0.000187267	0.553191
k__Bacteria;p__Bacteroidetes;c__Bacteroidia;o__Bacteroidales;f__Prevotellaceae;g__Prevotellaceae UCG-004;s__uncultured bacterium	0.00757083	0.00774546	0.00792686	0.00942727	0.00943988	0.00962828	0.00679562	0.0128452	0.0215204	0.0247471	0.00676945	0.00919269	0.00643766	0.0111906	0.00570149	0.00999638	0.00931948	0.0124969	0.00729083	0	0.0104327	0.00701968	0.0116992	0.0128872	0.00960031	0.0187339	0.00517221	0.010026	0.0062777	0.0156516	0.0273125	0.00351221	0.0111727	0.0100449	0.00900772	0.00964755	0.00498541	0.0159611	0.0168817	0.00876057	0.0121577	0.01236	0.017606	0.00774804	0.0197133	0.0267489	0.0130617	0.0112814	0.978723
k__Bacteria;p__Bacteroidetes;c__Bacteroidia;o__Bacteroidales;f__Prevotellaceae;g__uncultured;s__uncultured bacterium	0.00123326	0.00239608	0.00073984	0.000988343	0.00230184	0.00262833	0.00119623	0.00215772	0.00513069	0.00280338	0.00209991	0.00101776	0.00337713	0.000410247	0.000959944	0.000206644	0.00275924	0.00113286	0.00157167	0	0.00101134	0.000512853	0.00370192	0.00342097	0.00352665	0.000613748	8.66852e-05	0.00116324	0.00178484	0.00277256	0.00155345	0.000626208	0.000349989	0.000101978	0.00200809	0.000796378	0.00170485	0.000287588	0.000651221	0.000736396	0.0032012	0.00150232	0.00253956	0.00178607	0.00107573	0.00128978	0.00102831	0.00159458	0.978723
k__Bacteria;p__Bacteroidetes;c__Bacteroidia;o__Bacteroidales;f__Rikenellaceae;g__Alistipes;s__uncultured bacterium	0	8.35841e-05	0.000132114	0.000177395	0	0	0	0	0	0	0	0	0	0.000569788	0	0.000516609	0	0.000283216	4.36576e-05	0	0	6.41067e-05	0	7.02938e-05	0	0	0	0.00022157	6.1546e-05	0	0	0.00125242	0	0	0	0	0	0.000316346	0	7.61789e-05	0	0	0	0	0	0	0	8.23154e-05	0.297872
k__Bacteria;p__Bacteroidetes;c__Bacteroidia;o__Bacteroidales;f__Rikenellaceae;g__Alistipes;s__unidentified	0	0	0	0	0	0	0	0	0	0	0	0	0	0	0	0	0	0	0	7.09757e-05	0	0	0	0	0	0	0	0	0	0	0	0	0	0	0	0	0	0	0	0	0	0	0	0	0	0	0	1.51012e-06	0.0212766
k__Bacteria;p__Bacteroidetes;c__Bacteroidia;o__Bacteroidales;f__Rikenellaceae;g__Mucinivorans;s__uncultured bacterium	0	0	0.000132114	0.00141916	0.000558023	0	0	0	0.000342046	0	0.000221043	9.84931e-05	0	0.00029629	0.000581784	0.0005941	5.63111e-05	0.00053103	6.54865e-05	0.000615123	0.00031937	0.00067312	0.000452143	0	0	0.000204583	0	0	0	0.00011925	0.000423669	0	0.000107689	0	0	0.000159276	0	0.000258829	0.00025047	7.61789e-05	0.000204332	4.55249e-05	0.000390701	0.000528275	0.000100068	0	0.00021879	0.000213687	0.638298
k__Bacteria;p__Bacteroidetes;c__Bacteroidia;o__Bacteroidales;f__Rikenellaceae;g__Rikenellaceae RC9 gut group;s__Bacteroidales genomosp. P1	0	0	0	0	0	0	0	0	0	0	0	0	0	0	0	0	0	0	0	0	0	0	0	0	5.59785e-05	0	0	0	0	0	0	0	0	0	0	0	0	0	0	0	0	0	0	0	0	0	0	1.19103e-06	0.0212766
k__Bacteria;p__Bacteroidetes;c__Bacteroidia;o__Bacteroidales;f__Rikenellaceae;g__Rikenellaceae RC9 gut group;s__uncultured Bacteroidales bacterium	0.00250077	0.0031762	0.00325001	0.000861632	0.00048827	0.00115325	0.0022143	0.000370857	0.000427558	0	0.00102233	0.00128041	0.00287584	0.000660954	0.000232714	0.000826574	0.000534955	0.0017347	0.00074218	0	0.00101134	0.000416693	0.00121514	0.000421763	0	0.00157821	0.00112691	0.000526228	0.000369276	0.00414393	0.000338935	0	0.0004846	0.00107077	0.00183597	0.000364058	0.00183401	0.00149546	0.000500939	0.000507859	0.000851383	0.00220796	0.000854659	0.00113202	0.0022265	0.000476658	0	0.00109244	0.893617
k__Bacteria;p__Bacteroidetes;c__Bacteroidia;o__Bacteroidales;f__Rikenellaceae;g__Rikenellaceae RC9 gut group;s__uncultured Rikenella sp.	0	0.000167168	0	0	0	5.36394e-05	0	0	0	0	0	0	0	0	0	0	0	0	8.73153e-05	0	0	0	0	0	0	0	0	0	0	5.9625e-05	0	0	0	0	0	4.55073e-05	5.16622e-05	0	0	0	0	0	0	0	5.00338e-05	0	0	1.09564e-05	0.148936
k__Bacteria;p__Bacteroidetes;c__Bacteroidia;o__Bacteroidales;f__Rikenellaceae;g__Rikenellaceae RC9 gut group;s__uncultured bacterium	0.0461786	0.0281678	0.0451831	0.116726	0.0750541	0.0477123	0.0322728	0.0510097	0.066642	0.0645743	0.0565318	0.0342099	0.0308163	0.066027	0.041074	0.0900708	0.0848608	0.0556873	0.0685425	0.111479	0.0519774	0.159722	0.0633283	0.072965	0.0350705	0.0887304	0.0333449	0.071207	0.0601613	0.0327937	0.0707245	0.118517	0.0429679	0.0409443	0.0265355	0.0555417	0.0430088	0.0542103	0.0525485	0.0333156	0.0657949	0.0383092	0.0719623	0.0966995	0.0439046	0.0917706	0.05496	0.0613582	1
k__Bacteria;p__Bacteroidetes;c__Bacteroidia;o__Bacteroidales;f__Rikenellaceae;g__Rikenellaceae RC9 gut group;s__uncultured beta proteobacterium	0.000205543	0.000473643	0.000343497	0.000177395	0.000116255	0.000429115	0.000916264	0.000303429	0	0	0.000221043	0.000459634	0.000158303	0	0	0.000309965	0.000478644	0.000637236	0	0	0	0	0.000226072	0.000210881	0.000783699	0.000906009	0.000375636	0.000304659	0	0.000477	5.64892e-05	0	0.000349989	0.000305935	0.000172122	0.000318551	0.000206649	0	0.000325611	0.000482466	0.000170277	0.000136575	0.000122094	0	0.000350236	0.000252348	0	0.000250282	0.723404
k__Bacteria;p__Bacteroidetes;c__Bacteroidia;o__Bacteroidales;f__Rikenellaceae;g__Rikenellaceae RC9 gut group;s__unidentified rumen bacterium RF2	0	0	0	0	0	0	0	0	0	0	0	0	0	0	0	0	0	0	0	0	0	0	0	4.68626e-05	0	0	0	0	0	0	0	0	0	0	0	0	0	0	0	0	0	0	0	0	0	0	0	9.97076e-07	0.0212766
k__Bacteria;p__Bacteroidetes;c__Bacteroidia;o__Bacteroidales;f__Rikenellaceae;g__Rikenellaceae RC9 gut group;s__wallaby gut metagenome	0.00195266	0.00286972	0.00272156	0.00195134	0.00151131	0.00166282	0.005014	0.00215772	0.000855115	0.0011278	0.000331565	0.00216685	0.00218986	0.000774911	0.00072723	0.00333213	0.00109807	0.00261975	0.00037109	0	0.00109118	0.00076928	0.00347585	0.00091382	5.59785e-05	0.00108137	0.00164702	0.00155099	0.000246184	0.00202725	0.000706115	0.000707888	0.00341913	0.00183561	0.00226627	0.00145623	0.001989	0.0024445	0.000751409	0.0032503	0.00156654	0.00341437	0.00271049	0.000402495	0.0017762	0.00103743	0.0012471	0.00168671	0.978723
k__Bacteria;p__Bacteroidetes;c__Bacteroidia;o__Bacteroidales;f__Rikenellaceae;g__SP3-e08;s__uncultured bacterium	0.000685143	0.000278614	0	5.06842e-05	0	0.000429115	0	0	0	0	0.000193413	0.000131324	0	0.000524205	0	0	0.0005068	7.0804e-05	0.00074218	0.000402196	0	0.000352587	5.65179e-05	0.000820095	0	0.000116904	0	0	0	0	0.000141223	0	0.000376911	0	0.00028687	0.000432319	0.000154987	5.75175e-05	0.000175329	0.000558645	0.000204332	9.10498e-05	0.000122094	0.000654055	0	0	4.37579e-05	0.000184248	0.595745
k__Bacteria;p__Bacteroidetes;c__Bacteroidia;o__Bacteroidales;f__Rikenellaceae;g__dgA-11 gut group;s__uncultured bacterium	0.00130177	0.000557227	0.000660572	0.00299037	0.00506871	0.000455935	0.00150165	0.000944001	0.00245133	0.00151447	0.00135389	0	0.000501293	0.000820494	0.00165809	0.00317715	0.00247769	0.00251354	0.000654865	0	0.00290094	0.000737227	0.00101732	0.00210881	0.000531796	0.00260112	0.00101133	0.00116324	0.00295421	0.000924187	0.00245728	0.00351221	0.000726901	0.00152968	0.000315557	0.00129696	0.000723271	0.00316346	0.00242956	0.000609431	0.00180493	0.000341437	0.00205118	0.00397464	0.000925625	0.00350484	0.00205662	0.00165908	0.957447
k__Bacteria;p__Bacteroidetes;c__Bacteroidia;o__Bacteroidales;f__Rikenellaceae;g__hoa5-07d05 gut group;s__uncultured Bacteroidales bacterium	0	0	0	0	0	0	0	0	0	0	0	0	0	0	0	0	0	0	0	0	0	0	0	4.68626e-05	5.59785e-05	0	0	0	0	0	0	0	0	0	0	0	0	0	0	0	0	0	0	0	0	0	0	2.18811e-06	0.0425532
k__Bacteria;p__Bacteroidetes;c__Bacteroidia;o__Bacteroidales;f__Rikenellaceae;g__hoa5-07d05 gut group;s__uncultured bacterium	0.00650886	0.00256325	0.00187602	0.00438419	0.000511521	0.00649037	0.0100789	0.00185429	0.00114015	0.000483341	0.00221043	0.00361141	0.00551422	0.00307685	0.00250167	0.00421036	0.000844666	0.00123907	0.00074218	0.00449513	0.0018896	0.00185909	0.00146947	0.00236656	0.0239588	0.003361	0.00239829	0.00448679	0.00224643	0.00223594	0.000762604	0.00187862	0.00328451	0.0028299	0.00585215	0.00243464	0.00462377	0.00385368	0.00418284	0.00388512	0.00204332	0.00473459	0.00481051	0.00543369	0.000900608	0.0022431	0.00271299	0.0035548	1
k__Bacteria;p__Bacteroidetes;c__Bacteroidia;o__Bacteroidales;f__Tannerellaceae;g__Parabacteroides;s__uncultured bacterium	0	0	0	0	0	0	0	0	0	0	0	0	0	0	0	0	0	0	0	9.46342e-05	0	0	0	0	0	0	0	0	0	0	0	0	0	0	0	0	0	0	0	0	0	0	0	0	0	0	0	2.01349e-06	0.0212766
k__Bacteria;p__Bacteroidetes;c__Bacteroidia;o__Bacteroidales;f__gir-aah93h0;g__uncultured bacterium;s__uncultured bacterium	0	0.00228463	0.000792686	0.00195134	0.000720779	0.00895779	0.00287605	0.0059	0.000598581	0.000193336	0	0.00587675	0.00477547	0.000934452	0.00151264	0.00134318	0.000337866	0.000743442	0	0	0.00324693	0	0.00028259	0.000492057	0	0.00131517	0	0.000664709	0.00126169	0.00599231	0.000282446	0	0.00627288	0.00196308	0.00367194	0.00150174	7.74933e-05	0.00046014	0.000751409	0.00297098	0	0.00213967	0.00134304	0	0.00352738	0.00232721	0.000481337	0.00171969	0.787234
k__Bacteria;p__Bacteroidetes;c__Bacteroidia;o__Bacteroidales;f__p-251-o5;Ambiguous_taxa;Ambiguous_taxa	0	0	0	0	0	0	0	0	0	0	0	0	0	0	0	0	0	0	0	0	0	0	0	0	0	0	0	0	0	0	0	0	0	0	0	0	0	0	0	0	0	0	0	5.03119e-05	0	0	0	1.07047e-06	0.0212766
k__Bacteria;p__Bacteroidetes;c__Bacteroidia;o__Bacteroidales;f__p-251-o5;g__uncultured Bacteroidales bacterium;s__uncultured Bacteroidales bacterium	0	0	0	5.06842e-05	0	0	0	0	0	0	0	0	0	0	0	0	0	0	0	0	0	0	0	0	0	0	0	0	0	0	0	0	0	0	0	0	0	0	0	0	0	0	0	0	0	0	0	1.07839e-06	0.0212766
k__Bacteria;p__Bacteroidetes;c__Bacteroidia;o__Bacteroidales;f__p-251-o5;g__uncultured bacterium;s__uncultured bacterium	0.0656367	0.0476429	0.0414046	0.0266346	0.0263201	0.0724937	0.110613	0.0475035	0.0136818	0.00947348	0.0465849	0.0481959	0.0549575	0.0410703	0.0285656	0.0381774	0.0237351	0.0380925	0.0347515	0.0118293	0.0158088	0.0107379	0.0296154	0.0307418	0.0326355	0.0303075	0.0463477	0.0432061	0.0296344	0.0511582	0.0192628	0.0256745	0.0576136	0.0361258	0.0671849	0.0287834	0.0308682	0.0538939	0.0324609	0.0441837	0.0383803	0.0308886	0.0591912	0.0345643	0.0375503	0.0283471	0.0359471	0.0384783	1
k__Bacteria;p__Bacteroidetes;c__Bacteroidia;o__Bacteroidales;f__uncultured;g__uncultured bacterium;s__uncultured bacterium	0.000548114	0.000278614	0.000634149	0.00301571	0.00188333	0.000429115	0.000789005	0.000809143	0.000826611	0.000837791	0.00104996	9.84931e-05	5.27677e-05	0.0010712	0.000872676	0.00157566	0.00115438	0.000849648	0.000349261	0	0.00127748	0.00195525	0.000932546	0.00276489	0.000447828	0.00374094	0.00104022	0.00116324	0.00301576	0.000268312	0.00127101	0.00163359	0.000753823	0.00101978	0.000372931	0.00106942	0.000490791	0.000575175	0.00155291	0.000457073	0.000170277	0.000136575	0.00107443	0.000981083	0.000175118	0.00207486	0.000918917	0.00103106	0.978723
k__Bacteria;p__Bacteroidetes;c__Bacteroidia;o__Chitinophagales;f__uncultured;g__uncultured Bacteroidetes bacterium;s__uncultured Bacteroidetes bacterium	0	0	0	0	0	0	0	0	0	0	0	0	0	9.1166e-05	0	0	0	0	0	0	0	0	0	0	0	0	0	0	0	0	0	0	0	0	0	0	0	0	0	0	0	0	0	0	0	0	0	1.9397e-06	0.0212766
k__Bacteria;p__Bacteroidetes;c__Bacteroidia;o__Flavobacteriales;f__Flavobacteriaceae;g__Flavobacterium;s__uncultured bacterium	0	0	0	0	0	0	0	0	0	0	0	0	0	0	0	0	0	0	0	0	0	0	0	0	0	0	0	0	0	0	0	5.44529e-05	0	0	0	0	0	0	0	0	0	0	0	0	0	0	0	1.15857e-06	0.0212766
k__Bacteria;p__Bacteroidetes;c__Bacteroidia;o__Flavobacteriales;f__Flavobacteriaceae;g__uncultured;s__gut metagenome	0	0	0	0	0	0	0	0	0	0	0	0	0	0	0	0	0	0	0	0.000141951	0	0	0	0	0	0	0	0	0	0	0	0	0	0	0	0	0	0	0	0	0	0	0	0	0	0	0	3.02024e-06	0.0212766
k__Bacteria;p__Chlamydiae;c__Chlamydiae;o__Chlamydiales;f__Chlamydiaceae;g__Chlamydia;Ambiguous_taxa	0	0	0	0.000582869	0.000186008	8.04592e-05	7.63553e-05	0	8.55115e-05	0	0	0	0	9.1166e-05	0	0	0	0	4.36576e-05	0	0	0.000224373	0.000113036	0	0	0	0	0	0	0	0	0	0	0	0	0	0	0	0	0	0	4.55249e-05	0	0	0	0	6.56369e-05	3.39276e-05	0.234043
k__Bacteria;p__Chloroflexi;c__Anaerolineae;o__Anaerolineales;f__Anaerolineaceae;g__Flexilinea;s__uncultured bacterium	0	0	0	0	0.000697528	0	0	0	0	0.000161114	0	0	0	0	0	0.000258304	0.000197089	0.000212412	0	0	0	0	0	0	0.000139946	0.000233809	0.00023116	0	0.000153865	0	0.000112978	0.000190585	0	0	0	0.000136522	0.000129156	0	0	0.000126965	0	6.82874e-05	0.000170932	0	0	0	0.000240669	7.36451e-05	0.361702
k__Bacteria;p__Cyanobacteria;c__Melainabacteria;o__Gastranaerophilales;Ambiguous_taxa;Ambiguous_taxa;Ambiguous_taxa	0.000753657	0.000362198	0.000581303	0.00268626	0.000558023	0.000402296	0.00101807	0.000337143	0.00122566	0	0	0.000164155	0.000131919	0.000182332	0.000407249	0.000232474	8.44666e-05	0.000601834	0.00054572	0.00104098	0.000159685	0.00250016	0.00141295	0.000234313	0.000671742	0.000701426	0	0.000415443	0	0.000417375	0.00141223	0.00394783	0.000323067	0.000713849	0.000258183	0.000182029	0.000335805	0.000201311	0.00025047	0.000330108	0	0	0.000317445	0	0.000425287	0.000364503	0	0.000572148	0.829787
k__Bacteria;p__Cyanobacteria;c__Melainabacteria;o__Gastranaerophilales;f__Candidatus Melainabacteria bacterium GWA2_34_9;g__Candidatus Melainabacteria bacterium GWA2_34_9;s__Candidatus Melainabacteria bacterium GWA2_34_9	0	0	0	0	0	0	0	0	5.70077e-05	0	0	0	0	0	0	0	0	0	0	0	0	0	0	0	0	0	0	0	0	0	0	0	0	0	0	0	0	0	0	0	0	0	0	0	0	0	0	1.21293e-06	0.0212766
k__Bacteria;p__Cyanobacteria;c__Melainabacteria;o__Gastranaerophilales;f__Clostridium sp. K4410.MGS-306;g__Clostridium sp. K4410.MGS-306;s__Clostridium sp. K4410.MGS-306	0	0	0	5.06842e-05	0	0	0	0	0	0	0	0	0	0	0	5.16609e-05	0	0	0	0	0	0	0	0	0	0	0	0	0	0	0	0	0	0	0	0	0	0	0	0	0	0	0	0	0	0.000112155	0	4.56383e-06	0.0638298
k__Bacteria;p__Cyanobacteria;c__Melainabacteria;o__Gastranaerophilales;f__gut metagenome;g__gut metagenome;s__gut metagenome	0	0	0	0	0	0	0	0	0	0	0	0	0	0	0	0	0	0	0	0.000141951	0	0	0	0	0	0	0.00023116	0	0	0	0	0	0	0	0	0	0	0	0	0	0	0	0	0	0	0	0	7.93855e-06	0.0425532
k__Bacteria;p__Cyanobacteria;c__Melainabacteria;o__Gastranaerophilales;f__uncultured bacterium;g__uncultured bacterium;s__uncultured bacterium	0.00462471	0.00041792	0.0040427	0.0165991	0.00448743	0.00227968	0.00537032	0.00407943	0.00684092	0.00228781	0.00323276	0.00196986	0.000712363	0.000888869	0.00465427	0.00813659	0.00143593	0.00346939	0.00091681	0.00177439	0.00340661	0.00439131	0.0055105	0.00135901	0.00305083	0.00394552	0.00260055	0.00490223	0.00335426	0.00265331	0.00440616	0.0052547	0.00301529	0.00349276	0.00218021	0.00229812	0.00356469	0.00578051	0.00365686	0.00132043	0.00180493	0.00198033	0.00224653	0.00133327	0.00202637	0.00566382	0.00470398	0.00357711	1
k__Bacteria;p__Cyanobacteria;c__Melainabacteria;o__Gastranaerophilales;f__uncultured organism;g__uncultured organism;s__uncultured organism	0	8.35841e-05	0	0	0.000348764	0	0	0	0.000199527	0	0	0	0	0	8.72676e-05	0	0	0	0	0	0	0.00019232	0	0	0	0	0	0	0	8.94374e-05	0	0	0.000134611	0	0	0	0	0	0	0	0	0	0	0	0	0.00022431	0.000196911	3.3122e-05	0.191489
k__Bacteria;p__Cyanobacteria;c__Melainabacteria;o__Gastranaerophilales;f__uncultured prokaryote;g__uncultured prokaryote;s__uncultured prokaryote	0	0	0	0	0	0	0	0	0	0	0	0	0	0	0	0	8.44666e-05	0	0	0	0	0	0	0	0	0	0	0	0	0	0	0	0	0	0	0	0	0	0	0	0	0	0	0	0	0	0	1.79716e-06	0.0212766
k__Bacteria;p__Cyanobacteria;c__Melainabacteria;o__Gastranaerophilales;f__uncultured rumen bacterium 4C0d-2;g__uncultured rumen bacterium 4C0d-2;s__uncultured rumen bacterium 4C0d-2	0	0	0	0.000532184	0	0	0	0	0	0	0	0	5.27677e-05	4.5583e-05	0	0.000413287	0	0	6.54865e-05	0.000118293	0	0.000544907	0.000508661	0	0	0.000321487	0	0	0	0	0	0.000326717	5.38445e-05	0	0.000143435	0	5.16622e-05	0	0	0	0	0	0	7.54679e-05	0	0	0	6.92294e-05	0.297872
k__Bacteria;p__Cyanobacteria;c__Melainabacteria;o__Gastranaerophilales;f__uncultured rumen bacterium;g__uncultured rumen bacterium;s__uncultured rumen bacterium	0.00123326	0.000250752	0.00108334	0.00362392	0.0036504	0.000241377	0.000661746	0.000337143	0.00128267	0	0.000911804	0.000262648	0.000158303	0.000113958	0.000872676	0.00170481	0.0002534	0.00102666	0.000392919	0	0.00146378	0.00208347	0.000847769	0	0.000279893	0.00184124	0.00011558	0.00268653	0.000953964	0.000387562	0.00169468	0.00258651	0.000538445	0.000892311	0.000229496	0.000227536	0.000284142	0.000632693	0	0.000101572	0.000136221	0	0.000708146	0.000201248	0.000750507	0.000336464	0.000809522	0.000826618	0.893617
k__Bacteria;p__Elusimicrobia;c__Elusimicrobia;o__Elusimicrobiales;f__Elusimicrobiaceae;g__Elusimicrobium;s__uncultured Termite group 1 bacterium	0	0	0.000686995	0	0	0	0	0	0	0	0	0	0	0	0.000261803	0	0	0	0	0.000118293	0.000186299	0	0	0	0.000167936	0	0	0	0.000400049	8.94374e-05	0	0	0	0	0	0	0	0.00023007	0	0	0	0	0	0	0	0	0.0013565	7.44123e-05	0.191489
k__Bacteria;p__Elusimicrobia;c__Elusimicrobia;o__Elusimicrobiales;f__Elusimicrobiaceae;g__Elusimicrobium;s__uncultured bacterium	0.000650886	0	0.000290652	0.000557527	0	5.36394e-05	0	0.000303429	0.000541573	0	0.000165782	0	0.000105535	0.000478622	0	0	0.000309711	0	0	0.000118293	0.000585511	0.00019232	0	0	0	0.000379939	0	0.00202182	0	0	0.00200537	0	0.000376911	0.000254946	0.00086061	0.00102391	0.000749102	0.000661452	0.00117721	0.00025393	0	0.000159337	0	0	0	0.000168232	0.000546974	0.000319005	0.574468
k__Bacteria;p__Elusimicrobia;c__Endomicrobia;o__Endomicrobiales;f__Endomicrobiaceae;g__Candidatus Endomicrobium;s__uncultured bacterium	0.000171286	0	0	0.000557527	0	5.36394e-05	0	0	0	0	0	0	0	0	0	0	8.44666e-05	0	0	0	0	0	0	0	5.59785e-05	0	0	0	0	0	0	0	0	0	0	0	0	0	0	0	0	4.55249e-05	0	0	0	0	0	2.06047e-05	0.12766
k__Bacteria;p__Elusimicrobia;c__Endomicrobia;o__Endomicrobiales;f__Endomicrobiaceae;g__Candidatus Endomicrobium;s__uncultured rumen bacterium	0.00274057	0.000222891	0.000819109	0.00179929	0.00137181	0.000590034	0.00043268	0	5.70077e-05	0	0.000165782	0.000361141	0	0.000524205	0	0.00105905	0.000929133	0.000318618	0.00309969	0	0.00127748	0.000993653	0	0.00117156	0	0.00426701	0	0.00196643	0.000984737	0	0.00237255	0.00307659	0	0.000203957	0.000315557	0.000386812	5.16622e-05	0.000603934	0.00408265	0.000482466	0.000647051	0.000364199	0	0.000352184	0.00040027	0.00171036	0.000962674	0.000875847	0.765957
k__Bacteria;p__Epsilonbacteraeota;c__Campylobacteria;o__Campylobacterales;f__Campylobacteraceae;g__Campylobacter;Ambiguous_taxa	0	0	0.000158537	0.000937658	0.000627776	0	0	0.000438286	0	0	0	0	0	0.000387456	0.000174535	0.000335796	0	0	0	0	0.000372598	0.000641067	0	0	0	0.000409165	0.00011558	0.000553925	0.000461595	0	0.000310691	0	0.000269222	0	0.000229496	0.000341305	0	0	0	0	0.000102166	0.000250387	0	0	0	0	0	0.000151431	0.404255
k__Bacteria;p__Epsilonbacteraeota;c__Campylobacteria;o__Campylobacterales;f__Campylobacteraceae;g__Campylobacter;s__uncultured Campylobacteraceae bacterium	0	0	0	0	0	5.36394e-05	0	0	0	0	5.52608e-05	6.5662e-05	0	0	0	0	0	0	0	0	0	0	0	4.68626e-05	5.59785e-05	0	0	0	0	0	0	5.44529e-05	0	0	0	6.82609e-05	0	0	0	0	0	4.55249e-05	0	0	0	0	4.37579e-05	1.04128e-05	0.191489
k__Bacteria;p__Epsilonbacteraeota;c__Campylobacteria;o__Campylobacterales;f__Helicobacteraceae;g__Helicobacter;Ambiguous_taxa	0	0	0	0	0	0	0	0	0.0007411	0	0	0	0	0	0	0	0	0	0	0	0	0	0	0	0	0	0	0.000193874	0	0	0	0.000544529	0	0	0	0	0	0	0	0	0	0	0	0	0	0	0	3.14788e-05	0.0638298
k__Bacteria;p__Fibrobacteres;c__Fibrobacteria;o__Fibrobacterales;f__Fibrobacteraceae;g__Fibrobacter;Ambiguous_taxa	0.0126066	0.00420707	0.005311	0.00149518	0.00186008	0.00834093	0.00621023	0.00262972	0	0	0.000138152	0.00177288	0.00366735	0.00205124	0.000785409	0.00180813	0.000788355	0.00130987	0.00117876	0.00049683	0.000984723	0	0.000480402	0.00159333	0.00296686	0.000759878	0.00398752	0.00257575	0.000646233	0.00125212	0	0.0010346	0.00288068	0.000790332	0.00209415	0.000819131	0.00297058	0.00414126	0.00393237	0.00558645	0.000647051	0.00245834	0.00263723	0.00128295	0.000375253	0.0013739	0.00100643	0.00225394	0.914894
k__Bacteria;p__Fibrobacteres;c__Fibrobacteria;o__Fibrobacterales;f__Fibrobacteraceae;g__Fibrobacter;s__Fibrobacter sp.	0.0233634	0.0121476	0.0108334	0.0168018	0.0103699	0.0195516	0.0237974	0.0140252	0.00250834	0.000290005	0.00209991	0.00902853	0.0113978	0.00307685	0.00669052	0.0110813	0.00351944	0.00474387	0.00373273	0.00212927	0.00380582	0.0019232	0.00638653	0.00934908	0.0151142	0.0103753	0.00959316	0.0179749	0.00538528	0.004293	0.000536647	0.0061804	0.00656903	0.0165205	0.00823317	0.00684885	0.0117532	0.0130277	0.0150031	0.0115538	0.00231576	0.00705636	0.0119652	0.00450292	0.00595402	0.00639282	0.0151402	0.00904134	1
k__Bacteria;p__Fibrobacteres;c__Fibrobacteria;o__Fibrobacterales;f__Fibrobacteraceae;g__Fibrobacter;s__bacterium MB2022	0	0	0	0	0	0	0	0	0	0	0	0	0	0	0	0	0	0	0	9.46342e-05	0	0	0	0	0	0	0	0	0	0	0	0	0	0	8.6061e-05	0	0	0	0	0	0	0	0	0	0	0	0	3.84458e-06	0.0425532
k__Bacteria;p__Fibrobacteres;c__Fibrobacteria;o__Fibrobacterales;f__Fibrobacteraceae;g__Fibrobacter;s__uncultured Fibrobacteraceae bacterium	0	0	0	0	0	0	0	0	0	0	5.52608e-05	0	0	0	0	0	0	0	0	0	0	0	0	0	0	0	0	0	0	0	0	0	0	0	0	0	5.16622e-05	0	0	0	0	0	0	0	0	0	0	2.27496e-06	0.0425532
k__Bacteria;p__Fibrobacteres;c__Fibrobacteria;o__Fibrobacterales;f__Fibrobacteraceae;g__Fibrobacter;s__uncultured bacterium	0.0113049	0.00415134	0.00615653	0.043411	0.0133693	0.0170573	0.0954696	0.0117326	0.00655588	0.00257782	0.00419982	0.0266588	0.0154873	0.02033	0.0123338	0.04479	0.01557	0.0430488	0.00512977	0.00780732	0.025656	0.0232707	0.0198095	0.00679507	0.00223914	0.0230594	0.00251387	0.0365036	0.0749015	0.0106729	0.0182178	0.0168259	0.0187917	0.0247298	0.0142001	0.0172473	0.00945419	0.142385	0.0494177	0.00949697	0.102983	0.00345989	0.0126734	0.00752163	0.0140345	0.00821534	0.0154465	0.0237801	1
k__Bacteria;p__Fibrobacteres;c__Fibrobacteria;o__Fibrobacterales;f__Fibrobacteraceae;g__Fibrobacter;s__uncultured rumen bacterium	0	0	0	0	0	0	0	0	0	0	0	0	0	0	0	0	0	0	0	0	0	0	0	0	0	0	0	0	0	0	0	0	0	0	0.00057374	0	0	0	0	0	0	0	0	0	0	0	0	1.22072e-05	0.0212766
k__Bacteria;p__Fibrobacteres;c__Fibrobacteria;o__Fibrobacterales;f__Fibrobacteraceae;g__Fibrobacter;s__unidentified rumen bacterium 12-5	0	0	0	0	0	0	0	0	0	0	0	0	0	0	0	0	0	0	0	0	0	0	0	0	0	0	0	0	0	0	0	0	0	0	0	4.55073e-05	0	0	0	0	0	0	0	0	0	0	0	9.6824e-07	0.0212766
k__Bacteria;p__Firmicutes;c__Bacilli;o__Bacillales;f__Alicyclobacillaceae;g__Alicyclobacillus;s__uncultured bacterium	0	0	0	0	0	0	0	0	0	0	0	0	0	0	0	0	0	0	0	0	0	6.41067e-05	0	0	0	0	0	0	0	0	0	0	0	0	0	0	0	0	0	0	0	0	0	0	0	0	0	1.36397e-06	0.0212766
k__Bacteria;p__Firmicutes;c__Bacilli;o__Bacillales;f__Alicyclobacillaceae;g__Tumebacillus;s__uncultured Alicyclobacillus sp.	0	0	0	0	0	0	0	0	0	6.44454e-05	0	0	0	0	0	0	0	0	0	0	0	0	0	0	0	0	0	0	0	0	0	0	0	0	0	0	0	0	0	0	0	0	0	0	0	0	0	1.37118e-06	0.0212766
k__Bacteria;p__Firmicutes;c__Bacilli;o__Bacillales;f__Bacillaceae;g__Amphibacillus;s__uncultured bacterium	0	0	0	0	0	0	0	0	0	0	0	0	0	0	0	0	0	0	0	0	0.000292756	0	0	0	0	0	0	0	0	0	0.000169468	0	0	0	0	0	0	0	0	0	0	0	0	0	0	0	0	9.83454e-06	0.0425532
k__Bacteria;p__Firmicutes;c__Bacilli;o__Bacillales;f__Bacillaceae;g__Bacillus;s__Bacillus clausii	0	0	0.000317074	0	0	0	0	0.000370857	0.000484565	0.000290005	0	0	0	0	0	0	0	0	0	0	0.000479055	0	0	0	0	0	0	0	0	0	0.000819093	0	0	0.000229451	0	0	0	0	0	0	0	0	0	0	0	0	0.000371942	7.15328e-05	0.170213
k__Bacteria;p__Firmicutes;c__Bacilli;o__Bacillales;f__Bacillaceae;g__Bacillus;s__Bacillus fortis	0	0	0.000211383	0	0	0	0	0	0.000399054	0	0	0	0	0	0	0	0	0	0	0	0.000372598	0	0	0	0	0	0	0	0	0	0.000197712	0	0	0	0	0	0	0	0	0	0	0	0	0	0	0	0	2.51223e-05	0.0851064
k__Bacteria;p__Firmicutes;c__Bacilli;o__Bacillales;f__Bacillaceae;g__Bacillus;s__Bacillus kokeshiiformis	0	0	0.00269513	0	0	0.000268197	0	0.00269714	0.00772454	0.00128891	0	0	0	6.83745e-05	0	0	0.000281555	0.00187631	0	0	0.00801086	0	0.00604742	0.000281175	0	0	0	0	0	0.00116269	0.00378478	0	0	0.00203957	0	0.000273044	0	0	0	0.000152358	0.000102166	0	0	0	0.00115078	0	0.00148777	0.000880697	0.404255
k__Bacteria;p__Firmicutes;c__Bacilli;o__Bacillales;f__Bacillaceae;g__Bacillus;s__Bacillus sp. M115	0	0	0.000449189	0	0	0	0	0	0	0	0	0	0	0	0	0	0	0	0	0	0.00119764	0	0.000734733	0	0	0	0	0	0	0	0	0	0	0	0	0	0	0	0	0	0	0	0	0	0	0	0	5.06715e-05	0.0638298
k__Bacteria;p__Firmicutes;c__Bacilli;o__Bacillales;f__Bacillaceae;g__Bacillus;s__Bacillus sp. MO-05	0	0	0	0	0	0	0	0	0	0	0	0	0	0	0	0	0	0	0	0	0.00141055	0	0	0	0	0	0	0	0	0	0	0	0	0	0	0	0	0	0	0	0	0	0	0	0	0	0	3.00117e-05	0.0212766
k__Bacteria;p__Firmicutes;c__Bacilli;o__Bacillales;f__Bacillaceae;g__Bacillus;s__Bacillus thermoamylovorans	0	0	0	0	0	0	0	0	0	0	0	0	0	0	0	0	0	0	0	0	0.000984723	0	0	0	0	0	0	0	0	0	0.00073436	0	0	0	0	0	0	0	0	0	0	0	0.000219769	0	0	0	0	4.12522e-05	0.0638298
k__Bacteria;p__Firmicutes;c__Bacilli;o__Bacillales;f__Bacillaceae;g__Bacillus;s__low G+C Gram-positive bacterium HTA454	0	0	0	0	0	0	0	0	0.000570077	0	0	0	0	0	0	0	0	0	0	0	0.000718582	0	0	0	0	0	0	0	0	0	0.00036718	0	0	0	0	0	0	0	0	0	0	0	0	0	0	0	0	3.52306e-05	0.0638298
k__Bacteria;p__Firmicutes;c__Bacilli;o__Bacillales;f__Bacillaceae;g__Bacillus;s__uncultured bacterium	0	0	0	0	0	0	0	0	0	0	0	0	0	0	0	0	0	0	0	0	0.000532283	0	0.000254331	0	0	0	0	0	0	0	0	0	0	0	0	0	0	0	0	0	0	0	0	0	0	0	0	1.67365e-05	0.0425532
k__Bacteria;p__Firmicutes;c__Bacilli;o__Bacillales;f__Bacillaceae;g__Bacillus;s__uncultured compost bacterium	0	0	0.000290652	0	0	0	0	0	0.000598581	0	0	0	0	0	0	0	0	0	0	0	0.00117102	0	0	0	0	0	0	0	0	0	0	0	0	0	0	0	0	0	0	0	0	0	0	0	0	0	0	4.38352e-05	0.0638298
k__Bacteria;p__Firmicutes;c__Bacilli;o__Bacillales;f__Bacillaceae;g__Bacillus;s__uncultured compost bacterium 4-75	0	0	0.000422766	0	0	0	0.000178162	0	0.000342046	0	0	0	0	0	0	0	0	0	0	0	0.000904881	0	0.000310849	0	0	0	0	0	0	0	0	0	0	0	0	0	0	0	0	0	0	0	0	0	0	0	0	4.59299e-05	0.106383
k__Bacteria;p__Firmicutes;c__Bacilli;o__Bacillales;f__Bacillaceae;g__Caldalkalibacillus;s__uncultured bacterium	0	0	0.000396343	0	0	0	0	0.000202286	0.000484565	0.000386673	0	0	0	0	0	0	0	0	0	0	0.00077181	0	0.000367367	0	0	0	0	0	0	0	0.000395424	0	0	0.000586376	0	0	0	0	0	0	0	0	0	0	0.000150101	0	0	7.95946e-05	0.191489
k__Bacteria;p__Firmicutes;c__Bacilli;o__Bacillales;f__Bacillaceae;g__Gracilibacillus;s__Gracilibacillus halotolerans	0	0	0.000317074	0	0	0	0	0	0	0	0	0	0	0	0	0	0	0	0	0	0.000798424	0	0.000395626	0	0	0	0	0	0	0	0	0	0	0	0	0	0	0	0	0	0	0	0	0	0	0	0	3.21516e-05	0.0638298
k__Bacteria;p__Firmicutes;c__Bacilli;o__Bacillales;f__Bacillaceae;g__Oceanobacillus;s__Bacillus litoralis	0	0	0	0	0	0	0	0	0	0	0	0	0	0	0	0	0	0.000283216	0	0	0	0	0	0	0	0	0	0	0	0	0.000282446	0	0	0	0	0	0	0	0	0	0	0	0	0	0	0	0	1.20354e-05	0.0425532
k__Bacteria;p__Firmicutes;c__Bacilli;o__Bacillales;f__Bacillaceae;g__Oceanobacillus;s__Compostibacillus humi	0	0	0	0	0	0	0	0	0.000627084	0	0	0	0	0	0	0	0	0.000460226	0	0	0.000958109	0	0.000960805	0	0	0	0	0	0	0.000298125	0.000310691	0	0	0.000560881	0	0	0	0	0	0	0	0	0	0	0	0	0.000459458	9.86251e-05	0.170213
k__Bacteria;p__Firmicutes;c__Bacilli;o__Bacillales;f__Bacillaceae;g__Oceanobacillus;s__Oceanobacillus indicireducens	0	0	0.00224594	0	0	0	0	0.001416	0.00182425	0.00122446	0	0	0	0	0	0	0	0.00269055	0	0	0.00561559	0	0.00169554	0	0	0	0	0	0	0.000387562	0.00141223	0	0	0.000637365	0	0	0	0	0	0	0	0	0	0	0.00032522	0	0	0.000414355	0.234043
k__Bacteria;p__Firmicutes;c__Bacilli;o__Bacillales;f__Bacillaceae;g__Oceanobacillus;s__Oceanobacillus sp. Castelsardo	0	0	0.000132114	0	0	0	0	0	8.55115e-05	0	0	0	0	0	0	0	0	0	0	0	0	0	0	0	0	0	0	0	0	0	0	0	0	0	0	0	0	0	0	0	0	0	0	0	0	0	0	4.63034e-06	0.0425532
k__Bacteria;p__Firmicutes;c__Bacilli;o__Bacillales;f__Bacillaceae;g__Oceanobacillus;s__Oceanobacillus sp. GD-1	0	0	0	0	0	0	0	0	0	0	0	0	0	0	0	0	0	0	0	0	0.000665354	0	0.000452143	0	0	0	0	0	0	0	0	0	0	0	0	0	0	0	0	0	0	0	0	0	0	0	0	2.37765e-05	0.0425532
k__Bacteria;p__Firmicutes;c__Bacilli;o__Bacillales;f__Bacillaceae;g__Oceanobacillus;s__uncultured bacterium	0	0	0	0	0	0	0	0	0	0	0	0	0	0	0	0	0	0	0	0	0.000718582	0	0.000423884	0	0	0	0	0	0	0	0	0	0	0	0	0	0	0	0	0	0	0	0	0	0	0	0	2.43078e-05	0.0425532
k__Bacteria;p__Firmicutes;c__Bacilli;o__Bacillales;f__Bacillaceae;g__Pseudogracilibacillus;Ambiguous_taxa	0	0	0.000924801	0	0	0	0	0	0.000883619	0.000741123	0	0	0	0	0	0	0	0.00088505	0	0	0.00239527	0	0.00144121	0	0	0	0	0	0	0.000387562	0.00107329	0	0	0.000509892	0	0	0	0	0	0	0	0	0	0	0.000225152	0	0.000350063	0.000208873	0.234043
k__Bacteria;p__Firmicutes;c__Bacilli;o__Bacillales;f__Bacillaceae;g__Pseudogracilibacillus;s__uncultured bacterium	0	0	0.000132114	0	0	0	0	0	0	0	0	0	0	0	0	0	0	0	0	0	0.000292756	0	0.000169554	0	0	0	0	0	0	0	0	0	0	0	0	0	0	0	0	0	0	0	0	0	0	0	0	1.26473e-05	0.0638298
k__Bacteria;p__Firmicutes;c__Bacilli;o__Bacillales;f__Bacillaceae;g__Sinibacillus;s__uncultured bacterium	0	0	0	0	0	0	0	0	0	0	0	0	0	0	0	0	0	0	0	0	0.00111779	0	0.000226072	0	0	0	0	0	0	0	0	0	0	0	0	0	0	0	0	0	0	0	0	0	0	0	0	2.85929e-05	0.0425532
k__Bacteria;p__Firmicutes;c__Bacilli;o__Bacillales;f__Bacillaceae;g__Ureibacillus;Ambiguous_taxa	0	0	0	0	0	0	0	0	0.00236582	0	0	0	0	0	0	0	0	0	0	0	0	0	0	0	0	0	0	0	0	0	0	0	0	0	0	0	0	0	0	0	0	0	0	0	0	0	0	5.03366e-05	0.0212766
k__Bacteria;p__Firmicutes;c__Bacilli;o__Bacillales;f__Bacillaceae;g__Ureibacillus;s__Bacillus sp. YM-1	0	0	0	0	0	0	0	0	0	0	0	0	0	0	0	0	0	0	0	0	0	0	0.000113036	0	0	0	0	0	0	0	0	0	0	0	0	0	0	0	0	0	0	0	0	0	0	0	0	2.40502e-06	0.0212766
k__Bacteria;p__Firmicutes;c__Bacilli;o__Bacillales;f__Bacillaceae;g__Ureibacillus;s__uncultured compost bacterium	0	0	0	0	0	0	0	0	0	0	0	0	0	0	0	0	0	0	0	0	0	0	0	0	0	0	0	0	0	0	0	0	0	7.64838e-05	0	0	0	0	0	0	0	0	0	0	0	0	0	1.62731e-06	0.0212766
k__Bacteria;p__Firmicutes;c__Bacilli;o__Bacillales;f__Bacillaceae;g__Virgibacillus;Ambiguous_taxa	0	0	0.000819109	0	0	0	0	0.000303429	0.00202377	0.000966682	0	0	0	0	0	0	0	0.000955854	0	0	0.00417842	0	0.000734733	0	0	0	0	0	0	0.000477	0.000790849	0	0	0.000433408	0	0	0	0	0	0	0	0	0.000146513	0	0	0	0.000240669	0.000256818	0.255319
k__Bacteria;p__Firmicutes;c__Bacilli;o__Bacillales;f__Bacillaceae;g__Virgibacillus;s__uncultured bacterium	0	0	0	0	0	0	0	0	0	0	0	0	0	0	0	0	0	0	0	0	0.000372598	0	0	0	0	0	0	0	0	0	0	0	0	0	0	0	0	0	0	0	0	0	0	0	0	0	0	7.92762e-06	0.0212766
k__Bacteria;p__Firmicutes;c__Bacilli;o__Bacillales;f__Bacillaceae;g__uncultured;s__uncultured Halobacillus sp.	0	0	0	0	0	0	0	0	0	0	0	0	0	0	0	0	0	0	0	0	0.000479055	0	0.000367367	0	0	0	0	0	0	0	0	0	0	0	0	0	0	0	0	0	0	0	0	0	0	0	0	1.8009e-05	0.0425532
k__Bacteria;p__Firmicutes;c__Bacilli;o__Bacillales;f__Bacillaceae;g__uncultured;s__uncultured bacterium	0	0	0	0	0	0	0	0	0	0	0	0	0	0	0	0	0	0	0	0	0.00154362	0	0.000339108	0	0	0	0	0	0	0	0.000197712	0	0	0	0	0	0	0	0	0	0	0	0	0	0	0	0.0004157	5.31094e-05	0.0851064
k__Bacteria;p__Firmicutes;c__Bacilli;o__Bacillales;f__Bacillaceae;g__uncultured;s__uncultured bacterium pPD7	0	0	0	0	0	0	0	0	0	0	0	0	0	0	0	0	0	0	0	0	0.000372598	0	0	0	0	0	0	0	0	0	0	0	0	0	0	0	0	0	0	0	0	0	0	0	0	0	0	7.92762e-06	0.0212766
k__Bacteria;p__Firmicutes;c__Bacilli;o__Bacillales;f__Bacillaceae;g__uncultured;s__uncultured compost bacterium	0	0	0	0	0	0	0.000152711	0	0	0	0	0	0	0	0	0	0	0	0	0	0.00106457	0	0.000423884	0	0	0	0	0	0	0	0.000225957	0	0	0.000254946	0	0	0	0	0	0	0	0	0	0	0	0	0.00021879	4.98054e-05	0.12766
k__Bacteria;p__Firmicutes;c__Bacilli;o__Bacillales;f__Paenibacillaceae;g__Ammoniibacillus;Ambiguous_taxa	0	0	0.000581303	0	0	0	0	0.000337143	0.00116866	0.000322227	0	0	0	0	0	0	0	0.000460226	0	0	0.0024485	0	0.000706474	0	0	0	0	0	0	0.0002385	0.000451914	0	0	0.00168264	0	0	0	0	0	0	0	0	0	0	0.000150101	0	0.000371942	0.000189779	0.255319
k__Bacteria;p__Firmicutes;c__Bacilli;o__Bacillales;f__Paenibacillaceae;g__Ammoniphilus;s__uncultured bacterium	0	0	0	0	0	0	0	0	0	0	0	0	0	0	0	0	0	0	0	0	0.000372598	0	0	0	0	0	0	0	0	0	0	0	0	0	0	0	0	0	0	0	0	0	0	0	0	0	0	7.92762e-06	0.0212766
k__Bacteria;p__Firmicutes;c__Bacilli;o__Bacillales;f__Paenibacillaceae;g__Brevibacillus;s__Brevibacillus thermoruber	0	0	0	0	0	0	0	0	0	0	0	0	0	0	0	0	0.000112622	0	0	0	0	0	0	0	0	0	0	0	0	0	0	0	0	0	0	0	0	0	0	0	0	0	0	0	0	0	0	2.39622e-06	0.0212766
k__Bacteria;p__Firmicutes;c__Bacilli;o__Bacillales;f__Paenibacillaceae;g__Brevibacillus;s__uncultured bacterium	0	0	0	0	0	0	0	0.000236	0.000228031	0	0	0	0	0	0	0	0	0	0	0	0	0	0	0	0	0	0	0	0	0	0	0	0	0	0	0	0	0	0	0	0	0	0	0	0	0	0	9.873e-06	0.0425532
k__Bacteria;p__Firmicutes;c__Bacilli;o__Bacillales;f__Paenibacillaceae;g__Paenibacillus;s__Paenibacillus sp. LWH35	0	0	0	0	0	0	0	0	0	0	0	0	0	0	0	0	0	0	0	0	0	0	0.000141295	0	0	0	0	0	0	0	0	0	0	0	0	0	0	0	0	0	0	0	0	0	0	0	0	3.00627e-06	0.0212766
k__Bacteria;p__Firmicutes;c__Bacilli;o__Bacillales;f__Paenibacillaceae;g__Paenibacillus;s__Paenibacillus turicensis	0	0	0.000449189	0	0	0	0	0.000472	0.000456061	0.000612232	0	0	0	0	0	0	0	0.000460226	0	0	0.00106457	0	0.00132817	0	0	0.000175357	0	0	0	0.000268312	0.000790849	0	0	0	0	0	0	0	0	0	0	0	0	0	0.000175118	0.000140193	0.000371942	0.00014392	0.276596
k__Bacteria;p__Firmicutes;c__Bacilli;o__Bacillales;f__Paenibacillaceae;g__Paenibacillus;s__uncultured bacterium	0	0	0	0	0	0	0	0	0	0	0	0	0	0	0	0	0	0	0	0	0	0	0.000254331	0	0	0	0	0	0	0	0	0	0	0	0	0	0	0	0	0	0	0	0	0	0	0	0	5.41129e-06	0.0212766
k__Bacteria;p__Firmicutes;c__Bacilli;o__Bacillales;f__Paenibacillaceae;g__Thermobacillus;Ambiguous_taxa	0	0	0.00105691	0	0	0	0	0.000708	0.00307841	0.00106335	0	0	0	0	0	0	0	0.000283216	0	0	0.0060148	0	0.000847769	0	0	0	0	0	0	0.000566437	0.000536647	0	0	0.00117275	0	0	0	0	0	0	0	0	0	0	0.000175118	0	0.000568853	0.000341963	0.255319
k__Bacteria;p__Firmicutes;c__Bacilli;o__Bacillales;f__Paenibacillaceae;g__Thermobacillus;s__uncultured bacterium	0	0	0	0	0	0	0	0	0.000142519	0	0	0	0	0	0	0	0	0	0	0	0.000931495	0	0.00169554	0	0	0	0	0	0	0	0.000338935	0	0	0	0	0	0	0	0	0	0	0	0	0	0	0	0	6.6138e-05	0.0851064
k__Bacteria;p__Firmicutes;c__Bacilli;o__Bacillales;f__Paenibacillaceae;g__uncultured;s__uncultured compost bacterium	0	0	0	0	0	0	0	0	0	0	0	0	0	0	0	0	0	0	0	0	0.000266141	0	0	0	0	0	0	0	0	0	0	0	0	0	0	0	0	0	0	0	0	0	0	0	0	0	0	5.66258e-06	0.0212766
k__Bacteria;p__Firmicutes;c__Bacilli;o__Bacillales;f__Planococcaceae;g__Lysinibacillus;s__uncultured bacterium	0	0	0	0	0	0	0	0	0	0	0	0	0	0	0	0	0	0	0	0	0	0	0	0	0	0.000438391	0	0	0	0	0	0	0	0	0	0	0	0	0	0	0	0	0	0	0	0	0	9.32748e-06	0.0212766
k__Bacteria;p__Firmicutes;c__Bacilli;o__Bacillales;f__Planococcaceae;g__Psychrobacillus;s__Lysinibacillus sphaericus	0	0	0	0	0	0	0	0	0	0	0	0	0	0	0	0	0	0	0	0	0	0	0	0	0	0	0	0.000304659	0	8.94374e-05	0	0	0	0	0	0	0	0	0	0	0	0	0	0	0	0	0	8.38502e-06	0.0425532
k__Bacteria;p__Firmicutes;c__Bacilli;o__Bacillales;f__Planococcaceae;g__Rummeliibacillus;Ambiguous_taxa	0	0	0	0.000152053	0	0	0.000330873	0.00111257	0.000912123	0	0	0	0	0	0	0	0	0	0	0	0.00385905	0	0.00141295	0	0	0	0	0	0	0	0	0	0	0	0	0	0	0.000431382	0	0	0	0	0	0	0	0.000560774	0.000940796	0.00020665	0.191489
k__Bacteria;p__Firmicutes;c__Bacilli;o__Bacillales;f__Planococcaceae;g__Sporosarcina;Ambiguous_taxa	0	0	0.000634149	0	0	0	0	0	0	0.000451118	0	0	0	0	0	0	0	0	0	0	0.00167669	0	0.00135643	0	0	0	0	0	0	0	0.00067787	0	0	0	0	0	0	0	0	0	0	0	0	0	0	0	0	0.000102048	0.106383
k__Bacteria;p__Firmicutes;c__Bacilli;o__Bacillales;f__Sporolactobacillaceae;g__Sporolactobacillus;s__Sporolactobacillus inulinus	0	0	0.000264229	0	0	0	0	0.000708	0.0014537	0.000225559	0	0	0	0	0	0	0	0.00035402	0	0	0	0	0.000197813	0	0	0	0	0	0	0.000417375	0.000451914	0	0	0.000535386	0	0	0	0	0.000125235	0	0	0	0.000122094	0	0.000100068	0	0.000240669	0.000110554	0.276596
k__Bacteria;p__Firmicutes;c__Bacilli;o__Bacillales;f__Thermoactinomycetaceae;g__Kroppenstedtia;s__Kroppenstedtia guangzhouensis	0	0	0	0	0	0	0	0	0	0	0	0	0	0	0	0	0	0	0	0	0	0	0	0	0	0	0	0	0	5.9625e-05	0	0	0	0	0	0	0	0	0	0	0	0	0	0	0	0	0	1.26862e-06	0.0212766
k__Bacteria;p__Firmicutes;c__Bacilli;o__Bacillales;f__Thermoactinomycetaceae;g__Kroppenstedtia;s__uncultured Kroppenstedtia sp.	0	0	0.000528457	0	0	0	0	0	0.000199527	0.0007089	0	0	0	0	0	0	0	0.000566432	0	0	0.000505669	0	0.000508661	0	0	0	0	0	0	0.000268312	0.000649626	0	0	0	0	0	0	0	0	0	0	0	0	0	0	0	0.00021879	8.83909e-05	0.191489
k__Bacteria;p__Firmicutes;c__Bacilli;o__Bacillales;f__Thermoactinomycetaceae;g__Melghirimyces;s__Melghirimyces thermohalophilus	0	0	0	0	0	0	0	0	0	0	0	0	0.000184687	9.1166e-05	0	0	0	0	0	0	0	0	0	0.000538919	0	0	0	0	0	0	0	0	0.000188456	0	0	0.000113768	0	0	0	0.000152358	0	0.0001821	0	0	0	0	0	3.0882e-05	0.148936
k__Bacteria;p__Firmicutes;c__Bacilli;o__Bacillales;f__Thermoactinomycetaceae;g__Novibacillus;Ambiguous_taxa	0	0	0	0	0	0	0	0.000101143	0.000655588	0	0	0	0	0	0	0	0	0	0	0	0.000505669	0	0.000847769	0	0	0	0	0	0	0	0.000169468	0	0	0.000305935	0	0	0	0	0	0	0	0	0	0	0	0	0.000153153	5.82707e-05	0.148936
k__Bacteria;p__Firmicutes;c__Bacilli;o__Bacillales;f__Thermoactinomycetaceae;g__Planifilum;Ambiguous_taxa	0	0	0.000343497	0	0	0	0	0	0.00173873	0	0	0	0	0	0	0	0	0	0	0	0.00031937	0	0.000395626	0	0	0	0	0	0	0.000208687	0	0	0	0.000662859	0	0	0	0	0	0	0	0	0	0	0	0	0.00021879	8.27141e-05	0.148936
k__Bacteria;p__Firmicutes;c__Bacilli;o__Bacillales;f__Thermoactinomycetaceae;g__Planifilum;s__uncultured compost bacterium	0	0	0	0	0	0	0	0	0.00096913	0	0	0	0	0	0	0	0	0	0	0	0	0	0	0	0	0	0	0	0	0	0	0	0	0.000968795	0	0	0	0	0	0	0	0	0	0	0	0	0	4.12324e-05	0.0425532
k__Bacteria;p__Firmicutes;c__Bacilli;o__Bacillales;f__Thermoactinomycetaceae;g__Risungbinella;Ambiguous_taxa	0	0	0	0	0	8.04592e-05	0	0	0	0	0	0	0	0	0	0	8.44666e-05	0	0	0	0	0	0	0	0	0	0	0	0	0	0	0	0	0	0	0	0	0	0	0	0	0	0	0	0	0	0	3.50906e-06	0.0425532
k__Bacteria;p__Firmicutes;c__Bacilli;o__Bacillales;f__Thermoactinomycetaceae;g__Thermoactinomyces;Ambiguous_taxa	0	0.000891564	0	0	0	0.000750952	0	0.000472	0.00430408	0.000451118	0	0.000525296	0.000211071	0.000433039	0	0	0.00112622	0.000460226	0	0	0.000133071	0	0.000423884	0.00135901	0	0	0	0	0	0.000327937	0.000903827	0	0.000565367	0.00137671	0.000372931	0.000591595	0	0	0	0.000355501	0.000408664	0.000364199	0	0	0.00032522	0	0	0.000364542	0.489362
k__Bacteria;p__Firmicutes;c__Bacilli;o__Bacillales;f__Thermoactinomycetaceae;g__uncultured;s__uncultured bacterium	0	0	0	0	0	0	0	0.000269714	0.000484565	0.000515564	0	0	0	0	0	0	0	0	0	0	0.00151701	0	0.000452143	0	0	0	0	0	0	0	0.000225957	0	0	0.000407914	0	0	0	5.75175e-05	0	0	0	0	0	0	0	0	0.00021879	8.82802e-05	0.191489
k__Bacteria;p__Firmicutes;c__Bacilli;o__Bacillales;f__Thermoactinomycetaceae;g__uncultured;s__uncultured compost bacterium	0	0	0	0	0	0	0	0	0	0	0	0	0	0	0	0	0	0	0	0	0.000106457	0	0	0	0	0	0	0	0	0	0	0	0	0	0	0	0	0	0	0	0	0	0	0	0	0	0	2.26503e-06	0.0212766
k__Bacteria;p__Firmicutes;c__Bacilli;o__Bacillales;f__uncultured;g__uncultured compost bacterium;s__uncultured compost bacterium	0	0	0.000264229	0	0	0	0	0	0.000513069	0	0	0	0	0	0	0	0	0	0	0	0	0	0	0	0	0	0	0	0	0	0	0	0	0.000509892	0	0	0	0	0	0	0	0	0	0	0	0	0	2.7387e-05	0.0638298
k__Bacteria;p__Firmicutes;c__Bacilli;o__Lactobacillales;f__Carnobacteriaceae;g__uncultured;s__uncultured bacterium	0	0	0	0	0.000116255	0	0	0	0	0	0	0	0	0	0	0	0	0	0	0	0	0	0	0	0	0.00014613	0	0	0	0	0	0	0	0	0	0	0	0	0	0	0	0	0	0	0	0	0	5.58266e-06	0.0425532
k__Bacteria;p__Firmicutes;c__Bacilli;o__Lactobacillales;f__Lactobacillaceae;g__Lactobacillus;s__Lactobacillus agilis	0	0	0	0	0	0	0	0	0	0	0	0	0	0	0.000407249	0	0	0	0	0	0	0	0	0	0	0	0	0	0	0	0	0	0	0	0	0	0	0	0	0	0	0	0	0	0	0	0	8.66487e-06	0.0212766
k__Bacteria;p__Firmicutes;c__Bacilli;o__Lactobacillales;f__Lactobacillaceae;g__Lactobacillus;s__Lactobacillus equigenerosi DSM 18793 = JCM 14505	0.000548114	0.00139307	0.00306505	7.60264e-05	0.000418517	0	0	0.000472	0.000313542	0.00248115	0	0.000590958	0.000395757	0.000387456	0.000145446	0.000309965	0.000450488	0.000637236	0.000676693	0	0.00242189	0	0.00254331	0.00018745	0	0	0.00124249	0.000415443	0.000338503	0.00152044	0.000169468	0	0.00104997	0.00127473	0.000717175	0.000136522	0.000439129	0	0	0.00159976	0.000204332	0.00166166	0.00134304	0	0.00300203	0	0.000612611	0.000707264	0.744681
k__Bacteria;p__Firmicutes;c__Bacilli;o__Lactobacillales;f__Lactobacillaceae;g__Lactobacillus;s__Lactobacillus johnsonii	0	0	0	0	0	0	0	0	0	0	0	0	0	0	0	0	0	0	0.000152802	0	0.000106457	0	0	0	0	0	0	0	0	0	0	0	0	0.000127473	0	0	0	0	0	0	0	0	0.000122094	0	0	0	0	1.08261e-05	0.0851064
k__Bacteria;p__Firmicutes;c__Bacilli;o__Lactobacillales;f__Lactobacillaceae;g__Lactobacillus;s__Lactobacillus mucosae	0	0	0	0	0	0	0	0	0	0	0	0	0	0	0.000116357	0	0	0	0	0	0	0	0	0	0	0	0	0	0	0	0	0	0	0	0	0	0	0	0	0	0	0	0	0	0	0	0	2.47568e-06	0.0212766
k__Bacteria;p__Firmicutes;c__Bacilli;o__Lactobacillales;f__Lactobacillaceae;g__Lactobacillus;s__Lactobacillus reuteri	0	0	0	0	0	0	0	0	0	0	0	0	0	0	0	7.74913e-05	0	0	0	0	0	0	0	0	0	0	0	0	0	0	0	0	0	0	0	0	0	0	0	0	0	0	0	0	0	0	0	1.64875e-06	0.0212766
k__Bacteria;p__Firmicutes;c__Bacilli;o__Lactobacillales;f__Lactobacillaceae;g__Lactobacillus;s__uncultured methanogenic archaeon	0.00267206	0.0103923	0.00726629	0	0	0	0.000203614	0.00121371	0.000427558	0.00222337	0.00425508	0.000755113	0.00263838	0.00100283	0.00037816	0	0.00081651	0.00233653	0.0237716	0.00146683	0.00191622	0	0.00124339	0.00346783	0.00271496	0	0.00398752	0.000193874	0.000153865	0.010017	0.00101681	0	0.00174995	0.00275342	0.00240971	0.00025029	0.0031514	0.000718969	0.000125235	0.00266626	0.000919493	0.00330056	0.000610471	0.00143389	0.00420284	0.000196271	0.000328184	0.00236911	0.851064
k__Bacteria;p__Firmicutes;c__Bacilli;o__Lactobacillales;f__Lactobacillaceae;g__Lactobacillus;s__uncultured rumen bacterium	0	0	0	0	0.000325513	0	0	0	0	0	0	0	0	0	0.000494517	0	0	0	0	0	0	0	0	0	0	0	0	0	0	0	0	0	0	0	0	0	0	0	0	0	0	0	0	0	0	0	0	1.74474e-05	0.0425532
k__Bacteria;p__Firmicutes;c__Bacilli;o__Lactobacillales;f__Streptococcaceae;g__Streptococcus;Ambiguous_taxa	0	0.000222891	0	0	0	0	0	0	0.000342046	0	0	0	0	0	0	0	0	0.000318618	0	0	0.000425826	0	0.000310849	0	0	0	0	0	9.23191e-05	0	0.000508403	0	0	0	0	0	0	0	0	0	0	0	0	0	0	0	0.000503216	5.7961e-05	0.170213
k__Bacteria;p__Firmicutes;c__Bacilli;o__Lactobacillales;f__Streptococcaceae;g__Streptococcus;s__Streptococcus caballi	0	0	0	0	0	0	0	0	0	0	0	0	0.000474909	0	0	0	0	0	0	0	0	0	0	0	0	0	0	0	0	0	0	0	0	0	0	0	0	0	0	0	0	0	0	0.00025156	0	0	0	1.54568e-05	0.0425532
k__Bacteria;p__Firmicutes;c__Bacilli;o__Lactobacillales;f__Streptococcaceae;g__Streptococcus;s__Streptococcus equi	0	0	0	0	0	0	0	0	0.0271356	0	0	0	0	0	0	0	0	0	0	0	0	0	0	0	0	0	0	0	0	0	0.00539472	0	0	0	0	0	0	0	0	0	0	0	0	0	0	0	0	0.000692135	0.0425532
k__Bacteria;p__Firmicutes;c__Bacilli;o__Lactobacillales;f__Streptococcaceae;g__Streptococcus;s__Streptococcus equinus	0	0.0024518	0	0	0	0.00134099	0	0	0	0	0	0.00167438	0.0042478	0.00207403	0	0	0	0	0	0	0	0	0	0.0011247	0.000615764	0	0.00401641	0	0	0	0	0	0.00328451	0	0.00226627	0.00263942	0.00113657	0	0	0.00307255	0.000783272	0.00323227	0	0	0	0	0	0.000722569	0.319149
k__Bacteria;p__Firmicutes;c__Bacilli;o__Lactobacillales;f__Streptococcaceae;g__Streptococcus;s__Streptococcus halotolerans	0	0	0	0	0	0	0	0	0	0	0	0	0	0	0	0	0	0	0	0	0	0	0	0	0	0	0	0	0	0.000178875	0	0	0	0	0	0	0	0	0	0	0	0	0	0	0	0	0	3.80585e-06	0.0212766
k__Bacteria;p__Firmicutes;c__Bacilli;o__Lactobacillales;f__Streptococcaceae;g__Streptococcus;s__Streptococcus sp. 24180-02	0	0	0	0	0	0	0	0	0	0	0	0	0	0	0	0	0	0	0	0	0	0	0	0	0	0	0	0	0	0	0	0	0	0	0	0	0	0	0.000125235	0	0	0	0	0	0	0	0	2.66457e-06	0.0212766
k__Bacteria;p__Firmicutes;c__Bacilli;o__Lactobacillales;f__Streptococcaceae;g__Streptococcus;s__Streptococcus suis	0	0	0	0	0.000186008	0	0	0	0	0	0	0	0	0	0	0	0	0.00017701	0	0	0.0170331	0	0	0	0	0	0	0	0	0	0.0369157	0	0	0	0	0	0	0	0	0	0	0	0	0	0.00372752	0	0.0037413	0.00131448	0.12766
k__Bacteria;p__Firmicutes;c__Bacilli;o__uncultured;f__uncultured compost bacterium;g__uncultured compost bacterium;s__uncultured compost bacterium	0	0	0	0	0	0	0	0	0	0	0	0	0	0	0	0	0	0	0	0	0.000718582	0	0	0	0	0	0	0	0	0	0	0	0	0.000688354	0	0	0	0	0	0	0	0	0	0	0	0	0	2.99348e-05	0.0425532
k__Bacteria;p__Firmicutes;c__Clostridia;o__Clostridiales;f__Caldicoprobacteraceae;g__Caldicoprobacter;s__uncultured bacterium	0	5.57227e-05	0	0	0	0	0	0	0	0	0	0	0	0	0	0	0	0	0	0.000212927	7.98424e-05	0	8.47769e-05	0	0	0	0	0	0.000123092	0	0	0	0	0	0	0	0	0	0	0	0	0	0	0	0	0	0	1.18375e-05	0.106383
k__Bacteria;p__Firmicutes;c__Clostridia;o__Clostridiales;f__Christensenellaceae;g__Christensenellaceae R-7 group;Ambiguous_taxa	0.000822171	0.00300903	0.00211383	0.000456158	0.000395266	0.00236014	0.00201069	0.00313543	0.00196676	0.00209448	0.00168546	0.00223251	0.00134558	0.00139028	0	0.00154983	0.00149224	0.000247814	0.000851324	0.00184537	0.00191622	0.000160267	0.00107384	0.00192136	0.000951635	0.00102291	0.000722376	0.00202182	0.00156942	0.0007155	0.000762604	0.000707888	0.00158841	0.00114726	0.00240971	0.000819131	0.00258311	0.0013229	0.000601127	0.00205683	0.00119194	0.00239006	0.00307677	0.000628899	0.00240162	0	0.00159716	0.00145458	0.957447
k__Bacteria;p__Firmicutes;c__Clostridia;o__Clostridiales;f__Christensenellaceae;g__Christensenellaceae R-7 group;s__bacterium YE57	0	0	0	0	0	0	0	0	0	0	0	0	0	0	0	0	0	0	0	0	0.000106457	0	0.000141295	0	0	0	0	0	0	0.000208687	0	0	0	0	0	0	0	0	0	0	0	0	0.000268607	0	0	0	0	1.54265e-05	0.0851064
k__Bacteria;p__Firmicutes;c__Clostridia;o__Clostridiales;f__Christensenellaceae;g__Christensenellaceae R-7 group;s__bacterium enrichment culture clone DPF35	0	0	0	0	0	0	0	0	0.000627084	0	0	0	0	0	0	0.000232474	0	0	0	0	0	0	0	0	0.000419839	0	0	0	0	0	0	0	0	0	0	0.000204783	0.000413298	0	0	0.000406287	0	0	0	0	0	0	0	4.90163e-05	0.12766
k__Bacteria;p__Firmicutes;c__Clostridia;o__Clostridiales;f__Christensenellaceae;g__Christensenellaceae R-7 group;s__uncultured Bacillales bacterium	0	0	0	0	0	0	0	0	0	0	0	0	0	0	0	0	0	0	0	0	0	0	8.47769e-05	0	0	0	0	0	0	0	0	0	0	0	0	0	0	0	0	0	0	0	0	0	0	0	0	1.80376e-06	0.0212766
k__Bacteria;p__Firmicutes;c__Clostridia;o__Clostridiales;f__Christensenellaceae;g__Christensenellaceae R-7 group;s__uncultured Christensenellaceae bacterium	0	0	0	0	0	0	0	0	0	0	0	0	0	0	0	0	0	0	0	0	0	0	0	0	0	0	0	0	0	0	0.000169468	0	0	0	0	0	0	0	0	0	0	0	0	0	0	0	0	3.60569e-06	0.0212766
k__Bacteria;p__Firmicutes;c__Clostridia;o__Clostridiales;f__Christensenellaceae;g__Christensenellaceae R-7 group;s__uncultured Clostridia bacterium	0	0	0	0	0	0	0	0	0	0	0	0	0	0	0	0.000309965	0	0	0	0.000875367	0	0	0	0	0	0	0	0	0	0	0	0	0	0	0	0.000341305	0	0	0	0	0	0	0	0	0	0	0	3.24816e-05	0.0638298
k__Bacteria;p__Firmicutes;c__Clostridia;o__Clostridiales;f__Christensenellaceae;g__Christensenellaceae R-7 group;s__uncultured Clostridiaceae bacterium	0	0	0.000132114	0.000101368	0.000116255	0	0	0.000202286	0.000114015	0	0.000110522	0.000131324	0	0	0	0	0.000225244	0	8.73153e-05	0	0.000345984	9.616e-05	0.000367367	0	0	8.76783e-05	0.00017337	0.000110785	0.000153865	0	0	0	0	0.000152968	0	0	7.74933e-05	0	0	0	6.81106e-05	0	0	0	0.000175118	0	0.000153153	6.77127e-05	0.446809
k__Bacteria;p__Firmicutes;c__Clostridia;o__Clostridiales;f__Christensenellaceae;g__Christensenellaceae R-7 group;s__uncultured bacterium	0.00130177	0.00498718	0.00800613	0.00225545	0.00564998	0.00437161	0.00157801	0.00505715	0.00937776	0.00831346	0.00638263	0.00522013	0.00274392	0.00373781	0.00244349	0.00273803	0.0121632	0.00782384	0.00678876	0.00454244	0.0105924	0.00317328	0.00692345	0.00562351	0.00330273	0.00572831	0.00609686	0.00373899	0.00593919	0.0059625	0.00949019	0.00261374	0.00371527	0.00507342	0.00324163	0.00546088	0.00335805	0.00517658	0.00763932	0.0025393	0.00422286	0.00587271	0.00852217	0.0117227	0.0100318	0.00706575	0.00993305	0.00570731	1
k__Bacteria;p__Firmicutes;c__Clostridia;o__Clostridiales;f__Christensenellaceae;g__Christensenellaceae R-7 group;s__uncultured organism	0.000171286	0	0	0.000202737	0	0.000160918	0	0	0.000114015	0.000225559	0	0	0	4.5583e-05	0.000116357	0.000103322	0	0	0	0.000212927	0	0	0	0	0.000307882	0	0	0.00022157	0.000338503	8.94374e-05	8.47338e-05	0	0.000215378	0	0	0.000113768	5.16622e-05	0	0	0	0	0	0.000293026	0	0	0	0.00159716	9.9273e-05	0.404255
k__Bacteria;p__Firmicutes;c__Clostridia;o__Clostridiales;f__Christensenellaceae;g__Christensenellaceae R-7 group;s__uncultured prokaryote	0	0.00100301	0	0	0	0.00091187	0	0	0	0	0	0	0	0	0	0	0	0	0	0.00475537	0.00215575	0	0	0	0.00148343	0.000789105	0	0.000553925	0	0.00229556	0.000310691	0	0.000215378	0	0.0015491	0	0.000335805	0.00175429	0.000676268	0.00043168	0	0.000728398	0	0	0.00287694	0.000504696	0.00142213	0.000526668	0.404255
k__Bacteria;p__Firmicutes;c__Clostridia;o__Clostridiales;f__Christensenellaceae;g__Christensenellaceae R-7 group;s__uncultured rumen bacterium 5C0d-14	0	5.57227e-05	0	0	0	0	0	0	0	0	0	0	0	0	0	0	0	0	0	0	0	0	0	0	0	0	0	0	0	0	0	0	0	0	0	0	0	0	0	0	0	0	0	0	0	0	0	1.18559e-06	0.0212766
k__Bacteria;p__Firmicutes;c__Clostridia;o__Clostridiales;f__Christensenellaceae;g__Christensenellaceae R-7 group;s__uncultured sludge bacterium	0	0	0	0	0	0	0	0	0	0	0	0	5.27677e-05	0	0	0	0	0	0	0	0	0	0	0	0	0	0	0	0	0	0	0	0	0	0	0	0	0	0	0	0	0	0	7.54679e-05	0	0	0	2.72842e-06	0.0425532
k__Bacteria;p__Firmicutes;c__Clostridia;o__Clostridiales;f__Christensenellaceae;g__Christensenellaceae R-7 group;s__uncultured spirochete	0	0	0	0	0	0	0	0	0	0	0	0	0	0	0	0	0.0002534	0	0	0	0	0	0	0	0	0	0	0	0	0	0	0	0	0	0	0	0	0	0	0	0	0	0	0	0	0	0	5.39148e-06	0.0212766
k__Bacteria;p__Firmicutes;c__Clostridia;o__Clostridiales;f__Christensenellaceae;g__uncultured;s__uncultured bacterium	0.000137029	0	0.000237806	0	0	0	0	0	0	9.66682e-05	0	0	0	0	0	0.000206644	0	0	0.000305603	0.000118293	0.000212913	0.000160267	0.000113036	0.000281175	8.39678e-05	0	0	5.53925e-05	0.000338503	0	0.000254201	5.44529e-05	0.000161533	0	0	0	0	0.000143794	0	0	0	0	0.000195351	0	0	0	0.000175032	7.08864e-05	0.404255
k__Bacteria;p__Firmicutes;c__Clostridia;o__Clostridiales;f__Christensenellaceae;g__uncultured;s__uncultured rumen bacterium	0	0.000222891	0	0	0	8.04592e-05	0	0	0.000142519	0	0	9.84931e-05	0	0	0	0	0	0	8.73153e-05	0	0	0	8.47769e-05	0	0.000279893	0	5.77901e-05	0	9.23191e-05	0	0	0	0.000188456	0	0	0	0	0	0	0	0	4.55249e-05	0	0	0	0	0	2.9371e-05	0.234043
k__Bacteria;p__Firmicutes;c__Clostridia;o__Clostridiales;f__Clostridiaceae 1;g__Clostridium sensu stricto 11;Ambiguous_taxa	0	0	0.000317074	0	0.000395266	0	0	0.000606857	0.000798107	0.000805568	0	0	0	0	0	0	0	0.00102666	0	0	0.00109118	0.000352587	0.000762992	0	0	0.000350713	0	0	0.000153865	0	0.000564892	0.000163359	0	0.000535386	0	0	0	0	0.000175329	0	0	0	0.00234421	0	0	0	0	0.000222214	0.340426
k__Bacteria;p__Firmicutes;c__Clostridia;o__Clostridiales;f__Clostridiaceae 1;g__Clostridium sensu stricto 12;Ambiguous_taxa	0	0	0.000924801	0	0	0	0	0.000404572	0.000997634	0.000773345	0	0	0	0	0	0	0	0.00070804	0	0	0.000612125	0	0.000932546	0	0	0	0	0.000110785	0	0.000387562	0.000480158	0	0	0.000560881	0	0	0	0	0	0	0	0	0.000708146	0	0	0	0.000328184	0.000168697	0.276596
k__Bacteria;p__Firmicutes;c__Clostridia;o__Clostridiales;f__Clostridiaceae 1;g__Clostridium sensu stricto 12;s__Clostridium kluyveri	0	0	0.000237806	0	0	0	0	0	0	0	0	0	0	0	0	0	0	0	0	0	0	0	0	0	0	0	0	0	0	0	0	0	0	0	0	0	0	0	0	0	0	0	0	0	0	0	0	5.0597e-06	0.0212766
k__Bacteria;p__Firmicutes;c__Clostridia;o__Clostridiales;f__Clostridiaceae 1;g__Clostridium sensu stricto 12;s__Clostridium sp. S1	0	0	0.000898378	0	0	0	0	0.000573143	0.000883619	0	0	0	0	0	0	0	0	0	0	0	0.00133071	0	0.000847769	0	0	0	0	0	0	0.000417375	0	0	0	0.000433408	0	0	0	0	0	0	0	0	0.000268607	0	0	0	0	0.000120277	0.170213
k__Bacteria;p__Firmicutes;c__Clostridia;o__Clostridiales;f__Clostridiaceae 1;g__Clostridium sensu stricto 12;s__uncultured bacterium	0	0	0	0	0	0	0	0	0	0	0	0	0	0	0	0	0	0	0	0	0	0	0	0	0	0	0	0	0	0	0	0	0	0	0	0	0	0	0	0	0	0	7.32565e-05	0	0	0	0	1.55865e-06	0.0212766
k__Bacteria;p__Firmicutes;c__Clostridia;o__Clostridiales;f__Clostridiaceae 1;g__Clostridium sensu stricto 14;Ambiguous_taxa	0	0	0	0	0	0	0	0.000168572	0	0	0	0	0	0	0	0	0	0	0	0	0	0	0	0	0	0	0	0	0	0.000178875	0.000141223	0	0	0	0	0	0	0	0	0	0	0	0	0	0	0.000140193	0	1.33801e-05	0.0851064
[truncated: 463 more rows]
[truncated: 1 more columns]
