# Supplementary material for: Exploring the Influence of Growth-Associated Host Genetics on the Initial Gut Microbiota in Horses
Source: Genes (Basel). 2023 Jun 27;14(7):1354. doi: 10.3390/genes14071354 (PMC10379381; doi:10.3390/genes14071354)
Supplement: Supplementary file 1 [file genes-14-01354-s001.zip › Table S2.xlsx]

## Sheet: SNP
Table S2. Genotypes of 47,668 SNPs after QC filtering (0: homozygous reference allele, 1: heterozygous, 2: homozygous alternative allele, NA: missing)
GGP Equine Arrays	B005E	B0085	B00AF	B0313	B05DF	B068E	B0767	B07FF	B0827	B08DC	B0A08	B0AFD	B0BAF	B0C85	B0ED7	B0F6B	B0F88	B0FB7	B0FE2	B1159	B11F2	B1228	B127E	B1516	B16BD	B1BAF	B1EBB	B3607	B3BDF	B494B	B4977	B68D8	B98E5	BA88F	BA8A4	BB0A1	BC8EE	BCA77	BD196	BFBE7	BFD1A	BFD1D	BFDC6	BFDE8	BFF96	BFFB4	BOCD1
UKUL1	1	0	0	1	0	1	0	1	0	1	2	1	0	0	0	2	1	0	1	0	2	0	0	1	1	1	1	1	0	1	1	1	0	1	1	1	1	0	1	1	1	0	1	1	1	2	1
UKUL2	0	0	0	0	0	NA	1	1	0	1	0	0	1	0	1	0	0	1	0	1	0	0	1	0	0	1	0	0	1	0	0	0	1	0	1	0	0	1	0	0	1	0	0	0	0	0	0
UKUL3	1	0	0	1	1	1	0	1	0	1	2	1	0	1	0	2	1	0	2	0	2	1	0	1	1	1	1	1	0	1	1	2	0	1	1	1	1	0	1	1	1	0	1	1	2	2	1
BIEC2-19	0	0	0	0	1	1	0	1	0	1	1	0	0	1	0	1	0	0	1	0	1	0	0	0	0	1	0	0	0	0	0	NA	0	0	1	0	0	0	0	0	1	0	0	0	1	1	0
BIEC2_23	1	0	0	0	0	0	0	0	0	0	1	1	0	0	0	0	1	0	0	0	0	0	0	0	0	1	1	0	0	1	0	0	0	1	0	0	0	0	1	0	1	0	0	0	0	1	0
BIEC2_29	1	0	0	0	0	0	0	0	0	0	1	1	0	0	0	0	1	0	0	0	0	0	0	0	0	1	1	0	0	1	0	0	0	1	0	0	0	0	1	0	1	0	0	0	0	1	0
BIEC2-35	1	0	0	0	0	1	1	1	0	1	1	1	1	0	1	0	1	1	0	1	0	0	1	0	0	2	1	0	1	1	0	0	1	1	1	0	0	1	1	0	2	0	0	0	0	1	0
BIEC2_49	1	2	2	0	2	0	1	0	1	0	0	1	1	2	1	0	1	0	2	1	2	1	0	1	1	0	0	0	0	1	0	1	0	1	0	2	1	0	1	1	0	1	1	1	0	0	2
BIEC2_52	1	2	2	0	1	0	1	0	1	0	0	1	1	1	1	0	1	0	1	1	1	1	0	1	1	0	0	0	0	1	0	0	0	1	0	1	0	0	1	1	0	1	1	1	0	0	2
BIEC2_89	0	0	0	0	1	1	1	1	0	1	0	0	1	1	0	0	0	1	0	1	1	1	1	0	0	0	0	0	0	0	0	NA	0	0	0	1	1	0	0	0	1	0	0	0	0	0	0
BIEC2_82	0	0	0	1	1	1	1	1	1	1	0	0	1	1	0	0	0	2	0	1	1	2	2	1	0	0	1	1	1	0	1	1	1	0	0	1	2	1	0	1	1	1	1	0	1	0	0
BIEC2_85	0	0	0	1	0	1	0	1	0	1	1	0	0	0	1	2	0	0	1	0	0	0	0	0	1	1	0	1	1	0	1	1	0	0	2	0	0	0	0	0	0	0	0	1	1	1	0
BIEC2_108	2	2	2	0	1	0	1	0	1	0	1	2	1	1	1	0	2	0	0	1	0	0	0	0	1	1	1	0	0	2	0	0	1	2	0	1	0	1	2	0	1	1	0	1	0	1	1
BIEC2_94	0	0	0	2	NA	1	0	1	1	1	1	0	0	0	1	2	0	1	2	0	1	2	1	2	1	1	1	2	2	0	2	1	1	0	2	0	1	1	0	2	0	1	2	1	2	1	1
BIEC2_97	0	0	0	1	0	1	0	1	0	1	1	0	0	0	1	2	0	0	2	0	1	0	0	1	1	1	0	1	1	0	1	1	0	0	2	0	0	0	0	1	0	0	1	1	1	1	1
BIEC2_98	0	0	0	0	0	1	1	1	0	1	0	0	1	0	0	0	0	1	0	1	0	0	1	0	0	0	0	0	0	0	0	0	0	0	0	0	0	0	0	0	1	0	0	0	0	0	0
BIEC2_103	1	2	2	0	1	1	2	1	1	1	0	1	2	1	2	1	1	1	0	2	0	1	1	0	2	1	0	0	1	1	0	0	1	1	2	1	0	1	1	0	1	1	0	2	0	0	1
BIEC2-114	1	2	2	0	1	1	2	1	1	1	0	1	2	1	2	1	1	1	0	2	0	1	1	0	2	1	0	0	1	1	0	0	1	1	2	1	0	1	1	0	1	1	0	2	0	0	1
BIEC2_120	1	2	2	0	2	1	2	1	1	1	0	1	2	2	2	1	1	1	0	2	0	1	1	0	2	1	0	0	1	1	0	1	0	1	2	1	0	1	1	0	1	1	0	2	0	0	1
BIEC2-121	1	2	2	0	2	1	2	1	1	1	0	1	2	2	2	1	1	1	0	2	0	1	1	0	2	1	0	0	1	1	0	1	0	1	2	1	0	1	1	0	1	1	0	2	0	0	1
BIEC2_155	0	0	0	2	0	1	0	1	1	1	1	0	0	0	0	1	0	1	0	0	0	1	1	1	0	0	1	2	1	0	2	1	1	0	0	0	1	1	0	1	0	1	1	0	2	1	0
BIEC2_136	0	0	0	2	0	1	0	1	1	1	1	0	0	0	0	2	0	1	2	0	2	1	1	2	1	1	1	2	2	0	2	1	2	0	1	1	2	1	0	2	0	1	2	1	2	1	1
BIEC2_156	0	0	0	1	0	0	0	0	1	0	0	0	0	0	0	1	0	1	1	0	0	1	1	1	1	1	1	1	2	0	1	0	1	0	1	0	1	1	0	1	0	1	1	1	0	0	0
BIEC2_161	0	0	0	2	0	1	0	1	1	1	1	0	0	0	0	2	0	1	2	0	2	1	1	2	1	1	1	2	2	0	2	1	1	0	1	1	2	1	0	2	0	1	2	1	2	1	1
BIEC2_168	1	2	2	0	1	1	2	1	1	1	0	1	2	1	2	0	1	1	1	2	1	1	1	1	1	0	0	0	0	1	0	0	0	1	1	1	0	1	1	1	1	1	1	1	0	0	2
BIEC2_198	0	0	0	1	0	0	0	0	0	0	0	0	0	0	0	2	0	0	1	0	0	0	0	0	1	1	0	0	1	0	0	0	0	0	1	0	0	0	0	0	0	0	0	1	1	0	0
BIEC2_190	1	0	0	1	1	1	0	1	1	1	2	1	0	1	0	0	1	1	1	0	1	1	1	1	0	1	2	2	1	1	2	2	2	1	0	1	2	1	1	1	1	1	1	0	1	2	0
BIEC2_226	1	0	0	1	1	1	0	1	1	1	2	1	0	1	0	0	1	1	1	0	1	1	1	1	0	1	2	2	1	1	2	2	2	1	0	1	2	1	1	1	1	1	1	0	1	2	0
BIEC2_200	1	2	1	0	1	1	2	1	1	1	0	1	2	1	2	1	1	1	1	2	1	1	1	1	2	1	0	0	1	1	0	0	0	1	2	1	0	1	1	1	1	1	1	2	0	0	2
BIEC2_215	0	0	1	2	1	1	0	1	1	1	1	0	0	1	0	1	0	1	1	0	1	1	1	1	0	0	1	2	1	0	2	2	1	0	0	1	2	1	0	1	0	1	1	0	2	1	0
BIEC2_228	2	2	1	1	1	0	1	0	1	0	1	2	1	1	2	1	2	0	1	1	1	0	0	1	1	1	1	0	0	2	0	0	0	2	1	1	0	0	2	1	1	1	1	1	1	1	2
BIEC2_236	0	0	0	1	1	1	0	1	1	1	1	0	0	1	0	1	0	1	1	0	1	2	1	1	1	1	1	2	2	0	2	2	2	0	1	1	2	2	0	1	0	1	1	1	1	1	0
BIEC2_296	0	0	1	1	0	2	1	2	1	2	1	0	1	0	0	0	0	2	0	1	0	1	2	1	0	0	1	2	1	0	2	1	1	0	0	0	1	1	0	1	1	1	1	0	1	1	0
BIEC2-256	0	0	1	1	1	2	1	2	0	2	1	0	1	1	0	2	0	1	1	1	1	1	1	0	1	1	0	1	1	0	1	2	1	0	1	1	1	1	0	0	1	0	0	1	2	1	0
BIEC2_273	1	0	0	0	1	2	1	2	0	2	2	1	1	1	0	0	1	1	1	1	0	1	1	0	0	1	1	1	0	1	1	2	1	1	0	0	0	1	1	0	2	0	0	0	1	2	0
BIEC2_290	1	0	1	1	0	2	1	2	0	2	2	1	1	0	0	2	1	1	0	1	0	0	1	0	1	2	1	1	1	1	1	1	0	1	1	0	0	0	1	0	2	0	0	1	2	2	0
BIEC2_307	0	0	0	0	1	0	0	0	0	0	0	0	0	1	0	1	0	0	0	0	0	0	0	0	1	1	0	0	1	0	0	1	0	0	1	0	0	0	0	0	0	0	0	1	0	0	0
BIEC2_400	1	0	0	0	0	2	1	2	0	2	2	1	1	0	0	0	1	1	0	1	0	0	1	0	0	1	1	1	0	1	1	1	0	1	0	0	0	0	1	0	2	0	0	0	1	2	0
BIEC2_361	0	0	0	0	1	0	0	0	0	0	0	0	0	1	0	1	0	0	0	0	0	0	0	0	1	1	0	0	1	0	0	1	0	0	1	0	0	0	0	0	0	0	0	1	0	0	0
BIEC2_365	1	0	1	1	1	2	1	2	0	2	2	1	1	1	0	2	1	1	1	1	0	1	1	0	1	2	1	1	1	1	1	2	1	1	1	0	0	1	1	0	2	0	0	1	2	2	0
BIEC2_387	1	0	0	0	0	2	1	2	0	2	2	1	1	0	0	1	1	1	0	1	0	0	1	0	1	2	1	1	1	1	1	1	0	1	1	0	0	0	1	0	2	0	0	1	1	2	0
BIEC2_405	1	0	0	1	0	2	1	2	0	2	2	1	1	0	0	1	1	1	1	1	0	1	1	0	0	1	1	1	0	1	1	1	1	1	0	0	0	1	1	0	2	0	0	0	2	2	0
BIEC2-408	1	0	0	1	0	2	1	2	0	2	2	1	1	0	0	1	1	1	1	1	0	0	1	0	0	1	1	1	0	1	1	1	1	1	0	0	0	0	1	0	2	0	0	0	2	2	0
BIEC2_476	0	0	1	0	0	0	0	0	0	0	0	0	0	0	0	1	0	0	0	0	0	0	0	0	1	1	0	0	1	0	0	0	0	0	1	0	0	1	0	0	0	0	0	1	0	0	0
BIEC2_512	1	0	1	0	0	1	1	1	0	1	1	1	1	0	1	0	1	1	1	1	0	0	1	0	0	1	1	0	0	1	0	0	0	1	1	0	0	0	1	0	2	0	0	0	1	1	0
BIEC2_473	1	0	1	0	0	1	1	1	0	1	1	1	1	0	1	0	1	1	2	1	1	0	1	1	0	1	1	0	0	1	0	0	1	1	1	0	0	1	1	1	2	0	1	0	1	1	1
BIEC2_474	0	0	0	2	1	1	0	1	1	1	1	0	0	1	0	2	0	1	0	0	1	2	1	1	1	1	1	2	2	0	2	2	1	0	1	1	2	1	0	1	0	1	1	1	1	1	0
BIEC2_486	0	0	0	2	1	NA	0	1	1	1	1	0	0	1	0	2	0	1	0	0	1	2	1	1	1	1	1	2	2	0	2	2	2	0	1	1	2	2	0	1	0	1	1	1	1	1	0
BIEC2_511	0	0	0	1	1	0	0	0	0	0	0	0	0	1	0	2	0	0	2	0	2	0	0	1	1	1	0	0	1	0	0	1	1	0	1	1	1	1	0	0	0	0	1	1	1	0	1
BIEC2_563	0	0	0	0	0	1	0	1	0	1	1	0	0	0	0	0	0	0	1	0	1	0	0	1	1	0	0	1	0	0	1	1	0	0	0	0	0	1	0	0	0	0	1	0	1	1	1
BIEC2_564	1	2	1	1	1	0	1	0	2	0	0	1	1	1	1	0	1	1	0	1	0	1	1	1	0	0	1	1	1	1	1	0	2	1	0	1	1	1	1	2	0	2	1	1	0	0	1
BIEC2_604	0	0	0	0	0	0	0	0	0	0	0	0	0	0	0	0	0	0	2	0	1	0	0	1	1	0	0	0	0	0	0	0	0	0	0	0	0	1	0	0	0	0	1	0	0	0	1
BIEC2_635	0	0	0	0	0	0	0	0	0	0	0	0	0	0	0	0	0	0	1	0	1	0	0	1	1	0	0	0	0	0	0	0	1	0	0	0	0	1	0	0	0	0	1	0	0	0	1
BIEC2_713	0	0	0	0	0	0	0	0	0	0	0	0	0	0	0	0	0	0	1	0	1	0	0	1	1	0	0	0	0	0	0	0	1	0	0	0	0	1	0	0	0	0	1	0	0	0	1
BIEC2_740	1	2	2	1	1	0	1	0	2	0	0	1	1	1	2	0	1	1	0	1	0	1	1	1	0	0	1	1	1	1	1	0	1	1	1	1	1	1	1	1	0	2	1	1	1	0	1
BIEC2_762	0	0	0	0	0	2	1	2	0	2	1	0	1	0	0	0	0	1	0	1	1	1	1	0	0	0	0	1	0	0	1	1	0	0	0	1	1	0	0	1	1	0	0	0	2	1	0
BIEC2_718	1	2	1	1	2	0	1	0	2	0	0	1	1	2	2	0	1	1	0	1	0	1	1	1	1	0	1	1	1	1	1	1	1	1	1	1	1	2	1	1	0	2	1	1	0	0	1
BIEC2_726	0	0	1	1	1	2	1	2	0	2	1	0	1	0	0	2	0	1	1	1	0	0	1	0	2	1	0	1	1	0	1	2	1	0	1	1	1	0	0	1	1	0	0	1	2	1	0
BIEC2_831	0	0	1	1	0	1	1	1	0	1	0	0	1	0	0	1	0	1	1	1	0	1	1	0	1	0	0	0	0	0	0	0	1	0	0	1	1	0	0	1	1	0	0	0	0	0	0
BIEC2_835	0	0	0	1	0	1	1	1	0	1	0	0	1	0	0	1	0	1	1	1	0	0	1	0	1	0	0	0	0	0	0	0	0	0	0	1	1	0	0	1	1	0	0	0	0	0	0
BIEC2_763	1	0	0	1	0	1	1	1	0	1	1	1	1	1	0	1	1	1	0	1	0	1	1	0	0	1	1	0	0	1	0	0	0	1	0	1	1	0	1	1	2	0	0	0	0	1	0
BIEC2_767	1	2	1	0	2	1	1	1	1	1	1	1	1	1	2	0	1	0	1	1	2	0	0	1	1	0	0	1	0	1	1	2	0	1	1	1	0	0	1	0	0	1	1	1	1	1	2
BIEC2_858	0	0	0	1	0	0	0	0	1	0	0	0	0	0	0	0	0	1	1	0	0	1	1	1	0	0	1	1	1	0	1	0	1	0	0	0	1	2	0	1	0	1	1	0	0	0	0
BIEC2_776	1	0	0	0	0	0	0	0	0	0	1	1	0	1	0	0	1	0	0	0	0	0	0	0	0	1	1	0	0	1	0	0	0	1	0	0	0	0	1	0	1	0	0	0	0	1	0
BIEC2_807	1	0	0	0	0	0	0	0	0	0	1	1	0	1	0	0	1	0	0	0	0	0	0	0	0	1	1	0	0	1	0	0	1	1	0	0	0	0	1	0	1	0	0	0	1	1	0
BIEC2_811	0	0	0	1	0	1	1	1	0	1	0	0	1	0	0	1	0	1	1	1	1	1	1	0	0	0	0	0	0	0	0	0	0	0	0	1	1	0	0	1	1	0	0	0	0	0	0
BIEC2_902	0	0	0	1	0	1	1	1	0	1	0	0	1	0	0	1	0	1	1	1	1	1	1	0	0	0	0	0	0	0	0	0	0	0	0	1	1	0	0	1	1	0	0	0	0	0	0
BIEC2-815	1	2	1	0	2	0	1	0	1	0	0	1	1	1	2	0	1	0	1	1	1	0	0	1	0	0	0	0	0	1	0	1	0	1	1	1	0	0	1	0	0	1	1	1	0	0	2
BIEC2_838	1	2	2	1	2	0	1	0	2	0	0	1	1	1	2	0	1	1	1	1	1	1	1	2	0	0	1	1	1	1	1	1	1	1	1	1	1	1	1	1	0	2	2	1	0	0	2
BIEC2_850	0	0	0	0	0	1	0	1	0	1	1	0	0	0	0	0	0	0	0	0	0	0	0	0	0	0	0	1	0	0	1	1	1	0	0	0	0	0	0	0	0	0	0	0	1	1	0
BIEC2_853	1	0	0	1	0	1	1	1	0	1	1	1	1	1	0	1	1	1	0	1	1	0	1	0	1	1	1	0	0	1	0	0	0	1	0	1	1	1	1	1	2	0	0	0	0	1	0
BIEC2_870	0	0	0	1	0	1	1	1	0	1	0	0	1	0	0	2	0	1	0	1	1	0	1	0	1	1	0	0	1	0	0	0	0	0	1	1	1	0	0	1	1	0	0	1	0	0	0
BIEC2_970	1	0	0	0	0	0	0	0	0	0	1	1	0	1	0	0	1	0	0	0	0	0	0	0	1	1	1	0	0	1	0	0	0	1	0	0	0	0	1	0	1	0	0	0	0	1	0
BIEC2_927	1	0	0	1	1	0	0	0	1	0	1	1	0	1	0	0	1	1	2	0	2	2	1	2	1	1	2	1	1	1	1	1	1	1	0	0	1	2	1	1	1	1	2	0	1	1	1
BIEC2_1047	0	0	0	0	0	0	0	0	0	0	0	0	0	0	0	0	0	0	1	0	2	0	0	1	0	0	0	0	0	0	0	0	0	0	0	0	0	0	0	0	0	0	1	0	0	0	1
BIEC2_951	0	0	0	0	0	1	0	1	0	1	1	0	0	0	0	0	0	0	1	0	0	0	0	0	1	0	0	1	0	0	1	1	0	0	0	0	0	0	0	0	0	0	0	0	1	1	0
BIEC2_959	0	0	1	0	0	0	0	0	0	0	0	0	0	0	0	0	0	0	0	0	0	1	0	0	0	1	0	0	1	0	0	0	1	0	0	0	0	0	0	0	0	0	0	1	0	0	0
BIEC2_1071	0	0	0	1	0	0	0	0	1	0	0	0	0	0	0	1	0	1	1	0	NA	1	1	2	1	0	1	1	1	0	1	0	1	0	1	0	1	1	0	1	0	1	2	0	0	0	1
BIEC2_1083	0	0	1	0	0	0	0	0	0	0	0	0	0	0	0	0	0	0	0	0	0	1	0	0	0	1	0	0	1	0	0	0	1	0	0	0	0	0	0	0	0	0	0	1	0	0	0
BIEC2_984	1	2	1	1	2	1	2	1	1	1	0	1	2	1	2	1	1	1	1	2	1	0	1	0	1	1	0	0	1	1	0	1	0	1	1	2	1	1	1	1	1	1	0	2	0	0	1
BIEC2_1000	1	0	0	0	0	0	0	0	0	0	1	1	0	1	0	0	1	0	0	0	1	0	0	0	0	1	1	0	0	1	0	0	0	1	0	0	0	0	1	0	1	0	0	0	0	1	0
BIEC2_1011	0	0	0	1	0	1	1	1	0	1	0	0	1	0	0	1	0	1	0	1	0	0	1	0	1	0	0	0	0	0	0	0	0	0	0	1	1	0	0	1	1	0	0	0	0	0	0
BIEC2_1015	1	0	0	0	0	1	0	1	0	1	2	1	0	1	0	0	1	0	0	0	0	0	0	0	0	1	1	1	0	1	1	1	1	1	0	0	0	0	1	0	1	0	0	0	1	2	0
BIEC2_1031	1	2	1	1	1	1	2	1	1	1	0	1	2	1	2	1	1	1	0	2	0	1	1	0	1	0	0	0	0	1	0	0	0	1	1	2	1	0	1	1	1	1	0	1	1	0	1
BIEC2_1039	1	2	1	1	1	1	2	1	1	1	0	1	2	1	2	1	1	1	0	2	0	1	1	0	1	0	0	0	0	1	0	0	0	1	1	2	1	0	1	1	1	1	0	1	1	0	1
BIEC2_1048	1	2	1	0	1	0	1	0	1	0	0	1	1	1	2	0	1	0	0	1	0	0	0	0	0	0	0	0	0	1	0	0	0	1	1	1	0	0	1	0	0	1	0	1	0	0	1
BIEC2_1074	1	0	0	0	0	0	0	0	0	0	1	1	0	1	0	0	1	0	0	0	0	1	0	0	1	1	1	0	0	1	0	0	0	1	0	0	0	0	1	0	1	0	0	0	0	1	0
BIEC2_1080	1	0	0	0	0	0	0	0	0	0	1	1	0	1	0	0	1	0	0	0	0	1	0	0	1	1	1	0	0	1	0	0	0	1	0	0	0	0	1	0	1	0	0	0	0	NA	0
BIEC2_1110	0	0	0	0	0	0	0	0	0	0	0	0	0	0	0	1	0	0	1	0	1	0	0	1	2	0	0	0	0	0	0	0	0	0	1	0	0	0	0	0	0	0	1	0	0	0	1
BIEC2_1253	0	0	0	1	0	0	0	0	0	0	0	0	0	0	0	1	0	0	0	0	1	0	0	0	0	1	0	0	1	0	0	0	0	0	0	0	0	0	0	0	0	0	0	1	0	0	0
BIEC2_1265	0	0	0	0	0	0	0	0	0	0	0	0	0	0	0	1	0	0	0	0	1	0	0	0	1	1	0	0	1	0	0	0	0	0	1	0	0	0	0	0	0	0	0	1	0	0	0
BIEC2_1189	1	0	0	0	1	0	0	0	0	0	1	1	0	1	0	0	1	0	0	0	1	1	0	0	0	2	1	0	1	1	0	1	0	1	0	0	0	1	1	0	1	0	0	1	0	1	0
BIEC2_1239	0	0	0	0	1	0	0	0	0	0	0	0	0	0	0	0	0	0	0	0	1	0	0	0	0	1	0	0	1	0	0	1	0	0	0	0	0	0	0	0	0	0	0	1	0	0	0
BIEC2_1249	0	0	0	0	0	1	1	1	0	1	0	0	1	0	0	0	0	1	0	1	0	0	1	0	1	0	0	0	0	0	0	0	0	0	0	1	1	0	0	1	1	0	0	0	0	0	0
BIEC2_1269	1	2	1	1	1	0	1	0	1	0	0	1	1	1	2	1	1	0	1	1	1	0	0	1	0	0	0	0	0	1	0	0	1	1	1	1	0	0	1	0	0	1	1	1	0	0	2
BIEC2_1356	0	0	0	0	0	2	1	2	0	2	1	0	1	0	0	0	0	1	0	1	0	1	1	0	1	0	0	1	0	0	1	1	0	0	0	1	1	1	0	1	1	0	0	0	1	1	0
BIEC2_1360	0	0	0	0	0	2	1	2	0	2	1	0	1	0	0	0	0	1	0	1	0	1	1	0	1	0	0	1	0	0	1	1	0	0	0	1	1	1	0	1	1	0	0	0	1	1	0
BIEC2_1363	0	0	0	0	0	2	1	2	0	2	1	0	1	0	0	0	0	1	0	1	0	1	1	0	1	0	0	1	0	0	1	1	0	0	0	1	1	1	0	1	1	0	0	0	1	1	0
BIEC2_1364	1	0	0	0	0	2	1	2	0	2	2	1	1	1	0	0	1	1	0	1	0	1	1	0	1	1	1	1	0	1	1	1	0	1	0	1	1	1	1	1	2	0	0	0	1	2	0
BIEC2_1393	1	0	0	1	1	1	1	1	0	1	NA	1	1	1	0	2	1	1	1	1	1	0	1	0	2	2	1	0	1	1	0	1	0	1	1	1	1	1	1	1	2	0	0	1	1	1	0
BIEC2_1414	0	0	1	0	1	1	1	1	0	1	0	0	1	0	0	1	0	1	0	1	1	0	1	0	2	1	0	0	1	0	0	1	0	0	1	1	1	1	0	1	1	0	0	1	0	0	0
BIEC2_1419	0	0	1	0	1	1	1	1	0	1	0	0	1	0	0	1	0	1	0	1	1	0	1	0	2	1	0	0	1	0	0	1	0	0	1	1	1	1	0	1	1	0	0	1	0	0	0
BIEC2_1428	1	2	2	1	1	0	1	0	1	0	0	1	1	1	2	0	1	0	1	1	1	0	0	1	0	0	0	0	0	1	0	0	0	1	1	1	0	1	1	0	0	1	1	1	0	0	2
BIEC2_1465	0	0	0	0	0	0	0	0	0	0	0	0	0	0	0	1	0	0	0	0	1	0	0	0	1	1	0	0	1	0	0	0	0	0	1	0	0	0	0	0	0	0	0	1	0	0	0
BIEC2_1625	0	0	0	0	0	1	1	1	0	1	0	0	1	0	0	0	0	1	0	1	0	0	1	0	1	0	0	0	0	0	0	0	0	0	0	1	1	1	0	1	1	0	0	0	0	0	0
BIEC2_1691	0	0	1	1	1	1	1	1	0	1	0	0	1	0	0	2	0	1	1	1	1	0	1	0	2	0	0	0	0	0	0	1	1	0	1	1	1	1	0	1	1	0	0	0	1	0	1
BIEC2_1741	0	0	0	0	0	2	1	2	0	2	1	0	1	0	0	0	0	1	0	1	1	0	1	0	0	0	0	1	0	0	1	1	0	0	0	1	1	0	0	1	1	0	0	0	2	1	1
BIEC2_1667	1	0	0	0	0	0	0	0	1	0	1	1	0	1	0	0	1	1	0	0	0	2	1	1	0	1	2	1	1	1	1	0	2	1	0	0	1	1	1	1	1	1	1	0	1	1	1
BIEC2_1697	1	0	0	0	0	1	1	1	1	1	1	1	1	1	0	0	1	2	0	1	0	2	2	1	0	1	2	1	1	1	1	0	1	1	0	1	2	1	1	2	2	1	1	0	0	1	1
BIEC2_1844	1	2	1	1	1	0	1	0	1	0	0	1	1	1	1	0	1	0	1	1	1	0	0	1	0	1	0	0	1	1	0	0	0	1	0	1	0	0	1	0	0	1	1	2	0	0	1
BIEC2_1944	1	2	1	1	1	0	1	0	1	0	0	1	1	1	1	0	1	0	0	1	0	0	0	0	0	1	0	0	1	1	0	0	0	1	0	1	0	0	1	0	0	1	0	2	0	0	1
BIEC2_1977	1	2	1	1	1	0	1	0	1	0	0	1	1	1	1	1	1	0	0	1	0	0	0	0	1	1	0	0	1	1	0	0	0	1	1	1	0	0	1	0	0	1	0	2	0	0	1
BIEC2_2003	0	0	0	0	0	0	0	0	0	0	0	0	0	0	1	0	0	0	1	0	2	0	0	1	0	0	0	0	0	0	0	0	0	0	1	0	0	0	0	0	0	0	1	0	0	0	0
BIEC2_2014	1	2	1	1	1	0	1	0	1	0	0	1	1	1	1	0	1	0	0	1	0	0	0	0	0	1	0	0	1	1	0	0	0	1	0	1	0	0	1	0	0	1	0	2	0	0	1
BIEC2-2056	0	0	0	0	0	0	0	0	0	0	0	0	0	0	1	0	0	0	1	0	2	0	0	1	0	0	0	0	0	0	0	0	0	0	1	0	0	0	0	0	0	0	1	0	0	0	0
BIEC2_2230	0	0	1	1	0	1	0	1	0	1	1	0	0	0	1	2	0	0	2	0	2	0	0	1	2	0	0	1	0	0	1	1	0	0	2	0	0	1	0	0	0	0	1	0	1	1	0
BIEC2_2123	0	0	0	0	0	1	0	1	0	1	1	0	0	0	0	0	0	0	0	0	0	0	0	0	0	0	0	1	0	0	1	1	0	0	0	0	0	0	0	0	0	0	0	0	1	1	0
BIEC2_2299	1	2	1	1	1	1	2	1	1	1	0	1	2	1	1	0	1	1	0	2	0	0	1	0	0	1	0	0	1	1	0	0	0	1	0	2	1	0	1	1	1	1	0	2	1	0	2
BIEC2_2166	1	0	0	0	1	1	0	1	1	1	2	1	0	1	0	1	1	1	1	0	0	2	1	1	2	1	2	2	1	1	2	2	1	1	1	0	1	1	1	1	1	1	1	0	1	2	0
BIEC2_2171	0	0	0	0	0	1	1	1	0	1	0	0	1	0	0	0	0	1	0	1	0	0	1	0	0	0	0	0	0	0	0	0	1	0	0	1	1	1	0	1	1	0	0	0	0	0	1
BIEC2_2204	1	2	1	1	2	0	1	0	1	0	0	1	1	1	1	0	1	0	1	1	1	0	0	1	0	1	0	0	1	1	0	1	0	1	0	1	0	0	1	0	0	1	1	2	0	0	1
BIEC2_2377	1	2	1	1	2	0	1	0	1	0	0	1	1	1	1	0	1	0	0	1	0	0	0	0	0	1	0	0	1	1	0	1	0	1	0	1	0	0	1	0	0	1	0	2	0	0	1
BIEC2-2323	1	2	2	1	2	0	1	0	1	0	0	1	1	1	2	1	1	0	2	1	1	0	0	1	2	1	0	0	1	1	0	1	0	1	2	1	0	0	1	0	0	1	1	2	1	0	1
BIEC2_2324	1	2	2	1	2	0	1	0	1	0	0	1	1	1	2	1	1	0	2	1	1	0	0	1	2	1	0	0	1	1	0	1	0	1	2	1	0	0	1	0	0	1	1	2	1	0	1
BIEC2-2390	1	0	1	0	1	1	0	1	1	1	2	2	0	1	0	0	1	1	0	0	0	2	1	1	0	1	2	2	1	1	2	2	1	1	0	0	1	2	1	1	1	1	1	0	1	2	0
BIEC2_2398	0	0	1	0	1	1	0	1	0	1	1	1	0	0	0	0	0	0	0	0	0	0	0	0	0	0	0	1	0	0	1	2	0	0	0	0	0	1	0	0	0	0	0	0	1	1	0
BIEC2_2584	0	0	1	0	1	1	0	1	0	1	1	1	0	0	0	0	0	0	0	0	1	0	0	0	0	0	0	1	0	0	1	2	0	0	0	0	0	1	0	0	0	0	0	0	2	1	0
BIEC2_2447	1	0	0	0	1	0	0	0	1	0	1	1	0	1	0	0	1	1	0	0	1	2	1	1	0	1	2	1	1	1	1	1	1	1	0	0	1	2	1	1	1	1	1	0	0	1	0
BIEC2_2490	0	0	1	1	1	1	1	1	0	1	0	0	1	0	1	1	0	1	1	1	0	0	1	0	1	0	0	0	0	0	0	1	1	0	1	1	1	0	0	1	1	0	0	0	1	0	0
BIEC2_2491	1	2	1	1	1	0	1	0	1	0	0	0	1	1	1	0	1	0	1	1	1	0	0	1	0	1	0	0	1	1	0	0	0	1	0	1	0	0	1	0	0	1	1	2	0	0	1
BIEC2_2499	0	0	0	0	0	1	0	1	0	1	1	1	0	0	0	0	0	0	0	0	0	0	0	0	0	0	0	1	0	0	1	1	0	0	0	0	0	0	0	0	0	0	0	0	1	1	0
BIEC2_2695	1	2	1	1	1	0	1	0	1	0	0	0	1	1	1	0	1	0	1	1	1	0	0	1	0	1	0	0	1	1	0	0	0	1	0	1	0	0	1	0	0	1	1	2	0	0	1
BIEC2_2536	0	0	0	0	0	0	0	0	0	0	0	0	0	0	1	0	0	0	1	0	1	0	0	0	1	0	0	0	0	0	0	0	0	0	1	0	0	0	0	0	0	0	0	0	0	0	1
BIEC2_2570	1	0	0	0	0	0	0	0	1	0	1	1	0	1	0	0	1	1	0	0	0	2	1	1	0	1	2	1	1	1	1	0	1	1	0	0	1	1	1	1	1	1	1	0	0	1	0
BIEC2_2751	0	0	0	1	0	1	1	1	0	1	0	0	1	0	0	2	0	1	1	1	1	0	1	1	1	0	0	0	0	0	0	0	0	0	1	1	1	0	0	1	1	0	1	0	1	0	0
BIEC2_2574	0	0	1	1	1	2	1	2	0	1	1	1	1	0	0	2	0	1	1	1	2	0	1	1	1	0	0	1	0	0	1	2	1	0	1	1	1	1	0	1	1	0	1	0	2	1	1
BIEC2_2585	1	2	1	1	1	0	1	0	1	0	0	0	1	1	1	0	1	0	0	1	0	0	0	0	0	1	0	0	1	NA	0	0	0	1	0	1	0	0	1	0	0	1	0	2	0	0	1
BIEC2_2586	1	2	1	1	1	0	1	0	1	0	0	0	1	1	1	0	1	0	0	1	0	0	0	0	0	1	0	0	1	1	0	0	0	1	0	1	0	0	1	0	0	1	0	2	0	0	1
BIEC2-2597	0	0	0	0	0	0	0	0	0	0	0	0	0	0	1	0	0	0	1	0	0	0	0	0	1	0	0	0	0	0	0	0	0	0	1	0	0	0	0	0	0	0	0	0	1	0	1
BIEC2_2600	0	0	0	0	0	0	0	0	0	0	0	0	0	0	1	0	0	0	1	0	0	0	0	0	1	0	0	0	0	0	0	0	0	0	1	0	0	0	0	0	0	0	0	0	1	0	1
BIEC2_2602	1	2	1	1	1	0	1	0	1	0	0	0	1	1	1	0	1	0	0	1	0	0	0	0	0	1	0	0	1	1	0	0	1	1	0	1	0	0	1	0	0	1	0	2	0	0	1
UKUL6	1	2	1	1	2	0	1	0	1	0	0	0	1	1	1	0	1	0	0	1	0	0	0	0	0	1	0	0	1	1	0	1	0	1	0	1	0	0	1	0	0	1	0	2	0	0	1
UKUL7	1	2	1	1	2	0	1	0	1	0	0	0	1	1	1	0	1	0	0	1	0	0	0	0	0	1	0	0	1	1	0	1	0	1	0	1	0	0	1	0	0	1	0	2	0	0	1
BIEC2_2787	0	0	0	0	0	0	0	0	0	0	0	0	0	0	1	0	0	0	1	0	0	0	0	0	1	0	0	0	0	0	0	0	0	0	1	0	0	1	0	0	0	0	0	0	0	0	0
BIEC2_2615	1	2	1	1	1	0	1	0	1	0	0	0	1	1	1	0	1	0	0	1	0	0	0	0	0	1	0	0	1	1	0	0	0	1	0	1	0	0	1	0	0	1	0	2	0	0	1
BIEC2_2621	0	0	1	1	0	2	1	2	0	1	1	1	1	0	1	1	0	1	1	1	0	0	1	0	1	0	0	1	0	0	1	1	1	0	1	1	1	0	0	1	1	0	0	0	2	1	0
UKUL8	1	2	1	1	1	0	1	0	1	0	0	0	1	1	1	0	1	0	0	1	0	0	0	0	0	1	0	0	1	1	0	0	0	1	0	1	0	0	1	0	0	1	0	2	0	0	1
UKUL9	0	0	1	1	0	1	1	1	0	1	0	0	1	0	1	1	0	1	1	1	0	0	1	0	1	0	0	0	0	0	0	0	0	0	1	1	1	0	0	1	1	0	0	0	1	0	0
BIEC2_2805	1	2	1	1	1	0	1	0	1	0	0	0	1	1	1	0	1	0	0	1	0	0	0	0	0	1	0	0	1	1	0	0	0	1	0	1	0	0	1	0	0	1	0	2	0	0	1
TBIEC2_2806	1	2	1	1	1	0	1	0	1	0	0	0	1	1	1	0	1	0	0	1	0	0	0	0	0	1	0	0	1	1	0	0	0	1	0	1	0	0	1	0	0	1	0	2	0	0	1
BIEC2_2636	1	2	1	1	2	0	1	0	1	0	0	0	1	1	1	0	1	0	0	1	0	0	0	0	0	1	0	0	1	1	0	1	0	1	0	1	0	0	1	0	0	1	0	2	0	0	1
BIEC2_2643	1	2	1	1	1	1	1	1	1	0	1	1	1	1	1	0	1	0	0	1	1	0	0	0	0	1	0	1	1	1	1	1	0	1	0	1	0	0	1	0	0	1	0	2	1	1	1
BIEC2_2838	0	0	1	0	0	0	0	0	0	0	0	0	0	0	0	0	0	0	1	0	1	0	0	1	0	0	0	0	0	0	0	0	0	0	0	0	0	0	0	0	0	0	1	0	0	0	0
BIEC2_2684	0	0	1	1	1	1	1	1	0	1	0	0	1	0	1	1	0	1	2	1	2	0	1	1	1	0	0	0	0	0	0	1	0	0	1	1	1	0	0	1	1	0	1	0	0	0	0
BIEC2_2690	0	0	1	0	0	0	0	0	0	0	0	0	0	0	0	0	0	0	1	0	1	0	0	1	0	0	0	0	0	0	0	0	0	0	0	0	0	0	0	0	0	0	1	0	0	0	0
BIEC2_2762	1	2	1	1	1	0	1	0	1	0	0	0	1	1	1	0	1	0	0	1	0	0	0	0	0	1	0	0	1	1	0	0	1	1	0	1	0	0	1	0	0	1	0	2	0	0	2
BIEC2_2772	NA	2	1	1	1	0	1	0	1	0	0	0	1	1	1	0	1	0	0	1	0	0	0	0	0	1	0	0	1	1	0	0	0	1	0	1	0	0	1	0	0	1	0	2	0	0	1
BIEC2_3017	1	2	2	1	2	1	1	1	1	0	1	1	1	1	1	0	1	0	1	1	1	0	0	1	0	1	0	1	1	1	1	2	1	1	0	1	0	1	1	0	0	1	1	2	1	1	2
BIEC2_2836	0	0	1	1	0	0	0	0	0	0	0	0	0	0	1	2	0	0	1	0	2	0	0	1	1	0	0	0	0	0	0	0	1	0	2	0	0	0	0	0	0	0	1	0	1	0	0
BIEC2_2860	0	0	1	1	1	1	0	1	1	1	2	1	0	0	0	1	0	1	1	0	1	2	1	2	0	0	1	2	1	0	2	2	1	0	0	0	1	1	0	1	0	1	2	0	1	1	1
BIEC2_2890	1	0	1	0	1	1	0	1	0	0	1	2	0	1	1	1	1	0	1	0	2	0	0	1	1	1	1	1	0	1	1	2	1	1	2	0	0	1	1	0	1	0	1	0	2	2	0
BIEC2_2930	1	2	1	1	1	0	1	0	1	0	0	0	1	1	1	0	1	0	0	1	0	0	0	0	0	1	0	0	1	1	0	0	0	1	0	1	0	0	1	0	0	1	0	2	0	0	2
BIEC2_2975	1	0	0	0	1	0	0	0	0	0	0	1	0	1	0	0	1	0	1	0	1	0	0	1	0	1	1	0	0	1	0	1	0	1	0	0	0	1	1	0	1	0	1	0	0	1	0
BIEC2_2983	1	2	1	1	1	0	1	0	1	0	0	0	1	1	1	0	1	0	0	1	0	0	0	0	0	1	0	0	1	1	0	0	0	1	0	1	0	0	1	0	0	1	0	2	0	0	2
BIEC2_3012	1	2	1	1	1	0	1	0	1	0	0	0	1	1	1	0	1	0	0	1	0	0	0	0	0	1	0	0	1	1	0	0	0	1	0	1	0	0	1	0	0	1	0	2	0	0	2
BIEC2_3044	0	0	0	1	0	1	1	1	0	1	0	0	1	0	0	2	0	1	2	1	1	0	1	1	2	0	0	0	0	0	0	0	0	0	1	1	1	0	0	1	1	0	1	0	0	0	0
BIEC2_3093	1	2	1	1	1	0	1	0	1	0	0	0	1	1	1	0	1	0	0	1	0	0	0	0	0	1	0	0	1	NA	0	0	0	1	0	1	0	0	1	0	0	NA	0	2	0	0	2
BIEC2_3127	0	0	0	0	0	0	0	0	1	1	1	0	0	0	0	1	0	1	0	0	0	2	1	NA	1	0	1	1	1	0	NA	0	1	0	1	0	1	1	0	1	0	1	1	0	1	0	0
BIEC2_3142	0	0	0	1	1	1	1	1	0	1	0	0	1	0	0	1	0	1	1	1	0	0	1	0	1	0	0	0	0	0	0	1	0	0	0	1	1	0	0	1	1	0	0	0	0	0	0
BIEC2_3145	0	0	0	NA	1	1	1	1	0	1	0	0	1	0	0	1	0	1	1	1	0	0	1	0	1	0	0	0	0	0	0	1	0	0	0	NA	1	0	0	1	1	0	0	0	0	0	0
BIEC2_3393	0	0	0	1	1	1	1	1	0	1	0	0	1	0	0	1	0	1	1	1	0	0	1	0	1	0	0	0	0	0	0	1	0	0	0	1	1	0	0	1	1	0	0	0	0	0	0
BIEC2_3232	1	0	1	0	1	0	0	0	1	1	1	1	0	1	0	1	1	1	1	0	1	2	1	2	1	1	2	1	1	1	1	1	2	1	1	0	1	2	1	1	1	1	2	0	1	1	0
BIEC2_3239	1	0	1	0	1	0	0	0	1	1	1	1	0	1	0	1	1	1	1	0	1	2	1	2	1	1	2	1	1	1	1	1	2	1	1	0	1	2	1	1	1	1	2	0	1	1	0
BIEC2_3462	1	2	2	2	1	1	2	1	1	1	0	0	2	1	2	1	1	1	1	2	1	0	1	0	1	1	0	0	1	1	0	0	0	1	1	2	1	0	1	1	1	1	0	2	0	0	2
BIEC2_3257	1	2	1	2	1	1	2	1	1	1	0	0	2	1	2	1	1	1	1	2	1	0	1	0	1	1	0	0	1	1	0	0	0	1	1	2	1	0	1	1	1	1	0	2	0	0	2
BIEC2-3268	0	0	0	0	1	0	0	0	0	0	0	0	0	0	0	0	0	0	1	0	1	0	0	1	0	0	0	0	0	0	0	NA	1	0	0	0	0	0	0	0	0	0	NA	0	0	0	0
BIEC2_3269	0	0	0	0	1	0	0	0	0	0	0	0	0	0	0	0	0	0	1	0	1	0	0	1	0	0	0	0	0	0	0	1	1	0	0	0	0	0	0	0	0	0	1	0	0	0	0
BIEC2_3279	0	0	0	0	1	0	0	0	0	0	0	0	0	0	0	0	0	0	1	0	1	0	0	1	0	0	0	0	0	0	0	1	1	0	0	0	0	0	0	0	0	0	1	0	0	0	0
BIEC2-3288	1	2	1	2	1	1	2	1	1	1	0	0	2	1	1	1	1	1	0	2	0	0	1	0	0	1	0	0	1	1	0	0	0	1	0	2	1	0	1	1	1	1	0	2	0	0	2
BIEC2_3515	0	0	0	0	1	0	0	0	0	0	0	0	0	0	0	1	0	0	0	0	0	0	0	0	1	0	0	0	0	0	0	1	0	0	1	0	0	0	0	0	0	0	0	0	0	0	0
BIEC2_3315	0	0	0	1	0	0	0	0	0	0	0	0	0	0	1	1	0	0	0	0	1	0	0	0	0	0	0	0	0	0	0	0	1	0	1	0	0	0	0	0	0	0	0	0	0	0	0
BIEC2_3563	0	0	0	0	0	1	0	1	0	0	1	1	0	0	0	0	0	0	2	0	1	0	0	1	1	0	0	1	0	0	1	1	0	0	0	0	0	0	0	0	0	0	1	0	2	1	0
BIEC2_3625	1	2	1	1	1	0	1	0	1	0	0	0	1	1	1	0	1	0	0	1	0	0	0	0	0	1	0	0	1	1	0	0	0	1	0	1	0	0	1	0	0	1	0	2	0	0	2
BIEC2-3427	1	2	1	1	1	0	1	0	1	0	0	0	1	1	1	0	1	0	0	1	0	0	0	0	0	1	0	0	1	1	0	0	0	1	0	1	0	0	1	0	0	1	0	2	0	0	2
BIEC2_3441	1	2	1	1	1	0	1	0	1	0	0	0	1	1	1	1	1	0	0	1	0	0	0	0	1	1	0	0	1	1	0	0	0	1	1	1	0	0	1	0	0	1	0	2	0	0	1
BIEC2_3445	1	0	0	0	0	1	0	1	0	0	1	2	0	1	0	0	1	0	2	0	2	0	0	1	1	1	1	1	0	1	1	1	0	1	0	1	0	0	1	0	1	0	1	0	2	2	0
BIEC2_3738	0	0	1	1	1	2	1	2	0	1	1	1	1	0	1	1	0	1	0	1	0	0	1	0	0	0	0	1	0	0	1	2	1	0	1	0	1	1	0	1	1	0	0	0	2	1	1
BIEC2_3793	0	0	0	0	0	0	0	0	0	0	0	0	0	0	0	0	0	0	2	0	2	0	0	1	1	0	0	0	0	0	0	0	0	0	0	0	0	0	0	0	0	0	1	0	0	0	0
BIEC2_3605	1	2	1	1	1	0	1	0	1	0	0	0	1	1	1	0	1	0	1	1	1	0	0	1	0	1	0	0	1	1	0	0	0	1	0	1	0	0	1	0	0	1	1	2	0	0	1
BIEC2_3611	1	2	1	1	1	1	1	1	1	0	1	1	1	1	1	0	1	0	1	1	2	0	0	1	0	1	0	1	1	1	1	1	0	1	0	1	0	0	1	0	0	1	1	2	2	1	2
BIEC2_3615	0	0	0	0	0	1	0	1	0	0	1	1	0	0	0	0	0	0	0	0	1	0	0	0	0	0	0	1	0	0	1	1	0	0	0	0	0	0	0	0	0	0	0	0	2	1	1
BIEC2_3628	1	0	0	1	1	2	1	2	0	1	1	2	1	1	1	1	1	1	1	1	1	0	1	0	1	1	1	1	0	1	1	2	0	1	1	1	1	1	1	1	2	0	0	0	2	2	1
BIEC2_3630	1	2	1	1	1	0	1	0	2	1	1	0	1	1	1	0	1	1	1	1	1	2	1	2	0	1	1	1	2	1	1	0	2	1	0	1	1	1	1	1	0	2	2	2	0	0	1
BIEC2_3656	0	0	0	1	0	0	0	0	0	0	0	0	0	0	0	2	0	0	0	0	0	0	0	0	1	0	0	0	0	0	0	0	0	0	1	0	0	0	0	0	0	0	0	0	0	1	0
BIEC2_3663	0	0	1	1	0	0	0	0	0	0	0	0	0	0	0	2	0	0	0	0	0	0	0	0	1	0	0	0	0	0	0	0	0	0	1	0	0	0	0	0	0	0	0	0	0	1	0
BIEC2_3679	0	0	0	1	0	0	0	0	0	0	0	0	0	0	0	2	0	0	0	0	0	0	0	0	1	0	0	0	0	0	0	0	0	0	1	0	0	0	0	0	0	0	0	0	0	1	0
BIEC2_3683	1	2	1	1	1	0	1	0	1	0	0	0	1	1	1	0	1	0	1	1	1	0	0	1	0	1	0	0	1	1	0	0	0	1	0	1	0	0	1	0	0	1	1	2	0	0	1
BIEC2_3686	0	0	0	0	0	1	0	1	0	0	1	1	0	0	0	0	0	0	0	0	1	0	0	0	0	0	0	1	0	0	1	1	0	0	0	0	0	0	0	0	0	0	0	0	2	1	1
CUHSNP00021223	1	0	0	0	0	1	1	1	0	1	0	1	1	1	1	0	1	1	0	1	0	0	1	0	0	1	1	0	0	1	0	0	0	1	1	1	1	1	1	1	2	0	0	0	0	0	0
UKUL10	1	0	0	0	0	1	1	1	0	1	0	1	1	1	1	0	1	1	0	1	0	0	1	0	0	1	1	0	0	1	0	0	0	1	1	1	1	1	1	1	2	0	0	0	0	0	0
BIEC2_3702	0	0	0	1	0	0	0	0	0	0	0	0	0	0	0	1	0	0	1	0	1	0	0	0	1	0	0	0	0	0	0	0	0	0	0	0	0	0	0	0	0	0	0	0	0	0	1
BIEC2_3735	0	0	0	0	0	1	1	1	0	1	0	0	1	0	1	0	0	1	0	1	0	0	1	0	0	0	0	0	0	0	0	0	0	0	1	0	1	1	0	1	1	0	0	0	0	0	0
BIEC2_3737	0	0	1	1	0	0	0	0	0	0	0	0	0	0	0	1	0	0	1	0	0	0	0	0	1	0	0	0	0	0	0	0	0	0	0	0	0	0	0	0	0	0	0	0	0	0	0
BIEC2_3754	2	2	2	2	2	0	1	0	1	0	0	1	1	2	1	1	2	0	1	1	1	0	0	0	0	2	1	0	1	2	0	1	1	2	0	2	1	0	1	0	1	1	0	2	0	1	2
BIEC2_3999	2	2	2	2	2	0	1	0	1	0	0	1	1	2	1	1	2	0	1	1	0	0	0	0	0	2	1	0	1	2	0	1	1	2	0	2	0	0	1	0	1	1	0	2	0	1	1
BIEC2_3880	2	2	1	2	1	0	1	0	1	0	0	1	1	2	1	1	2	0	1	1	0	0	0	0	0	2	1	0	1	2	0	0	1	2	0	2	0	0	1	0	1	1	0	2	0	0	1
BIEC2-4014	0	0	1	0	1	1	0	1	1	1	2	1	0	0	0	0	0	1	0	0	1	2	1	1	1	0	1	2	1	0	2	2	1	0	0	0	2	1	1	1	0	1	1	0	2	2	1
BIEC2_4156	0	0	0	1	0	1	1	1	1	2	1	0	1	0	1	1	0	2	2	1	1	2	2	2	0	0	1	1	1	0	1	0	1	0	1	0	1	2	0	2	1	1	2	0	0	1	0
BIEC2_4305	0	0	0	0	1	1	1	1	0	1	0	0	1	0	1	0	0	1	0	1	0	0	1	0	1	0	0	0	0	0	0	1	0	0	1	0	0	1	0	1	1	0	0	0	0	0	0
BIEC2_4307	0	0	0	0	1	1	1	1	0	1	0	0	1	0	1	0	0	1	0	1	0	0	1	0	0	0	0	0	0	0	0	1	0	0	1	0	0	1	0	1	1	0	0	0	0	0	0
BIEC2_4332	1	0	0	1	0	1	1	1	0	1	0	1	1	1	1	2	1	1	1	1	1	0	1	1	1	1	1	0	0	1	0	0	1	1	2	1	0	1	0	1	2	0	1	0	0	1	0
BIEC2_4344	0	0	0	1	0	0	0	0	0	0	0	0	0	0	0	2	0	0	1	0	1	0	0	1	1	0	0	0	0	0	0	0	1	0	1	0	0	0	0	0	0	0	1	0	0	1	0
BIEC2_4413	0	0	1	1	2	2	1	2	0	1	1	1	1	0	1	2	0	1	2	1	2	0	1	1	1	0	0	1	0	0	1	2	1	0	2	0	1	1	2	1	1	0	1	0	2	2	1
BIEC2-4434	0	0	1	0	1	1	1	1	0	1	0	0	1	0	1	0	0	1	1	1	1	0	1	0	0	0	0	0	0	0	0	1	1	0	1	0	1	1	0	1	1	0	0	0	0	0	1
BIEC2-4462	0	0	0	0	0	1	0	1	0	0	1	1	0	0	0	0	0	0	0	0	0	0	0	0	0	0	0	1	0	0	1	1	0	0	0	0	0	0	0	0	0	0	0	0	2	2	0
BIEC2_4476	0	0	0	0	0	1	1	1	1	2	1	0	1	0	1	0	1	2	1	1	0	2	2	1	0	0	1	1	1	0	1	0	2	0	1	0	1	2	0	2	1	1	1	0	0	0	0
BIEC2_4544	0	0	0	0	0	1	1	1	1	2	1	0	1	0	1	0	1	2	1	1	0	2	2	1	0	0	1	1	1	0	1	0	2	0	1	0	1	2	1	2	1	1	1	0	0	0	0
BIEC2_4818	0	0	0	0	0	1	0	1	0	0	1	1	0	0	0	0	0	0	0	0	0	0	0	0	0	0	0	1	0	0	1	1	0	0	0	0	0	0	0	0	0	0	0	0	2	1	0
BIEC2_4647	1	0	0	0	1	1	0	1	0	0	1	2	0	1	0	1	0	0	0	0	1	0	0	0	1	1	1	1	0	1	1	1	0	1	1	1	1	0	1	0	1	0	0	0	1	1	0
BIEC2_5028	0	0	0	0	0	1	0	1	0	0	1	1	0	0	0	0	0	0	0	0	1	0	0	0	0	0	0	1	0	0	1	1	0	0	0	0	1	0	1	0	0	0	0	0	1	1	0
BIEC2_5066	0	0	0	0	1	0	0	0	0	0	0	0	0	0	0	1	0	0	1	0	1	0	0	1	2	0	0	0	0	0	0	0	1	0	1	0	0	0	2	0	0	0	1	0	0	0	1
BIEC2_5087	1	2	1	1	1	1	1	1	1	0	1	1	1	1	1	0	1	0	0	1	1	0	0	0	0	1	0	1	1	1	1	2	0	1	0	1	1	0	0	0	0	1	0	2	2	2	1
BIEC2_5105	0	0	0	0	0	1	1	1	0	1	0	0	1	0	1	0	0	1	1	1	0	0	1	0	0	0	0	0	0	0	0	0	0	0	1	0	0	1	0	1	1	0	0	0	0	0	0
BIEC2_4846	1	0	0	0	0	0	0	0	0	0	0	1	0	1	0	0	0	0	0	0	0	0	0	0	0	1	1	0	0	1	0	0	1	1	0	1	0	0	1	0	1	0	0	0	0	0	NA
BIEC2-4865	1	2	1	1	0	1	2	1	1	1	0	0	2	1	2	0	1	1	2	2	2	0	1	1	0	1	0	0	1	1	0	0	1	1	1	1	1	1	0	1	1	1	1	2	0	0	2
BIEC2_4868	1	2	1	1	0	1	2	1	1	1	0	0	2	1	2	0	1	1	2	2	2	0	1	1	0	1	0	0	1	1	0	0	1	1	1	1	1	1	0	1	1	1	1	2	0	0	2
BIEC2_4969	0	0	0	0	0	0	0	0	1	1	1	0	0	0	0	0	1	1	1	0	1	2	1	2	0	0	1	1	1	0	1	0	2	0	0	0	2	1	0	1	0	1	2	0	0	0	0
BIEC2_4975	1	0	1	1	1	0	0	0	1	1	1	1	0	1	0	1	1	1	1	0	1	2	1	2	1	1	2	1	1	1	1	1	2	1	0	1	2	1	0	1	1	1	2	0	1	0	0
BIEC2_4986	1	0	1	1	0	0	0	0	0	0	0	1	0	1	0	1	0	0	1	0	1	0	0	1	1	1	1	0	0	1	0	0	1	1	0	1	1	0	0	0	1	0	1	0	0	0	0
BIEC2_5287	1	2	1	1	0	1	2	1	1	1	0	0	2	1	2	0	1	1	1	2	1	0	1	0	0	1	0	0	1	1	0	0	0	1	1	1	1	1	0	1	1	1	0	2	0	0	2
BIEC2_5081	1	0	0	0	0	0	0	0	1	1	1	1	0	1	0	0	1	1	0	0	0	2	1	1	0	1	2	1	1	1	1	0	1	1	0	1	1	1	0	1	1	1	1	0	0	0	0
BIEC2-5156	1	0	0	0	0	0	0	0	1	1	1	1	0	1	1	0	1	1	2	0	2	2	1	2	1	1	2	1	1	1	1	0	2	1	1	1	2	1	0	1	1	1	2	0	0	0	0
BIEC2_5451	1	2	2	1	0	1	2	1	1	1	0	0	2	1	1	0	1	1	0	2	0	0	1	0	0	1	0	0	1	1	0	0	0	1	0	1	0	1	0	1	1	1	0	2	0	0	2
BIEC2_5205	0	0	0	0	1	1	0	1	0	0	1	1	0	0	1	1	0	0	2	0	2	0	0	1	1	0	0	1	0	0	1	2	1	0	2	0	1	0	1	0	0	0	1	0	2	2	0
BIEC2_5229	0	0	0	1	1	1	0	1	1	1	2	1	0	0	0	2	1	1	1	0	1	2	1	2	2	0	1	2	1	0	2	1	2	0	1	0	1	1	2	1	0	1	2	0	1	2	0
BIEC2_5534	0	0	0	1	1	1	0	1	1	1	2	1	0	0	0	2	1	1	1	0	1	2	1	2	2	0	1	2	1	0	2	1	2	0	1	0	1	1	2	1	0	1	2	0	1	2	0
BIEC2_5280	0	0	0	1	0	0	0	0	0	0	0	0	0	0	1	1	0	0	1	0	1	0	0	0	0	0	0	0	0	0	0	0	0	0	1	0	1	0	0	0	0	0	0	0	1	0	0
BIEC2_5307	0	0	0	0	0	0	0	0	0	0	0	0	0	0	0	0	0	0	1	0	1	0	0	1	0	0	0	0	0	0	0	0	1	0	0	0	0	0	0	0	0	0	1	0	0	0	0
BIEC2_5323	0	0	0	0	1	0	0	0	1	1	1	0	0	0	0	2	1	1	0	0	0	2	1	1	2	0	1	1	1	0	2	1	2	0	1	0	1	1	0	1	0	1	1	0	0	0	0
BIEC2_5327	0	0	0	0	1	0	0	0	1	1	1	0	0	0	0	2	1	1	0	0	0	2	1	1	2	0	1	1	1	0	2	1	2	0	1	0	1	1	0	1	0	1	1	0	0	0	0
BIEC2-5328	0	0	0	0	1	0	0	0	1	1	1	0	0	0	0	2	1	1	0	0	0	2	1	1	2	0	1	1	1	0	2	1	2	0	1	0	1	1	0	1	0	1	1	0	0	0	0
BIEC2_5478	0	0	0	0	0	0	0	0	1	1	1	0	0	0	0	0	1	1	0	0	0	2	1	1	1	0	1	1	1	0	2	0	1	0	0	0	1	1	0	1	0	1	1	0	0	1	0
BIEC2_5541	0	0	0	0	0	0	0	0	0	0	0	0	0	0	1	0	0	0	1	0	1	0	0	0	0	0	0	0	0	0	0	0	0	0	1	0	1	0	0	0	0	0	0	0	0	1	0
BIEC2_5588	0	0	1	0	2	0	0	0	0	0	0	0	0	0	1	2	0	0	2	0	2	0	0	1	1	0	0	0	0	0	0	1	1	0	2	0	1	0	2	0	0	0	1	0	1	0	0
BIEC2_5601	0	0	1	0	1	0	0	0	0	0	0	0	0	0	1	2	0	0	2	0	2	0	0	1	1	0	0	0	0	0	0	1	1	0	2	0	1	0	1	0	0	0	1	0	1	0	0
BIEC2_5616	0	0	0	0	0	0	0	0	1	1	1	0	0	0	0	0	1	1	0	0	0	2	1	1	0	0	1	1	1	0	2	0	1	0	0	0	1	1	0	1	0	1	1	0	0	0	0
BIEC2-5654	0	0	0	0	0	0	0	0	1	1	1	0	0	0	0	0	1	1	0	0	0	2	1	1	0	0	1	1	1	0	2	0	1	0	0	0	1	1	0	1	0	1	1	0	0	0	0
BIEC2_5674	0	0	0	0	2	1	0	1	0	0	1	1	0	0	0	2	0	0	0	0	0	0	0	0	1	0	0	1	0	0	0	2	1	0	1	0	0	0	1	0	0	0	0	0	1	2	0
BIEC2_5678	0	0	0	0	2	1	0	1	0	0	1	1	0	0	0	2	0	0	0	0	0	0	0	0	1	0	0	1	0	0	0	2	1	0	1	0	0	0	1	0	0	0	0	0	1	2	0
BIEC2_5688	0	0	1	0	0	0	0	0	0	0	0	0	0	0	1	0	0	0	2	0	2	0	0	1	0	0	0	0	0	0	0	0	0	0	1	0	1	0	1	0	0	0	1	0	1	0	0
BIEC2_5724	1	0	1	0	1	0	0	0	1	1	1	1	0	1	1	1	1	1	2	0	2	2	1	2	0	1	2	1	1	1	2	1	2	1	1	1	2	1	1	1	1	1	2	0	1	0	0
BIEC2_5731	1	0	1	0	1	0	0	0	1	1	1	1	0	1	1	1	1	1	2	0	2	2	1	2	0	1	2	1	1	1	2	1	2	1	1	1	2	1	1	1	1	1	2	0	1	0	0
BIEC2-5741	1	0	0	0	0	0	0	0	0	0	0	1	0	1	1	1	0	0	2	0	2	0	0	1	1	1	1	0	0	1	0	0	1	1	1	1	1	0	1	0	1	0	1	0	1	0	0
BIEC2_5748	1	0	0	0	0	0	0	0	0	0	0	1	0	1	0	0	0	0	0	0	0	0	0	0	0	1	1	0	0	1	0	0	1	1	0	1	0	0	1	0	1	0	0	0	1	0	0
BIEC2_5793	1	2	1	1	0	0	1	0	1	0	0	0	2	1	1	0	1	0	0	1	0	0	0	0	0	1	0	0	1	1	0	0	0	1	0	1	0	0	0	0	0	1	0	2	0	0	2
BIEC2_5808	0	0	1	1	0	1	1	1	0	1	0	0	0	0	1	1	0	1	2	1	2	0	1	1	1	0	0	0	0	0	0	0	0	0	1	0	1	1	1	1	1	0	1	0	1	0	0
BIEC2_6131	0	0	0	0	0	1	0	1	0	0	1	1	0	0	0	0	0	0	0	0	0	0	0	0	0	0	0	1	0	0	0	1	1	0	0	0	0	0	0	1	0	0	0	0	1	1	0
BIEC2-5875	0	0	0	0	0	0	0	0	0	0	0	0	0	0	0	1	0	0	0	0	0	0	0	0	2	0	0	0	0	0	0	0	0	0	1	0	0	0	0	0	0	0	0	0	0	1	0
BIEC2_6263	0	0	0	1	0	1	1	1	0	1	0	0	0	0	1	0	0	1	1	1	0	0	1	0	0	0	0	0	0	0	0	0	0	0	1	0	1	1	0	1	1	0	0	0	0	0	0
BIEC2_6011	1	2	2	2	0	1	2	1	1	1	0	0	2	1	2	2	1	1	1	2	1	0	1	0	2	1	0	0	1	1	0	0	0	1	2	1	1	1	0	1	1	1	0	2	0	0	2
BIEC2_6373	0	0	0	1	0	1	1	1	0	1	0	0	0	0	1	1	0	1	1	1	0	0	1	0	1	0	0	0	0	0	0	0	0	0	2	0	1	1	0	1	1	0	0	0	0	1	0
BIEC2_6374	1	2	2	1	0	0	1	0	1	0	0	0	2	1	1	0	1	0	0	1	1	0	0	0	0	1	0	0	1	1	0	0	0	1	0	1	0	0	0	0	0	1	0	2	0	0	2
BIEC2_6397	0	0	0	1	0	1	1	1	0	1	0	0	0	0	1	0	0	1	1	1	0	0	1	0	0	0	0	0	0	0	0	0	0	0	1	0	1	1	0	1	1	0	0	0	0	0	0
TBIEC2_6398	0	0	0	1	0	1	1	1	0	1	0	0	0	0	1	0	0	1	1	1	0	0	1	0	0	0	0	0	0	0	0	0	0	0	1	0	1	1	0	1	1	0	0	0	0	0	0
CUHSNP00036503	0	0	0	1	0	1	1	1	0	1	0	0	0	0	1	0	0	1	1	1	0	0	1	0	1	0	1	0	0	0	0	0	0	0	1	0	1	1	0	1	1	0	0	0	0	1	0
CUHSNP00036505	1	2	2	1	0	0	1	0	1	0	0	0	2	1	1	0	1	0	0	1	1	0	0	0	0	1	0	0	1	1	0	0	0	1	0	1	0	0	0	0	0	1	0	2	0	0	2
BIEC2_6498	0	0	0	1	0	1	1	1	0	1	0	0	0	0	1	0	0	1	1	1	0	0	1	0	0	0	1	0	0	0	0	0	0	0	1	0	1	1	0	1	1	0	0	0	0	0	0
BIEC2-6203	0	0	1	1	0	1	1	1	0	1	0	0	0	0	1	1	0	1	1	1	0	0	1	0	0	0	1	0	0	0	0	0	0	0	1	0	1	1	0	1	1	0	0	0	0	0	0
BIEC2_6204	0	0	0	0	2	0	0	0	0	0	0	0	0	0	0	0	0	0	0	0	0	0	0	0	0	0	0	0	1	0	0	1	1	0	0	0	0	0	2	0	0	0	0	0	1	0	0
BIEC2_6250	0	0	0	0	0	1	0	1	0	0	1	1	0	0	0	1	0	0	1	0	1	0	0	1	2	0	0	1	0	0	0	1	0	0	1	0	0	0	0	1	0	0	1	0	1	2	0
BIEC2_6251	1	0	1	0	0	0	0	0	1	1	1	1	0	1	0	1	1	1	0	0	0	2	1	1	0	1	1	1	0	1	2	0	1	1	0	1	1	1	0	0	1	1	1	0	0	0	0
BIEC2-6265	0	0	0	0	0	1	0	1	0	0	1	1	0	0	0	0	0	0	0	0	0	0	0	0	0	0	0	1	0	0	0	1	0	0	0	0	0	0	0	1	0	0	0	0	1	2	0
BIEC2_6284	0	0	0	1	0	2	1	2	0	1	1	1	0	0	1	0	0	1	2	1	1	0	1	1	1	0	1	1	0	0	0	1	0	0	1	0	1	1	0	2	1	0	1	0	1	2	0
BIEC2_6324	0	0	0	1	0	2	1	2	0	1	1	1	0	0	1	1	0	1	2	1	1	0	1	1	1	0	1	1	0	0	0	1	0	0	2	0	1	1	0	2	1	0	1	0	1	2	0
TBIEC2_6656	0	0	0	1	0	1	1	1	0	1	0	0	0	0	1	0	0	1	1	1	0	0	1	0	1	0	1	0	0	0	0	0	0	0	1	0	1	1	0	1	1	0	0	0	0	1	0
TBIEC2_6660	0	0	0	1	0	1	1	1	0	1	0	0	0	0	1	0	0	1	1	1	0	0	1	0	0	0	1	0	0	0	0	0	0	0	1	0	1	1	0	1	1	0	0	0	0	0	0
BIEC2_6682	0	0	0	1	0	1	1	1	0	1	0	0	0	0	1	0	0	1	1	1	0	0	1	0	0	0	1	0	0	0	0	0	0	0	1	0	1	1	0	1	1	0	0	0	0	0	0
UKUL24	1	2	2	1	1	0	1	0	1	0	0	0	2	1	1	0	1	0	0	1	1	0	0	0	1	1	0	0	1	1	0	0	1	1	0	1	0	0	2	0	0	1	0	2	1	0	2
UKUL28	0	0	0	0	0	0	0	0	1	1	1	0	0	0	0	2	1	1	0	0	0	2	1	1	1	0	1	1	0	0	2	0	1	0	1	0	1	1	0	0	0	1	1	0	0	0	0
CUHSNP00054511	1	2	1	1	1	0	1	0	1	0	0	0	2	1	1	0	1	0	0	1	1	0	NA	0	0	1	NA	0	1	1	0	0	1	1	0	1	0	0	2	0	0	1	0	2	1	0	2
BIEC2_6752	0	0	0	0	0	0	0	0	1	1	1	0	0	0	0	1	1	1	0	0	0	2	1	1	1	0	1	1	0	0	2	0	1	0	0	0	1	1	0	0	0	1	1	0	0	0	0
BIEC2_6441	2	2	1	1	1	1	1	1	1	0	1	2	2	2	1	0	1	0	0	1	1	0	0	0	0	2	0	1	1	2	0	1	1	2	0	2	0	0	2	1	1	1	0	2	2	1	2
BIEC2_6452	1	2	1	1	2	1	1	1	1	0	1	1	2	1	1	0	1	0	0	1	1	0	0	0	1	1	0	1	2	1	0	2	1	1	0	1	0	0	2	1	0	1	0	2	2	2	2
BIEC2_6465	0	0	0	1	0	1	1	1	0	1	0	0	0	0	1	0	0	1	1	1	0	0	1	0	0	0	1	0	0	0	0	0	0	0	1	0	1	1	0	1	1	0	0	0	0	0	0
BIEC2_6475	0	0	1	1	0	1	1	1	1	2	1	0	0	0	1	1	1	2	1	1	0	2	2	1	0	0	2	1	0	0	2	0	1	0	1	0	2	2	0	1	1	1	1	0	0	0	0
BIEC2_6476	0	0	1	1	0	1	1	1	1	2	1	0	0	0	1	1	1	2	1	1	0	2	2	1	0	0	2	1	0	0	2	0	1	0	1	0	2	2	0	1	1	1	1	0	0	0	0
BIEC2_6580	0	0	1	1	0	1	1	1	1	2	1	0	0	0	1	0	1	2	1	1	0	2	2	1	0	0	2	1	0	0	2	0	1	0	1	0	2	2	0	1	1	1	1	0	0	0	0
BIEC2_6609	1	2	1	1	2	1	1	1	1	0	1	1	2	1	1	1	1	0	0	1	1	0	0	0	0	1	0	1	2	1	0	2	0	1	0	1	0	0	2	1	0	1	0	2	2	1	2
BIEC2_6650	1	2	1	1	1	1	1	1	1	0	1	1	2	1	1	1	1	0	0	1	1	0	0	0	0	1	0	1	1	1	0	1	0	1	0	1	0	0	2	1	0	1	0	2	1	1	2
BIEC2_6680	0	0	1	0	0	0	0	0	1	1	1	0	0	0	0	0	1	1	0	0	0	2	1	1	1	0	1	1	0	0	2	0	1	0	0	0	1	1	0	0	0	1	1	0	0	0	0
BIEC2_6696	0	0	0	0	0	1	0	1	0	0	1	1	0	0	0	0	0	0	0	0	0	0	0	0	0	0	0	1	0	0	0	1	1	0	0	0	0	0	0	1	0	0	0	0	2	1	0
BIEC2_6698	0	0	0	0	0	1	0	1	0	0	1	1	0	0	0	0	0	0	0	0	0	0	0	0	0	0	0	1	0	0	0	1	1	0	0	0	0	0	0	1	0	0	0	0	2	1	0
BIEC2_6719	0	0	0	0	1	1	0	1	0	0	1	1	0	0	0	1	0	0	0	0	0	0	0	0	0	0	0	1	0	0	0	1	0	0	1	0	0	0	2	1	0	0	0	0	1	1	0
BIEC2_6726	1	0	0	0	1	0	0	0	0	0	0	1	0	1	0	0	0	0	1	0	1	0	0	1	0	1	0	0	0	1	0	0	0	1	0	1	0	0	2	0	1	0	1	0	0	0	0
BIEC2-6793	1	0	1	0	1	0	0	0	1	1	1	1	0	1	0	1	1	1	0	0	0	2	1	1	2	1	1	1	1	1	2	1	1	1	0	1	1	1	0	0	1	1	1	0	1	0	0
BIEC2_7155	1	2	1	1	0	0	1	0	1	0	0	0	2	1	1	0	1	0	0	1	1	0	0	0	0	1	0	0	1	1	0	0	0	1	0	1	0	0	0	0	0	1	0	2	0	0	2
BIEC2_6821	0	0	1	1	0	1	1	1	1	2	1	0	0	0	1	1	1	2	2	1	1	2	2	2	2	0	2	1	0	0	2	0	1	0	1	0	2	2	0	1	1	1	2	0	0	1	0
BIEC2_6883	0	0	0	1	1	1	1	1	0	1	0	0	0	0	1	0	0	1	1	1	0	0	1	0	1	0	1	0	1	0	0	1	0	0	1	0	1	1	0	1	1	0	0	0	0	0	0
BIEC2_6897	1	0	0	0	0	0	0	0	0	0	0	1	0	1	0	0	0	0	0	0	0	0	0	0	0	1	0	0	0	1	0	0	0	1	0	1	0	0	0	0	1	0	0	0	0	0	0
BIEC2_7275	1	0	0	1	0	1	1	1	0	1	0	1	0	1	1	0	0	1	1	1	0	0	1	0	0	1	1	0	0	1	0	0	0	1	1	1	1	1	0	1	2	0	0	0	0	0	0
BIEC2_6919	0	0	0	1	0	1	1	1	0	1	0	0	0	0	1	0	0	1	1	1	0	0	1	0	0	0	1	0	0	0	0	0	0	0	1	0	1	1	0	1	1	0	0	0	0	0	0
BIEC2_7005	0	0	0	1	1	1	1	1	0	0	1	1	0	0	1	1	0	1	1	1	0	0	1	0	1	0	1	1	0	0	0	1	1	0	1	0	1	1	2	1	1	0	0	0	2	2	0
BIEC2_7006	0	0	0	1	0	0	1	0	0	0	0	0	0	0	1	0	0	1	1	1	0	0	1	0	0	0	1	0	0	0	0	0	0	0	1	0	1	1	0	0	1	0	0	0	0	0	0
BIEC2_7009	2	2	2	1	0	1	1	1	1	1	0	1	2	2	1	2	1	0	1	1	2	0	0	1	0	2	0	0	1	2	0	0	1	2	1	2	0	0	0	1	1	1	1	2	0	1	2
BIEC2_7022	0	0	1	1	1	1	1	1	0	1	0	0	0	0	1	0	0	1	1	1	0	0	1	0	0	0	1	0	1	0	0	1	0	0	1	0	1	1	0	1	1	0	0	0	0	0	0
BIEC2_7061	0	0	1	1	0	1	1	1	0	1	0	0	0	0	1	0	0	1	1	1	0	0	1	0	0	0	1	0	0	0	0	0	0	0	1	0	1	1	0	1	1	0	0	0	0	0	0
BIEC2_7523	1	2	1	1	1	0	1	0	1	0	0	0	2	1	1	1	1	0	0	1	1	0	0	0	1	1	0	0	1	1	0	0	0	1	1	1	0	0	2	0	0	1	0	2	0	0	1
BIEC2_7149	1	0	1	1	1	2	1	2	0	0	1	2	0	1	1	1	0	1	2	1	1	0	1	1	0	1	1	1	1	1	0	2	1	1	1	1	1	1	0	2	2	0	1	0	2	2	1
BIEC2_7173	0	0	1	1	1	1	1	1	1	2	1	0	0	0	1	2	1	2	1	1	0	2	2	1	2	0	2	1	0	0	2	0	2	0	2	0	2	2	1	1	1	1	1	0	1	1	1
BIEC2_7194	2	2	1	1	1	1	1	1	1	0	1	2	2	2	1	0	1	0	0	1	1	0	0	0	0	2	0	1	2	2	0	2	0	2	0	2	0	0	1	1	1	1	0	2	1	1	1
BIEC2_7233	0	0	1	1	1	1	1	1	0	0	0	0	0	0	1	0	0	1	1	1	0	0	1	0	1	0	1	0	0	0	0	0	0	0	1	0	1	1	1	1	1	0	0	0	1	0	1
CUHSNP00113132	1	2	1	2	0	1	2	1	1	0	1	1	2	1	2	0	1	1	1	2	1	0	1	0	0	1	1	1	1	1	0	1	0	1	1	1	1	1	1	1	1	1	0	2	1	1	1
BIEC2_7287	1	0	0	1	0	1	1	1	0	0	1	2	0	1	1	0	0	1	0	1	0	0	1	0	0	1	0	1	0	1	0	1	0	1	1	1	1	1	1	1	2	0	0	0	1	1	0
BIEC2_7289	1	0	0	1	0	1	1	1	0	0	1	2	0	1	1	0	0	1	0	1	0	0	1	0	1	1	0	1	0	1	0	1	0	1	1	1	1	1	1	1	2	0	0	0	1	1	0
BIEC2_7697	1	0	0	0	1	0	0	0	1	2	1	1	0	1	0	0	1	1	0	0	0	2	1	1	1	1	1	1	0	1	2	0	2	1	0	1	1	1	1	0	1	1	1	0	0	1	1
BIEC2_7704	0	0	0	1	1	1	1	1	1	2	2	1	0	0	1	0	1	2	0	1	0	2	2	2	1	0	1	2	0	0	2	1	1	0	1	0	2	2	1	1	1	1	1	0	1	1	1
BIEC2_7346	1	2	1	1	1	1	1	1	1	0	1	1	2	1	1	1	1	0	1	1	1	0	0	0	0	1	1	1	1	1	0	1	0	1	0	1	0	0	1	1	0	1	0	2	1	1	2
BIEC2_7347	0	0	1	0	0	1	0	1	1	2	1	0	0	0	0	0	1	1	0	0	0	2	1	1	2	0	1	1	0	0	2	0	2	0	0	0	1	1	0	1	0	1	1	0	1	0	0
BIEC2_7354	1	0	0	1	0	0	1	0	0	0	0	1	0	1	1	1	0	1	0	1	0	0	1	1	0	1	0	0	0	1	0	0	1	1	2	1	1	1	1	0	2	0	0	0	0	0	0
BIEC2-7401	1	0	1	0	2	1	0	1	1	2	1	1	0	1	0	2	1	1	1	0	1	2	1	1	2	1	1	1	1	1	2	1	1	1	1	1	1	1	2	1	1	1	2	0	1	0	1
BIEC2_7427	1	2	1	2	0	1	2	1	1	0	1	1	2	1	2	0	1	1	1	2	1	0	1	1	0	1	1	1	1	1	0	1	1	1	1	1	1	1	0	1	1	1	0	2	1	1	1
BIEC2_7436	0	0	1	0	1	1	0	1	0	0	0	0	0	0	0	1	0	0	0	0	0	0	0	0	1	0	0	0	0	0	0	0	0	0	0	0	0	0	2	1	0	0	0	0	0	0	1
BIEC2_7855	1	0	1	0	2	1	0	1	1	2	1	1	0	1	0	1	1	0	1	0	1	2	1	1	2	1	1	1	1	1	2	1	1	1	0	1	1	1	2	1	1	1	2	0	1	1	1
BIEC2_7446	0	0	0	1	1	1	1	1	0	0	1	1	0	0	1	1	0	1	0	1	0	0	1	1	0	0	0	1	0	0	0	1	0	0	1	0	1	1	1	1	1	0	0	0	1	1	0
BIEC2_7447	1	2	2	1	0	1	1	1	1	0	0	0	2	1	1	0	1	0	1	1	1	0	0	0	1	1	1	0	1	1	0	0	0	1	0	1	0	0	0	1	0	1	0	2	0	0	1
BIEC2_7448	0	0	0	1	1	1	1	1	0	0	1	1	0	0	1	1	0	1	0	1	0	0	1	1	0	0	0	1	0	0	0	1	0	0	1	0	1	1	1	1	1	0	0	0	1	1	0
BIEC2_7449	1	2	2	1	0	1	1	1	1	0	0	0	2	1	1	0	1	0	1	1	1	0	0	0	1	1	1	0	1	1	0	0	0	1	0	1	0	0	0	1	0	1	0	2	0	0	1
BIEC2_7453	1	2	1	1	0	0	1	0	2	2	1	0	2	1	1	0	2	0	1	1	1	2	1	1	1	1	2	1	1	1	2	0	1	1	0	1	1	1	0	0	0	2	1	2	0	0	1
BIEC2_7454	0	0	1	1	2	2	1	2	0	0	1	1	0	0	1	1	0	1	1	1	1	0	1	1	1	0	0	1	1	0	0	2	0	0	1	0	1	1	2	2	1	0	1	0	1	1	0
BIEC2_7462	1	0	1	1	1	1	1	1	0	0	0	1	0	1	1	1	0	1	0	1	0	0	1	1	1	1	0	0	0	1	0	0	0	1	1	1	1	1	1	1	2	0	0	0	0	0	0
BIEC2_7466	1	0	1	1	1	1	1	1	0	0	0	1	0	1	1	1	0	1	0	1	0	0	1	1	1	1	0	0	0	1	0	0	0	1	1	1	1	1	1	1	2	0	0	0	0	0	0
BIEC2_7467	1	0	1	1	1	1	1	1	0	0	0	1	0	1	1	1	0	1	0	1	0	0	1	1	1	1	0	0	0	1	0	0	0	1	1	1	1	1	1	1	2	0	0	0	0	0	0
BIEC2_7886	0	0	1	0	0	1	0	1	0	0	0	0	0	0	0	0	0	0	0	0	0	0	0	0	1	0	0	0	0	0	0	0	0	0	0	0	0	0	0	1	0	0	0	0	0	0	0
TBIEC2_7899	1	0	0	0	0	0	0	0	0	0	0	1	0	1	0	0	0	0	0	0	0	0	0	0	0	1	0	0	0	1	0	0	1	1	0	1	0	0	0	0	1	0	0	0	0	1	1
BIEC2_7514	0	0	0	0	0	0	0	0	1	2	1	0	0	0	0	0	1	0	0	0	0	2	1	1	1	0	1	1	0	0	2	0	1	0	0	0	1	1	0	0	0	1	1	0	0	0	0
UKUL35	1	2	2	1	1	2	1	2	1	0	1	1	2	1	1	0	1	0	1	1	1	0	0	0	0	1	1	1	2	1	0	2	0	1	0	1	0	0	0	2	0	1	0	2	1	1	1
UKUL36	0	0	0	1	1	0	1	0	1	2	1	0	0	0	1	1	1	1	1	1	1	2	2	2	1	0	1	1	0	0	2	0	1	0	1	0	2	2	2	0	1	1	2	0	1	1	0
BIEC2_7538	0	0	0	1	1	0	1	0	0	0	0	0	0	0	1	1	0	2	1	1	1	0	1	1	0	0	0	0	0	0	0	0	1	0	2	0	1	1	2	0	1	0	1	0	0	1	0
BIEC2_7572	1	0	0	1	1	1	1	1	0	0	1	2	0	1	1	1	0	2	1	1	1	0	1	1	1	1	0	1	0	1	0	1	1	1	2	1	1	1	1	1	2	0	1	0	2	1	1
BIEC2_7581	0	0	0	1	0	0	1	0	1	2	1	0	0	0	1	1	1	2	1	1	1	2	2	2	1	0	1	1	0	0	2	0	1	0	2	0	2	2	0	0	1	1	2	0	1	0	0
BIEC2_7588	0	0	0	1	0	0	1	0	1	2	1	0	0	0	1	1	1	2	1	1	1	2	2	2	1	0	1	1	0	0	2	0	1	0	2	0	2	2	0	0	1	1	2	0	1	0	0
BIEC2_7593	0	0	0	1	2	1	1	1	0	0	1	1	0	0	1	1	0	2	1	1	1	0	1	1	1	0	0	1	1	0	0	2	0	0	2	0	1	1	2	1	1	0	1	0	2	1	0
BIEC2_7617	1	0	0	1	2	1	1	1	0	0	1	2	0	1	1	1	0	2	1	1	1	0	1	1	1	1	0	1	1	1	0	2	0	1	2	1	1	1	2	1	2	0	1	0	2	1	1
BIEC2_7624	1	0	0	1	2	1	1	1	0	0	1	2	0	1	1	1	0	2	1	1	1	0	1	1	1	1	0	1	1	1	0	2	0	1	2	1	1	1	2	1	2	0	1	0	2	1	1
BIEC2_8128	1	0	0	0	1	0	0	0	0	0	0	1	0	1	0	0	0	0	1	0	1	0	0	0	0	1	0	0	0	1	0	0	0	1	0	1	0	0	2	0	1	0	1	0	0	0	1
BIEC2_7700	2	2	2	1	1	1	1	1	1	0	0	1	2	2	1	1	1	0	1	1	1	0	0	0	0	2	1	0	1	2	0	0	0	2	0	2	0	0	2	1	1	1	0	2	0	0	2
BIEC2_7701	1	2	2	1	0	1	1	1	1	0	0	0	2	1	1	1	1	0	1	1	1	0	0	0	0	1	1	0	1	1	0	0	0	1	0	1	0	0	0	1	0	1	0	2	0	0	1
BIEC2_7719	1	2	2	1	0	1	1	1	1	0	0	0	2	1	1	1	1	0	1	1	1	0	0	0	0	1	1	0	1	1	0	0	0	1	0	1	0	0	0	1	0	1	0	2	0	0	1
BIEC2_7742	0	0	0	1	2	1	1	1	0	0	1	1	0	0	1	1	0	2	1	1	1	0	1	1	1	0	0	1	1	0	0	2	1	0	2	0	1	1	2	1	1	0	1	0	2	2	1
BIEC2_7745	0	0	0	0	2	1	0	1	0	0	1	1	0	0	0	1	0	1	1	0	1	0	0	0	1	0	0	1	1	0	0	2	1	0	1	0	0	0	2	1	0	0	1	0	2	2	1
BIEC2-7749	1	0	0	1	2	1	1	1	0	0	1	2	0	1	1	1	0	2	1	1	1	0	1	1	1	1	0	1	1	1	0	2	1	1	2	1	1	1	2	1	2	0	1	0	2	2	1
BIEC2_7795	0	0	0	1	1	0	1	0	0	0	0	0	0	0	1	0	0	1	0	1	0	0	1	1	0	0	0	0	0	0	0	0	0	0	1	0	1	1	1	0	1	0	0	0	0	0	0
BIEC2_7880	0	0	1	1	2	2	1	2	0	0	1	1	0	0	1	2	0	2	1	1	1	0	1	1	1	0	0	1	1	0	0	2	1	0	2	0	1	1	2	2	1	0	1	0	2	2	1
BIEC2_8328	0	0	0	0	0	0	0	0	1	1	0	0	1	0	0	0	0	0	0	0	0	0	0	0	1	1	0	0	1	0	0	0	0	0	0	0	1	0	0	0	0	1	0	1	0	0	0
BIEC2_7917	1	0	0	0	0	0	0	0	0	1	1	1	0	1	0	0	1	0	0	0	0	2	1	1	2	1	1	1	0	1	2	0	2	1	0	1	0	1	1	0	1	0	1	0	0	0	0
BIEC2_7941	1	1	0	0	0	1	0	1	1	0	1	1	1	1	1	0	1	0	0	0	1	0	0	0	0	0	0	1	0	1	0	1	0	1	0	1	0	0	0	1	0	1	0	0	1	1	2
BIEC2_7947	0	1	1	1	0	0	1	0	0	0	0	0	1	0	0	0	0	0	1	1	0	0	0	0	1	1	1	0	1	0	0	0	0	0	0	0	0	0	0	0	0	0	0	2	0	0	0
BIEC2_7957	0	0	0	1	1	0	1	0	0	0	0	0	0	0	1	0	0	1	0	1	0	0	1	1	0	0	0	0	0	0	0	0	1	0	1	0	1	1	1	0	1	0	0	0	0	0	0
BIEC2_8410	0	0	1	1	0	1	1	1	1	1	0	0	0	0	1	1	0	1	0	1	0	0	1	1	0	0	0	0	0	0	0	0	0	0	1	0	2	1	0	1	1	1	0	0	1	0	0
BIEC2_7979	0	0	1	1	0	1	1	1	1	1	0	0	0	0	1	1	0	1	0	1	0	0	1	1	0	0	0	0	0	0	0	0	0	0	1	0	2	1	0	1	1	1	0	0	0	0	0
BIEC2_8003	1	2	1	1	2	1	1	1	1	0	1	1	2	1	1	0	1	0	2	1	2	0	0	0	0	1	1	1	2	1	0	2	1	1	0	1	0	0	2	1	0	1	1	2	1	2	2
BIEC2_8527	0	0	0	0	0	0	0	0	0	0	0	0	0	0	0	1	0	1	0	0	0	0	0	0	0	0	0	0	0	0	0	0	1	0	1	0	0	0	0	0	0	0	0	0	0	1	0
TBIEC2_8565	0	0	1	1	0	1	1	1	1	1	0	0	0	0	1	0	0	1	0	1	0	0	1	1	0	0	0	0	0	0	0	0	0	0	1	0	2	1	0	1	1	1	0	0	0	0	1
BIEC2_8126	0	0	0	0	1	1	0	1	0	0	1	1	0	0	0	0	0	0	1	0	1	0	0	0	1	0	0	1	1	0	0	2	1	0	0	0	0	0	1	1	0	0	1	0	2	1	0
BIEC2-8132	0	1	1	2	0	0	2	0	0	0	0	0	1	0	0	0	0	1	1	2	1	0	1	1	1	1	1	0	1	0	0	0	0	0	0	0	0	1	0	0	1	0	0	2	0	0	0
UKUL38	1	1	0	0	1	0	0	0	1	0	0	0	1	1	1	0	1	0	0	0	0	0	0	0	0	0	0	0	1	1	0	1	0	1	0	1	0	0	0	0	0	1	0	0	0	0	1
BIEC2_8177	2	1	0	0	1	0	0	0	2	1	1	1	1	2	1	0	1	0	1	0	1	0	0	0	0	1	0	0	1	2	0	1	0	2	0	2	1	0	0	0	1	2	1	0	0	1	1
BIEC2_8178	1	1	0	0	1	0	0	0	1	0	0	0	1	1	1	0	1	0	0	0	0	0	0	0	0	0	0	0	1	1	0	1	0	1	0	1	0	0	0	0	0	1	0	0	0	0	1
BIEC2_8183	0	0	0	0	0	0	0	0	0	1	0	0	0	0	0	0	1	0	1	0	1	2	1	1	1	0	1	1	0	0	2	0	1	0	0	0	0	1	0	0	0	0	2	0	0	0	0
BIEC2_8184	0	0	1	0	0	2	0	2	0	0	1	1	0	0	0	0	0	0	0	0	0	0	0	0	0	0	0	1	0	0	0	1	0	0	0	0	0	0	1	2	0	0	0	0	2	1	0
BIEC2_8196	0	0	0	0	0	0	0	0	0	1	0	0	0	0	0	0	1	0	0	0	0	2	1	1	2	0	1	1	0	0	2	0	1	0	0	0	0	1	1	0	0	0	1	0	0	1	0
BIEC2-8208	2	2	2	1	1	1	1	1	1	0	1	1	2	2	1	2	1	1	1	1	1	0	0	0	0	2	1	0	1	2	0	0	0	2	1	2	0	0	0	1	1	1	0	2	1	0	1
BIEC2_8244	0	0	0	0	0	0	0	0	0	1	0	0	0	0	0	0	1	0	1	0	1	2	1	1	1	0	1	1	0	0	2	0	1	0	0	0	0	1	0	0	0	0	2	0	0	0	0
BIEC2_8246	0	0	0	0	0	0	0	0	0	1	0	0	0	0	0	0	1	0	1	0	1	2	1	1	1	0	1	1	0	0	2	0	1	0	0	0	0	1	0	0	0	0	2	0	0	0	0
BIEC2_8258	0	1	1	1	0	0	1	0	0	0	2	0	1	0	0	1	0	1	0	1	1	0	0	0	0	1	0	0	1	0	0	0	0	0	1	0	0	0	0	0	0	0	0	2	0	1	0
BIEC2_8303	0	0	0	1	0	0	0	0	0	1	1	0	1	0	1	0	1	1	0	1	0	2	2	2	1	1	1	1	1	0	2	0	1	0	1	0	0	2	1	0	1	0	1	1	1	0	0
BIEC2_8319	1	0	1	0	0	1	0	1	0	1	1	1	0	1	0	1	1	0	0	0	1	2	1	1	1	1	1	1	0	1	2	0	1	1	0	1	0	1	0	1	1	0	1	0	1	0	0
BIEC2_8321	1	0	1	1	0	1	0	1	0	1	2	1	1	1	1	1	1	1	0	1	1	2	2	2	1	2	1	1	1	1	2	0	1	1	1	1	0	2	1	1	2	0	1	1	1	0	0
BIEC2_8339	1	2	1	1	1	0	1	0	1	1	0	0	1	1	1	1	2	1	0	1	1	2	1	1	1	0	1	1	1	1	2	1	1	1	1	1	0	1	1	0	0	1	1	1	1	1	2
BIEC2_8403	0	0	0	1	0	0	0	0	0	0	1	0	1	0	1	0	0	1	1	1	1	0	1	1	0	1	1	0	1	0	0	0	0	0	1	0	0	1	2	0	1	0	0	1	1	0	1
BIEC2-8426	0	0	0	1	1	0	0	0	1	1	NA	0	1	0	1	1	0	1	2	1	2	0	1	1	0	1	1	0	2	0	0	1	0	0	1	0	1	1	2	0	1	1	1	1	1	0	1
BIEC2_8433	1	0	1	0	0	2	0	2	0	0	1	2	0	1	0	0	0	0	0	0	0	0	0	0	1	1	0	1	0	1	0	1	0	1	0	1	1	0	0	2	1	0	0	0	1	1	0
BIEC2_8972	1	0	1	1	1	2	0	2	0	0	2	2	1	1	1	0	0	1	0	1	0	0	1	1	1	2	0	1	2	1	0	2	0	1	1	1	1	1	1	2	2	0	0	1	2	1	0
BIEC2_8518	1	0	0	0	0	0	0	0	0	0	0	1	0	1	0	0	0	0	0	0	0	0	0	0	0	1	0	0	0	1	0	0	0	1	0	1	0	0	0	0	1	0	0	0	0	0	0
BIEC2_9023	0	0	1	0	2	1	0	1	0	0	0	0	0	0	0	0	0	0	1	0	1	0	0	0	0	0	1	0	1	0	0	1	0	0	0	0	0	0	0	1	0	0	0	0	0	1	0
BIEC2_9038	1	0	0	1	0	0	1	0	0	0	1	1	1	1	1	0	0	1	0	1	0	0	1	1	0	2	0	0	1	1	0	0	1	1	1	1	0	1	1	0	2	0	0	1	0	0	0
BIEC2_9065	0	0	0	0	0	1	0	1	0	0	1	1	1	1	0	0	0	0	0	0	0	0	0	0	1	0	0	1	0	0	0	1	0	0	0	0	1	0	1	1	0	0	0	0	1	1	0
BIEC2_8614	0	0	0	0	0	0	0	0	0	1	0	0	0	0	0	0	1	0	1	0	1	2	1	1	1	0	1	1	0	0	2	0	1	0	0	0	0	1	0	0	0	0	2	0	0	0	0
BIEC2_8637	2	1	0	1	0	0	1	0	1	0	1	1	1	1	2	0	1	1	0	1	0	0	1	1	0	2	0	0	1	2	0	0	1	2	1	2	0	1	1	0	2	1	0	1	0	0	1
BIEC2-8643	1	0	0	0	0	0	0	0	0	0	0	1	0	1	0	0	0	0	0	0	0	0	0	0	0	1	0	0	0	1	0	0	0	1	0	1	0	0	0	0	1	0	0	0	0	0	0
BIEC2_8663	1	1	0	1	0	0	0	0	1	0	2	0	1	0	2	1	1	2	0	1	0	0	1	1	1	1	0	0	1	1	0	0	0	1	2	1	1	1	1	0	1	1	0	1	0	0	2
BIEC2_9154	1	1	0	1	0	0	0	0	1	0	1	0	1	0	2	0	1	1	0	1	0	0	1	1	0	1	0	0	1	1	0	0	0	1	1	1	0	1	1	0	1	1	0	1	0	0	1
BIEC2_9194	1	1	0	1	0	0	1	0	1	0	1	0	1	0	2	0	1	1	0	1	0	0	1	1	0	1	0	0	1	1	0	0	1	1	1	1	0	1	1	0	1	1	0	1	0	0	1
BIEC2_8739	1	1	0	1	0	0	0	0	1	0	1	0	1	0	2	0	1	1	0	1	0	0	1	1	0	1	0	0	1	1	0	0	0	1	1	1	0	1	1	0	1	1	0	1	0	0	1
BIEC2_8772	1	1	0	1	0	0	0	0	1	0	1	0	1	0	2	0	1	1	0	1	0	0	1	1	0	1	0	0	1	1	0	0	0	1	1	1	0	1	1	0	1	1	0	1	0	0	1
BIEC2_8778	2	2	1	2	1	0	2	0	1	0	1	1	1	1	2	0	1	1	0	2	0	0	1	1	0	2	0	0	2	2	0	1	1	2	1	2	0	1	2	0	2	1	0	2	1	0	1
BIEC2_8783	1	0	0	0	0	0	1	0	0	0	1	1	0	1	0	0	0	0	0	0	0	0	0	0	0	1	0	0	0	1	0	0	1	1	0	1	0	0	0	0	1	0	0	0	0	0	0
BIEC2_8784	0	0	1	0	1	2	0	2	1	2	0	1	1	1	0	1	1	1	2	0	2	2	1	1	2	0	2	2	0	0	2	1	1	0	1	0	2	1	0	2	0	1	2	0	1	2	1
BIEC2_9268	1	1	0	1	0	0	0	0	1	0	1	0	1	0	2	0	1	1	0	1	0	0	1	1	0	1	0	0	1	1	0	0	0	1	1	1	0	1	1	0	1	1	0	1	0	0	1
BIEC2_8821	1	1	0	1	0	0	0	0	1	0	1	0	1	0	2	0	1	1	0	1	0	0	1	1	0	1	0	0	1	1	0	0	0	1	1	1	0	1	1	0	1	1	0	1	0	0	1
BIEC2_8852	1	0	0	0	1	1	1	1	0	0	1	2	1	2	0	0	0	0	0	0	0	0	0	0	0	1	0	1	1	1	0	2	1	1	0	1	0	0	0	1	1	0	0	0	2	1	0
BIEC2-8864	1	0	0	0	1	1	1	1	0	0	1	2	1	2	0	0	0	0	0	0	0	0	0	0	0	1	0	1	1	1	0	2	1	1	0	1	0	0	0	1	1	0	0	0	2	1	0
BIEC2_8892	1	0	0	0	1	1	1	1	0	0	1	2	1	2	0	0	0	0	0	0	0	0	0	0	0	1	0	1	1	1	0	2	1	1	0	1	0	0	0	1	1	0	0	0	2	1	0
BIEC2_8899	1	0	0	0	1	1	1	1	0	0	1	2	1	2	0	0	0	0	0	0	0	0	0	0	0	1	0	1	1	1	0	2	1	1	0	1	0	0	0	1	1	0	0	0	2	1	0
BIEC2_8948	0	1	1	1	1	0	2	0	1	2	0	0	0	0	0	2	1	1	1	1	1	2	1	1	2	0	2	1	0	0	2	0	2	0	1	0	2	1	0	0	0	1	1	1	0	1	1
BIEC2_8976	1	1	0	1	0	0	0	0	2	1	1	0	1	0	2	0	1	1	2	1	2	0	1	1	0	1	1	0	1	1	0	0	0	1	1	1	1	1	1	0	1	2	1	1	0	0	1
BIEC2_8977	1	1	0	1	0	0	0	0	1	0	1	0	1	0	2	0	1	1	1	1	1	0	1	1	0	1	0	0	1	1	0	0	0	1	1	1	0	1	1	0	1	1	1	1	0	0	1
BIEC2_9485	1	1	0	1	0	0	1	0	1	0	1	0	1	0	2	0	1	1	0	1	0	0	1	1	0	1	0	0	1	1	0	0	1	1	1	1	0	1	1	0	1	1	0	1	0	0	1
BIEC2_9664	1	1	2	1	0	1	2	1	1	1	1	1	0	1	0	2	0	1	2	1	2	0	0	0	1	1	1	0	0	1	0	0	1	1	1	1	1	0	0	1	1	1	1	1	1	1	1
BIEC2_9665	1	1	2	1	0	1	2	1	1	1	1	1	0	1	0	2	0	1	2	1	2	0	0	0	1	1	1	0	0	1	0	0	1	1	1	1	1	0	0	1	1	1	1	1	1	1	1
BIEC2_9222	0	0	1	0	0	1	0	1	0	0	0	0	0	0	0	1	0	0	1	0	1	0	0	0	0	0	1	0	0	0	0	0	0	0	0	0	0	0	0	1	0	0	0	0	0	0	1
BIEC2_9248	1	1	2	1	0	1	2	1	0	0	1	1	0	1	0	2	0	1	0	1	0	0	0	0	1	1	0	0	0	1	0	0	1	1	1	1	0	0	0	1	1	0	0	1	1	1	1
BIEC2_9262	1	1	0	1	0	0	0	0	1	0	1	0	1	0	2	0	1	1	0	1	0	0	1	1	0	1	0	0	1	1	0	0	0	1	1	1	1	1	1	0	1	1	0	1	0	0	1
BIEC2-9276	1	0	0	0	0	0	1	0	1	1	0	1	0	1	0	1	0	1	0	0	0	0	0	0	0	1	0	0	0	1	0	0	1	1	1	1	1	0	0	0	1	1	0	0	0	0	0
BIEC2_9291	1	1	0	1	0	0	0	0	1	0	1	0	1	0	2	0	1	1	0	1	0	0	1	1	0	1	0	0	1	1	0	0	0	1	1	1	1	1	1	0	1	1	0	1	0	0	1
BIEC2_9292	1	0	0	0	0	0	1	0	1	1	0	1	0	1	0	1	0	1	0	0	0	0	0	0	0	1	0	0	0	1	0	0	1	1	1	1	1	0	0	0	1	1	0	0	0	0	0
BIEC2-9296	0	0	1	0	0	1	0	1	0	0	0	0	0	0	0	1	0	0	0	0	0	0	0	0	0	0	0	0	0	0	0	0	0	0	0	0	0	0	0	1	0	0	0	0	0	0	1
BIEC2_9324	1	1	2	1	0	1	2	1	1	1	1	1	0	1	0	2	0	1	1	1	1	0	0	0	1	1	1	0	0	1	0	0	1	1	1	1	1	0	0	1	1	1	0	1	1	0	1
BIEC2_9379	1	0	0	0	0	0	1	0	0	0	1	1	0	1	0	1	0	1	1	0	1	0	0	0	1	1	1	0	0	1	0	0	1	1	1	1	0	0	0	0	1	0	0	0	1	0	0
BIEC2_9393	0	1	2	1	0	1	1	1	1	1	0	0	0	0	0	1	0	0	0	1	0	0	0	0	0	0	0	0	0	0	0	0	0	0	0	0	1	0	0	1	0	1	0	1	0	0	1
BIEC2_9410	0	0	1	0	0	1	1	1	0	0	1	0	0	0	0	1	0	0	0	0	0	0	0	0	1	0	0	0	0	0	0	0	1	0	0	0	0	0	0	1	0	0	0	0	1	1	1
BIEC2_9431	1	0	0	0	0	0	0	0	0	0	0	1	0	1	0	1	0	1	1	0	1	0	0	0	0	1	1	0	0	1	0	0	0	1	1	1	0	0	1	0	1	0	0	0	0	0	0
BIEC2_9443	0	0	1	0	0	1	0	1	0	0	0	0	0	0	0	0	0	0	0	0	0	0	0	0	0	0	0	0	0	0	0	0	0	0	0	0	0	0	0	1	0	0	0	0	0	0	1
BIEC2_9452	0	0	1	0	1	1	1	1	0	1	0	0	0	0	0	0	1	0	0	0	0	2	1	1	1	0	1	1	0	0	2	0	2	0	0	0	0	1	0	1	0	0	1	0	0	0	1
BIEC2_9455	0	0	0	0	1	0	0	0	0	1	0	0	0	0	0	0	1	0	0	0	0	2	1	1	1	0	1	1	0	0	2	0	1	0	0	0	0	1	0	0	0	0	1	0	0	0	0
BIEC2_9458	0	0	0	0	1	0	0	0	0	1	0	0	0	0	0	0	1	0	0	0	0	2	1	1	1	0	1	1	0	0	2	0	1	0	0	0	0	1	0	0	0	0	1	0	0	0	0
BIEC2_9460	0	0	0	0	1	0	0	0	0	1	0	0	0	0	0	0	1	0	0	0	0	2	1	1	1	0	1	1	0	0	2	0	1	0	0	0	0	1	0	0	0	0	1	0	0	0	0
BIEC2_10044	1	0	0	0	0	0	1	0	0	0	0	1	0	1	0	1	0	1	2	0	2	0	0	0	0	1	1	0	0	1	0	0	1	1	1	1	0	0	1	0	1	0	1	0	1	0	0
BIEC2_9538	0	1	2	1	1	2	1	2	0	1	0	1	1	1	0	0	1	0	0	1	0	2	1	1	1	0	1	2	1	0	2	2	1	0	0	0	0	1	0	2	0	0	1	1	1	2	1
BIEC2_9552	0	0	1	0	1	1	1	1	1	2	0	0	0	0	0	0	1	0	1	0	1	2	1	1	1	0	1	1	0	0	2	0	2	0	0	0	1	1	0	1	0	1	2	0	0	0	0
BIEC2_9570	2	1	0	1	0	0	0	0	1	0	1	1	1	1	2	2	1	2	0	1	0	0	1	1	0	2	0	0	1	2	0	0	0	2	2	2	1	1	1	0	2	1	0	1	1	0	2
UKUL41	0	0	1	0	0	1	0	1	1	1	0	0	0	0	0	0	0	0	1	0	1	0	0	0	1	0	0	0	0	0	0	0	0	0	0	0	1	0	0	1	0	1	1	0	0	1	0
UKUL42	0	0	1	0	0	1	0	1	1	1	0	0	0	0	0	0	0	0	1	0	1	0	0	0	1	0	0	0	0	0	0	0	0	0	0	0	1	0	0	1	0	1	1	0	0	1	0
BIEC2_9594	1	1	0	1	1	0	0	0	1	0	1	0	1	0	2	0	1	1	0	1	0	0	1	1	1	1	0	0	1	1	0	0	0	1	1	1	1	1	1	0	1	1	0	1	0	0	1
BIEC2_9597	0	0	0	0	0	0	1	0	0	1	0	0	0	0	0	0	1	0	0	0	0	2	1	1	1	0	1	1	1	0	2	1	2	0	0	0	0	1	1	0	0	0	1	0	1	0	0
BIEC2-9606	1	1	0	1	1	0	0	0	1	0	1	0	1	0	2	0	1	1	0	1	0	0	1	1	0	1	0	0	1	1	0	0	0	1	1	1	1	1	1	0	1	1	0	1	0	0	1
BIEC2_10150	1	1	0	1	0	0	0	0	1	0	1	0	1	0	2	0	1	1	0	1	0	0	1	1	0	1	0	0	1	1	0	0	0	1	1	1	1	1	1	0	1	1	0	1	0	0	1
CUHSNP00056008	1	1	0	1	0	1	0	1	1	0	1	1	2	1	2	0	1	1	0	1	0	0	1	1	0	1	0	1	1	1	0	1	0	1	1	1	1	1	1	1	1	1	0	1	1	1	1
CUHSNP00056002	0	1	1	1	0	1	1	1	0	0	0	1	1	1	0	0	0	0	1	1	1	0	0	0	0	0	1	1	0	0	0	1	0	0	0	0	0	0	0	1	0	0	0	1	1	1	0
UKUL43	0	1	1	1	0	1	1	1	0	0	0	1	1	1	0	0	0	0	1	1	1	0	0	0	0	0	1	1	0	0	0	1	0	0	0	0	0	0	0	1	0	0	0	1	1	1	0
BIEC2_10154	1	1	0	1	0	0	0	0	1	0	1	0	1	0	2	0	1	1	1	1	1	0	1	1	0	1	0	0	1	1	0	0	0	1	1	1	1	1	1	0	1	1	1	1	0	0	1
BIEC2_9626	0	1	1	1	0	0	1	0	0	0	0	0	0	0	0	0	0	0	1	1	1	0	0	0	0	0	1	0	0	0	0	0	0	0	0	0	0	0	0	0	0	0	0	1	0	0	0
BIEC2-9638	0	1	1	1	0	0	1	0	0	1	0	0	0	0	0	0	1	0	1	1	1	2	1	1	1	0	2	1	0	0	2	0	1	0	0	0	0	1	0	0	0	0	1	1	0	0	0
BIEC2_9640	1	1	0	1	1	0	0	0	2	1	1	0	1	0	2	0	1	1	0	1	0	0	1	1	0	1	0	0	1	1	0	0	0	1	1	1	2	1	2	0	1	2	0	1	0	0	1
BIEC2_10223	0	0	0	0	0	0	0	0	0	1	0	0	0	0	0	0	1	0	0	0	0	2	1	1	1	0	1	1	0	0	2	0	1	0	0	0	0	1	0	0	0	0	1	0	0	1	1
BIEC2_9686	0	0	0	0	0	0	0	0	0	1	0	0	0	0	0	0	1	0	0	0	0	2	1	1	1	0	1	1	0	0	2	0	1	0	0	0	0	NA	0	0	0	0	1	0	0	0	0
TBIEC2_10226	0	0	0	0	0	0	0	0	1	1	0	0	0	0	0	0	0	0	0	0	0	0	0	0	0	0	0	0	1	0	0	1	0	0	0	0	1	0	0	0	0	1	0	0	0	0	0
BIEC2_9749	0	0	0	0	0	1	1	1	0	0	0	1	1	1	0	0	0	0	0	0	0	0	0	0	0	0	0	1	0	0	0	1	1	0	0	0	0	0	0	1	0	0	0	0	1	2	1
BIEC2_10411	1	0	0	0	0	0	1	0	1	2	0	1	0	1	0	2	1	1	0	0	0	2	0	1	1	1	1	1	1	1	2	1	2	1	1	1	1	1	1	0	1	1	1	0	0	1	1
BIEC2_9926	2	1	0	1	1	0	1	0	1	0	2	0	1	0	2	0	1	1	1	1	2	0	1	1	0	1	0	0	1	1	0	0	1	1	1	1	1	1	1	0	1	1	1	1	1	1	2
BIEC2_9930	0	0	1	0	1	2	0	2	0	1	0	2	1	2	0	1	1	1	0	0	0	2	0	1	1	1	1	2	1	1	2	2	1	1	1	1	0	1	0	2	1	0	1	0	1	1	0
BIEC2_9932	0	0	0	0	0	0	0	0	0	1	0	0	0	0	0	0	1	0	0	0	0	2	0	1	1	0	1	1	0	0	2	0	1	0	0	0	0	1	0	0	0	0	1	0	0	0	0
BIEC2_9945	0	0	0	0	0	0	0	0	1	1	0	0	0	0	0	0	0	0	0	0	0	0	0	0	1	0	0	0	0	0	0	0	0	0	0	0	1	0	0	0	0	1	0	0	0	0	0
BIEC2_9951	0	1	1	1	0	0	1	0	0	0	0	0	0	0	0	0	0	0	0	1	0	0	1	0	0	0	0	0	0	0	0	0	0	0	0	0	0	0	0	0	0	0	0	1	0	0	0
BIEC2-9997	2	1	0	1	NA	0	0	0	1	0	1	0	1	0	2	0	1	1	1	1	1	0	1	1	0	1	1	NA	1	1	0	0	0	1	1	1	1	1	1	0	1	1	0	1	0	0	1
BIEC2_10013	0	1	2	1	NA	1	2	1	1	2	0	1	0	1	0	2	1	1	0	1	0	2	1	1	1	1	1	1	1	1	2	1	2	1	1	1	1	1	NA	1	1	1	1	1	1	1	0
BIEC2_10020	0	0	1	0	0	1	0	1	0	0	0	0	0	0	0	1	0	0	0	0	0	0	0	0	0	0	0	0	1	0	0	1	0	0	0	0	0	0	0	1	0	0	0	0	1	0	0
BIEC2_10027	0	1	1	1	0	0	2	0	1	2	0	1	0	1	0	2	1	1	0	1	0	2	1	1	1	1	1	1	0	1	2	0	2	1	1	1	1	1	0	0	1	1	1	1	0	1	0
BIEC2_10578	0	1	1	1	0	0	2	0	0	0	0	0	0	0	0	1	0	0	1	1	1	0	1	0	0	0	0	0	0	0	0	0	1	0	0	0	0	0	0	0	0	0	1	1	1	0	0
BIEC2_10094	0	1	2	1	0	1	1	1	1	1	0	0	0	0	0	0	0	0	0	1	0	0	1	0	0	0	0	0	1	0	0	1	0	0	0	0	1	0	0	1	0	1	0	1	1	0	0
BIEC2_10095	0	1	2	1	0	1	1	1	1	1	0	0	0	0	0	0	0	0	0	1	0	0	1	0	0	0	0	0	1	0	0	1	0	0	0	0	1	0	0	1	0	1	0	1	1	0	0
BIEC2_10098	0	1	2	1	0	1	1	1	1	1	0	0	0	0	0	0	0	0	0	1	0	0	1	0	0	0	0	0	1	0	0	1	0	0	0	0	1	0	0	1	0	1	0	1	1	0	0
BIEC2-10112	0	1	2	1	0	1	1	1	1	1	0	0	0	0	0	0	0	0	0	1	0	0	1	0	0	0	0	0	1	0	0	1	0	0	0	0	1	0	0	1	0	1	0	1	1	0	0
BIEC2_10120	0	1	2	1	1	1	1	1	1	1	1	0	0	0	0	0	0	0	1	1	1	0	1	0	1	0	0	0	1	0	0	1	0	0	0	0	1	0	1	1	0	1	1	1	1	1	0
BIEC2_10676	0	0	0	0	0	0	0	0	0	1	0	0	0	0	0	1	1	0	0	0	0	2	0	1	2	0	1	1	0	0	2	0	1	0	0	0	0	1	0	0	0	0	1	0	0	0	0
BIEC2_10677	0	0	0	0	1	0	0	0	0	1	1	0	0	0	0	1	1	0	1	0	1	2	0	1	2	0	1	1	0	0	2	0	1	0	0	0	0	1	1	0	0	0	2	0	0	1	1
BIEC2_10199	0	0	0	0	1	0	0	0	0	0	1	0	0	0	0	0	0	0	1	0	1	0	0	0	1	0	0	0	0	0	0	0	0	0	0	0	0	0	1	0	0	0	1	0	0	0	1
BIEC2-10273	0	1	2	1	1	1	1	1	1	1	1	0	0	0	0	0	0	0	1	1	1	0	1	0	1	0	0	0	1	0	0	1	0	0	0	0	1	0	1	1	0	1	1	1	0	1	1
BIEC2_10345	0	0	0	0	0	1	0	0	1	1	0	0	0	0	0	0	0	0	1	0	1	0	0	0	1	0	0	0	0	0	0	0	0	0	0	0	1	0	1	0	0	1	1	0	0	0	0
BIEC2_10935	0	0	0	0	1	0	0	0	0	0	1	0	0	0	0	0	0	0	0	0	0	0	0	0	0	0	0	0	0	0	0	0	0	0	0	0	0	0	1	0	0	0	0	0	0	1	1
BIEC2_10984	0	1	2	1	1	1	2	1	1	2	1	0	0	0	0	1	1	0	1	1	1	2	1	1	2	0	1	1	1	0	2	1	2	0	0	0	1	1	1	1	0	1	2	1	1	0	1
BIEC2_11007	0	1	2	1	0	1	2	1	1	1	0	0	0	0	0	0	0	0	1	1	1	0	1	0	1	0	0	0	1	0	0	1	1	0	0	0	1	0	1	1	0	1	1	1	0	0	1
BIEC2_11013	0	0	0	0	0	1	1	0	1	1	0	0	0	0	0	0	0	0	1	0	1	0	0	0	0	0	0	0	0	0	0	0	1	0	0	0	1	0	0	0	0	1	1	0	0	0	0
BIEC2_10565	0	0	1	0	0	0	1	1	0	0	0	0	0	0	0	0	0	0	1	0	1	0	0	0	1	0	0	0	1	0	0	1	1	0	0	0	0	0	1	1	0	0	1	0	0	0	0
BIEC2_10590	0	0	1	0	0	0	0	1	0	0	0	0	0	0	0	0	0	0	0	0	0	0	0	0	1	0	0	0	1	0	0	1	0	0	0	0	0	0	0	1	0	0	0	0	0	0	0
BIEC2_10630	0	1	1	1	0	1	1	0	1	1	0	0	0	0	0	0	0	0	0	1	0	0	1	0	0	0	0	0	0	0	0	0	0	0	0	0	1	0	0	0	0	1	0	1	0	0	0
BIEC2_10691	0	1	1	1	0	1	2	0	1	1	0	0	0	0	0	0	0	0	0	1	0	0	1	0	1	0	0	0	0	0	0	0	1	0	0	0	1	0	1	0	0	1	0	1	0	0	0
BIEC2-10707	0	1	1	1	1	2	1	1	1	1	0	1	1	1	0	0	0	0	0	1	0	0	1	0	0	0	0	1	0	0	0	1	0	0	0	0	1	0	1	1	0	1	0	1	1	1	1
BIEC2_11345	0	1	1	1	1	2	2	1	1	1	0	1	1	1	0	0	0	0	0	1	0	0	1	0	1	0	0	1	0	0	0	1	1	0	0	0	1	0	0	1	0	1	0	1	1	1	1
BIEC2_10826	0	0	0	0	2	1	1	1	0	0	1	1	1	1	0	0	0	0	0	0	0	0	0	0	1	0	0	1	0	0	0	1	1	0	0	0	0	0	0	1	0	0	0	0	1	2	1
BIEC2_10827	0	0	0	0	2	1	1	1	0	0	1	1	1	1	0	0	0	0	0	0	0	0	0	0	1	0	0	1	0	0	0	1	1	0	0	0	0	0	0	1	0	0	0	0	1	2	1
BIEC2_10905	0	1	1	1	0	1	2	0	1	1	0	0	0	0	0	0	0	0	0	1	0	0	1	0	0	0	0	0	0	0	0	0	1	0	0	0	1	0	1	0	0	1	0	1	0	0	1
BIEC2_11551	0	0	0	0	2	1	1	1	0	0	1	1	1	1	0	0	0	0	0	0	0	0	0	0	1	0	0	1	0	0	0	1	1	0	0	0	0	0	0	1	0	0	0	0	1	2	1
BIEC2_10950	0	0	0	0	2	1	1	1	0	0	1	1	1	1	0	0	0	0	0	0	0	0	0	0	1	0	0	1	0	0	0	1	1	0	0	0	0	0	0	1	0	0	0	0	1	2	1
BIEC2_10960	2	1	0	1	0	0	0	0	1	0	1	1	1	1	2	1	1	2	1	1	1	0	1	1	0	2	1	0	1	2	0	0	0	2	2	2	1	1	2	0	2	1	0	1	0	0	1
BIEC2_10963	0	0	1	0	0	0	0	1	0	1	0	0	0	0	0	1	1	0	1	0	1	2	0	1	1	0	1	1	1	0	2	1	1	0	0	0	0	1	0	1	0	0	2	0	1	0	0
BIEC2_11614	2	1	0	1	0	0	0	0	1	0	1	1	1	1	2	1	1	2	1	1	1	0	1	1	0	2	1	0	1	2	0	0	0	2	2	2	0	1	2	0	2	1	0	1	0	0	1
BIEC2_11621	2	1	0	1	1	0	0	0	1	0	2	1	1	1	2	1	1	2	2	1	2	0	1	1	0	2	1	0	1	2	0	0	0	2	2	2	0	1	1	0	2	1	1	1	0	0	2
BIEC2_11622	2	1	0	1	0	0	0	0	1	0	1	1	1	1	2	1	1	2	1	1	1	0	1	1	0	2	1	0	1	2	0	0	0	2	2	2	0	1	1	0	2	1	0	1	0	0	2
BIEC2_11037	1	1	0	1	0	0	0	0	1	0	1	0	1	0	2	0	1	1	2	1	1	0	1	1	0	1	1	0	1	1	0	0	0	1	1	1	0	1	1	0	1	1	1	1	0	0	1
BIEC2_11656	2	1	0	1	0	0	0	0	1	0	1	1	1	1	2	1	1	2	1	1	1	0	1	1	1	2	1	0	1	2	0	0	0	2	2	2	0	1	1	0	2	1	0	1	0	0	1
BIEC2_11053	0	1	1	1	1	1	1	0	1	1	1	0	0	0	0	0	0	0	0	1	0	0	1	0	0	0	0	0	0	0	0	0	0	0	0	0	2	0	0	0	0	1	0	1	0	0	0
BIEC2_11057	0	1	1	1	1	1	1	0	1	1	1	0	0	0	0	0	0	0	0	1	0	0	1	0	0	0	0	0	0	0	0	0	0	0	0	0	2	0	0	0	0	1	0	1	0	0	0
BIEC2_11063	2	1	0	1	0	0	0	0	1	0	1	1	1	1	2	1	1	2	1	1	1	0	1	1	1	2	1	0	1	2	0	0	0	2	2	2	0	1	1	0	2	1	0	1	0	0	1
BIEC2_11066	0	0	0	0	0	1	0	0	1	1	0	0	0	0	0	0	0	0	0	0	0	0	0	0	0	0	0	0	0	0	0	0	0	0	0	0	1	0	0	0	0	1	0	0	0	0	1
BIEC2_11068	0	0	0	0	0	1	0	0	1	1	0	0	0	0	0	0	0	0	0	0	0	0	0	0	0	0	0	0	0	0	0	0	0	0	0	0	2	0	1	0	0	1	0	0	0	0	1
BIEC2_11074	0	0	0	0	0	1	0	0	1	1	0	0	0	0	0	0	0	0	1	0	1	0	0	0	0	0	0	0	0	0	0	0	0	0	0	0	2	0	1	0	0	1	1	0	0	0	1
BIEC2_11115	0	0	0	0	0	0	0	0	1	0	0	0	0	0	1	0	0	0	1	0	0	0	0	0	0	0	0	0	0	0	0	0	0	0	1	0	1	0	2	0	0	0	0	0	0	0	1
BIEC2-11123	0	0	0	0	1	1	0	0	2	1	1	0	0	0	1	0	0	0	1	0	0	0	0	0	0	0	0	0	0	0	0	0	0	0	1	0	2	0	2	0	0	1	0	0	0	0	1
BIEC2_11124	0	0	0	0	1	1	0	0	2	1	1	0	0	0	1	0	0	0	1	0	0	0	0	0	0	0	0	0	0	0	0	0	0	0	1	0	2	0	2	0	0	1	0	0	0	0	1
BIEC2_11147	0	0	0	0	1	1	0	0	2	1	1	0	0	0	1	0	0	0	1	0	0	0	0	0	0	0	0	0	0	0	0	0	0	0	1	0	2	0	2	0	0	1	0	0	0	0	1
BIEC2_11154	0	0	0	0	1	1	1	0	2	2	1	0	0	0	1	1	1	0	2	0	1	2	0	1	1	0	1	1	0	0	2	0	2	0	1	0	2	1	2	0	0	1	2	0	1	0	1
BIEC2_11789	0	0	0	0	0	0	0	0	1	0	0	0	0	0	1	0	0	0	1	0	0	0	0	0	0	0	0	0	0	0	0	0	0	0	1	0	1	0	2	0	0	0	0	0	0	0	1
BIEC2_11211	0	0	0	0	0	1	0	0	2	1	0	0	0	0	1	0	0	0	2	0	1	0	0	0	0	0	0	0	0	0	0	0	0	0	1	0	2	0	2	0	0	1	1	0	0	0	1
BIEC2_11275	1	1	0	0	0	0	1	0	0	0	0	0	0	0	1	0	1	0	0	0	0	0	0	0	0	0	0	0	0	1	0	0	1	1	0	1	1	0	0	0	0	1	0	0	0	0	2
BIEC2_11277	0	0	0	1	2	1	0	1	0	0	2	1	2	1	0	0	0	1	0	1	0	0	1	1	0	1	1	1	2	0	0	2	0	0	0	0	0	1	0	1	1	0	0	1	1	2	0
BIEC2_11313	1	1	1	1	0	1	1	0	1	1	0	1	0	1	0	1	0	1	0	1	1	0	1	0	1	1	0	0	1	1	0	1	0	1	1	1	1	0	0	0	1	1	0	1	0	0	1
BIEC2_11317	1	1	1	1	0	1	1	0	1	1	0	1	0	1	0	1	0	1	0	1	1	0	1	0	1	1	0	0	1	1	0	1	0	1	1	1	1	0	0	0	1	1	0	1	0	0	1
BIEC2_11325	1	1	0	0	1	0	0	0	0	0	1	0	0	0	1	0	1	0	0	0	0	0	0	0	0	0	0	0	0	1	0	0	0	1	0	1	1	0	0	0	0	1	0	0	0	0	1
BIEC2_11327	1	1	0	0	NA	0	0	0	0	0	1	0	0	0	1	0	1	0	0	0	0	0	0	0	0	0	0	0	0	1	0	0	0	1	0	1	1	0	0	0	0	1	0	0	0	0	1
BIEC2_12010	1	1	1	0	1	1	0	2	1	0	0	1	1	1	2	0	1	0	1	0	0	0	0	0	0	0	1	1	1	1	0	2	0	1	1	1	1	0	2	2	0	1	0	0	1	1	1
BIEC2_11375	1	1	1	0	1	2	0	2	2	1	0	1	1	1	2	0	1	0	2	0	1	0	0	0	1	0	1	1	0	1	0	1	0	1	1	1	2	0	2	2	0	2	1	0	1	2	1
BIEC2_11385	0	0	1	0	1	1	1	1	1	1	1	0	0	0	0	0	0	0	1	0	1	0	0	0	1	0	0	0	1	0	0	1	1	0	0	0	1	0	0	1	0	1	1	0	0	1	1
BIEC2_11386	0	0	1	0	1	1	1	1	1	1	1	0	0	0	0	0	0	0	1	0	1	0	0	0	1	0	0	0	1	0	0	1	1	0	0	0	1	0	0	1	0	1	1	0	0	1	1
BIEC2_11390	0	0	0	0	1	0	0	0	1	0	1	0	0	0	1	0	0	0	2	0	1	0	0	0	1	0	0	0	0	0	0	0	0	0	1	0	0	0	1	0	0	0	1	0	0	0	0
BIEC2_11406	0	0	1	0	0	1	0	1	1	1	0	0	0	0	0	0	0	0	1	0	1	0	0	0	1	0	0	0	1	0	0	1	0	0	0	0	1	0	1	1	0	1	1	0	0	0	1
BIEC2_11418	1	1	0	0	0	0	1	0	0	1	0	0	0	0	1	1	2	0	1	0	1	2	0	1	1	0	1	1	0	1	2	0	2	1	0	1	1	1	0	0	0	1	2	0	1	0	2
BIEC2_12072	1	1	1	1	0	0	1	0	0	0	0	1	0	1	0	1	0	1	0	1	1	0	1	0	0	1	0	0	0	1	0	0	0	1	1	1	0	0	0	0	1	0	0	1	0	0	0
BIEC2_11429	1	1	2	1	1	1	2	1	1	1	1	1	0	1	1	1	0	1	1	1	2	0	1	0	1	1	0	0	1	1	0	1	1	1	2	1	1	0	1	1	1	1	1	1	0	1	1
BIEC2_11435	0	0	0	1	1	1	0	1	0	0	1	1	2	1	1	0	0	1	0	1	0	0	1	1	0	1	1	1	1	0	0	1	0	0	1	0	0	1	2	1	1	0	0	1	1	1	0
BIEC2_11443	1	1	1	0	0	0	0	1	1	0	0	0	0	0	1	0	1	0	1	0	0	0	0	0	0	0	0	0	0	1	0	0	0	1	0	1	1	0	0	1	0	1	0	0	0	0	1
BIEC2_12091	0	1	1	1	1	0	1	0	0	0	1	0	0	0	1	0	0	0	1	1	1	0	1	0	0	0	0	0	0	0	0	0	0	0	1	0	0	0	1	0	0	0	1	1	0	0	0
BIEC2_12092	0	0	0	1	0	0	1	0	0	1	1	0	1	0	0	1	1	1	0	1	0	2	1	2	1	1	1	1	1	0	2	0	2	0	0	0	0	2	0	0	1	0	1	1	1	0	1
BIEC2_12103	0	0	0	1	1	1	1	1	0	1	1	1	2	1	0	1	1	1	0	1	0	2	1	2	1	1	2	2	1	0	2	1	2	0	0	0	0	2	0	1	1	0	1	1	2	1	1
BIEC2_11461	0	0	1	0	0	1	0	1	1	1	0	0	0	0	0	0	0	0	0	0	0	0	0	0	1	0	0	0	0	0	0	0	0	0	0	0	1	0	0	1	0	1	0	0	0	0	0
BIEC2_11462	0	0	1	0	0	1	0	1	1	1	0	0	0	0	0	0	0	0	0	0	0	0	0	0	1	0	0	0	0	0	0	0	0	0	0	0	1	0	0	1	0	1	0	0	0	0	0
BIEC2-11464	0	0	1	0	0	1	0	1	1	1	0	0	0	0	0	0	0	0	0	0	0	0	0	0	1	0	0	0	1	0	0	1	0	0	0	0	1	0	0	1	0	1	0	0	0	0	0
BIEC2_11465	0	0	1	0	0	1	0	1	1	1	0	0	0	0	0	0	0	0	0	0	0	0	0	0	1	0	0	0	1	0	0	1	0	0	0	0	1	0	0	1	0	1	0	0	0	0	0
BIEC2_11476	0	1	1	2	1	1	2	1	0	0	1	1	2	1	1	0	0	1	1	2	1	0	2	1	1	1	1	1	2	0	0	2	1	0	1	0	0	1	2	1	1	0	1	2	1	1	1
BIEC2_11481	0	1	1	2	1	1	2	1	0	0	1	1	2	1	1	0	0	1	1	2	1	0	2	1	1	1	1	1	2	0	0	2	1	0	1	0	0	1	2	1	1	0	1	2	1	2	1
BIEC2_11483	0	1	1	2	1	1	2	1	0	0	1	1	2	1	1	0	0	1	1	2	1	0	2	1	1	1	1	1	2	0	0	2	1	0	1	0	0	1	2	1	1	0	1	2	1	1	1
BIEC2_11484	0	0	0	1	0	0	1	0	0	0	1	0	1	0	0	0	0	1	1	1	1	0	1	1	0	1	0	0	1	0	0	0	1	0	0	0	0	1	0	0	1	0	1	1	0	0	1
BIEC2_11487	0	0	0	1	0	0	0	0	0	0	1	0	1	0	0	0	0	1	0	1	0	0	1	1	0	1	0	0	1	0	0	0	0	0	0	0	0	1	0	0	1	0	0	1	0	0	1
BIEC2_12135	0	0	0	1	0	0	0	0	0	0	1	0	1	0	0	0	0	1	0	1	0	0	1	1	0	1	0	0	1	0	0	0	0	0	0	0	0	1	0	0	1	0	0	1	0	0	1
BIEC2_11513	0	0	1	0	0	0	0	1	0	0	0	0	0	0	0	0	0	0	1	0	1	0	0	0	0	0	0	0	0	0	0	0	0	0	0	0	0	0	0	1	0	0	1	0	0	1	0
BIEC2_11532	0	0	1	1	1	0	1	1	0	0	2	0	1	0	0	0	0	1	1	1	1	0	1	1	1	1	0	0	1	0	0	0	1	0	0	0	0	1	1	1	1	0	1	1	0	0	0
BIEC2_11544	1	0	0	0	0	0	0	0	0	0	0	1	0	1	0	1	0	1	0	0	1	1	0	1	1	1	0	0	0	1	0	0	1	1	1	1	0	1	0	0	1	0	0	0	0	0	0
BIEC2_12205	0	0	1	1	0	1	1	1	1	2	1	0	1	0	0	1	1	1	1	1	1	1	1	1	0	1	1	1	2	0	2	1	1	0	0	0	1	1	0	1	1	1	2	1	1	0	1
BIEC2_11587	0	1	2	1	0	0	1	1	0	0	0	0	0	0	1	0	0	0	0	1	0	0	1	0	0	0	0	0	1	0	0	1	0	0	1	0	0	0	1	1	0	0	0	1	0	0	0
BIEC2_11597	0	0	0	1	2	2	0	1	1	1	2	2	2	2	0	0	0	2	0	1	0	0	1	2	2	2	NA	1	1	0	0	1	NA	0	0	0	1	2	0	1	2	1	0	1	1	1	0
BIEC2_12253	0	0	0	0	1	1	0	1	0	0	0	1	1	1	0	0	0	0	0	0	0	0	0	0	1	0	1	1	0	0	0	1	0	0	0	0	0	0	0	1	0	0	0	0	1	1	0
BIEC2_12261	0	0	0	1	0	0	1	0	0	0	1	1	1	1	0	1	0	2	1	1	1	1	1	2	1	2	0	0	1	1	0	0	2	1	1	1	0	2	1	0	2	0	1	1	0	1	1
BIEC2_12275	0	1	2	1	0	1	1	1	1	1	0	0	0	0	1	0	0	0	0	1	0	0	1	0	0	0	0	0	1	0	0	1	0	0	1	0	1	0	2	1	0	1	0	1	0	1	0
BIEC2_11634	1	0	0	1	0	0	0	0	0	0	1	0	1	0	0	0	0	1	1	1	2	0	1	1	0	1	0	0	1	0	0	0	0	0	0	0	0	1	0	0	1	0	1	1	0	0	0
BIEC2_11637	0	0	0	1	1	0	1	0	0	0	2	0	1	0	0	0	0	1	1	1	1	0	1	1	0	1	0	0	1	0	0	0	1	0	0	0	0	1	0	0	1	0	1	1	0	0	0
BIEC2_11653	0	0	0	1	1	0	0	0	0	0	2	0	1	0	0	0	0	1	0	1	0	0	1	1	0	1	0	0	1	0	0	0	0	0	0	0	0	1	1	0	1	0	0	1	0	0	0
BIEC2_12317	2	1	1	0	0	0	1	1	1	1	0	0	0	0	1	1	2	0	2	0	2	1	0	0	0	0	1	1	0	1	2	0	1	1	0	1	1	0	0	1	0	1	2	0	1	1	2
BIEC2_12320	0	0	0	1	0	0	0	0	0	0	1	0	1	0	0	0	0	1	0	1	0	0	1	1	0	1	0	0	1	0	0	0	0	0	0	0	0	1	0	0	1	0	0	1	0	0	0
BIEC2_11679	0	1	2	2	1	0	2	1	0	1	2	0	1	0	1	1	1	1	1	2	1	1	2	1	0	1	1	1	2	0	2	1	1	0	1	0	0	1	1	1	1	0	2	2	1	1	0
BIEC2_11721	1	1	1	0	0	0	0	1	1	0	0	1	0	1	1	1	1	1	2	0	1	1	0	1	1	1	0	0	1	2	0	1	1	2	1	2	1	1	1	1	1	1	1	0	0	1	2
BIEC2_11728	1	1	1	0	0	0	0	1	1	0	0	1	0	1	1	1	1	1	2	0	1	1	0	1	1	1	0	0	1	2	0	1	1	2	1	2	1	1	1	1	1	1	1	0	0	1	2
BIEC2-11768	1	1	1	1	1	1	1	1	0	0	0	1	1	1	1	0	0	0	0	1	1	0	1	0	0	0	1	1	1	0	0	2	0	0	1	0	0	0	1	1	0	0	0	1	1	1	0
BIEC2_11772	0	0	1	1	1	0	1	1	0	1	2	0	1	0	0	1	1	1	0	1	0	1	1	1	0	1	1	1	1	0	2	0	1	0	0	0	0	1	0	1	1	0	1	1	1	1	0
BIEC2_11774	0	0	0	1	1	0	1	0	0	0	2	0	1	0	0	0	0	1	0	1	0	0	1	1	0	1	0	0	1	0	0	0	1	0	0	0	0	1	0	0	1	0	0	1	0	0	0
BIEC2_11778	0	1	1	1	0	0	1	0	0	0	0	0	0	0	1	0	0	0	0	1	0	0	1	0	0	0	0	0	0	0	0	0	0	0	1	0	0	0	1	0	0	0	0	1	0	0	0
BIEC2_11782	0	1	1	1	0	0	1	0	0	0	0	0	0	0	1	0	0	0	0	1	0	0	1	0	0	0	0	0	0	0	0	0	0	0	1	0	0	0	1	0	0	0	0	1	0	0	0
BIEC2_11783	0	1	1	1	0	0	1	0	0	0	0	0	0	0	1	0	0	0	0	1	0	0	1	0	0	0	0	0	0	0	0	0	0	0	1	0	0	0	1	0	0	0	0	1	0	0	0
BIEC2_11793	0	1	1	2	0	1	1	0	1	1	1	1	1	1	1	1	0	2	0	2	0	1	2	2	1	2	0	0	2	1	0	1	1	1	2	1	1	2	2	0	2	1	0	2	0	1	0
BIEC2_11799	2	1	1	0	1	1	0	2	1	0	0	1	1	1	1	1	1	0	2	0	2	0	0	0	0	0	1	1	0	1	0	1	0	1	0	1	1	0	0	2	0	1	1	0	1	1	2
BIEC2-11811	2	1	1	0	1	1	0	2	1	0	0	1	1	1	1	1	1	0	2	0	2	0	0	0	0	0	1	1	0	1	0	1	0	1	0	1	1	0	0	2	0	1	1	0	1	1	2
BIEC2_11819	2	1	0	0	1	2	0	1	2	1	0	1	1	1	1	1	1	0	1	0	1	0	0	0	0	0	1	1	0	1	0	1	0	1	0	1	2	0	0	1	0	2	0	0	1	1	2
BIEC2_11821	0	0	0	1	1	0	1	0	0	0	2	1	1	1	0	1	0	2	1	1	1	1	1	2	2	2	0	0	2	1	0	1	2	1	1	1	0	2	1	0	2	0	1	1	0	1	0
BIEC2_11834	0	1	1	1	1	0	2	0	0	0	1	0	0	0	1	0	0	0	0	1	0	0	1	0	0	0	0	0	1	0	0	1	1	0	1	0	0	0	1	0	0	0	0	1	0	0	0
BIEC2_11851	0	0	0	1	0	0	0	0	0	0	NA	0	1	0	0	0	0	1	0	1	0	0	1	1	1	1	0	0	1	0	0	0	0	0	0	0	0	1	0	0	1	0	0	1	0	0	0
BIEC2_12526	1	2	1	1	0	0	1	0	1	0	0	0	0	0	2	0	1	0	1	1	0	0	1	0	0	0	0	0	0	1	0	0	0	1	1	1	1	0	1	0	0	1	0	1	0	0	2
BIEC2_11866	0	1	1	2	0	1	1	0	1	1	1	1	1	1	1	1	0	2	0	2	0	1	2	2	2	2	0	0	1	1	0	0	1	1	2	1	1	2	1	0	2	1	0	2	0	0	0
BIEC2_11874	0	0	1	1	0	0	0	1	0	0	1	0	1	0	0	0	0	1	1	1	1	0	NA	1	1	1	0	0	1	0	0	0	0	0	0	0	0	1	1	1	1	0	1	1	0	0	NA
BIEC2_11876	2	1	0	0	1	1	0	1	1	0	0	1	1	1	1	1	1	0	1	0	1	0	0	0	0	0	1	1	0	1	0	1	0	1	0	1	1	0	0	1	0	1	0	0	1	1	1
BIEC2_11887	0	0	0	1	0	0	0	0	0	1	1	1	1	1	1	1	1	2	0	1	0	2	1	2	1	2	1	1	1	1	2	0	1	1	2	1	0	2	1	0	2	0	1	1	1	0	0
BIEC2_11888	1	1	1	1	2	1	1	1	0	0	1	1	1	1	0	1	0	0	1	1	2	0	1	0	1	0	1	1	1	0	0	2	0	0	0	0	0	0	1	1	0	0	1	1	1	2	1
BIEC2_11890	0	0	0	1	0	0	0	0	0	1	1	0	1	0	1	0	1	1	0	1	0	1	1	1	0	1	1	1	1	0	2	0	0	0	1	0	0	1	1	0	1	0	1	1	1	0	0
BIEC2_11893	1	0	0	0	2	2	0	1	1	1	1	2	1	2	0	2	0	1	1	0	2	1	0	1	2	1	1	1	0	1	0	1	1	1	1	1	1	1	0	1	1	1	1	0	1	2	1
BIEC2_12580	0	0	0	0	0	0	0	0	0	1	0	1	0	1	0	1	2	1	2	0	1	2	0	1	2	1	1	1	1	2	2	1	2	2	1	2	0	1	1	0	1	0	2	0	1	1	0
BIEC2_12776	0	0	0	1	0	0	0	0	0	0	1	0	1	0	1	0	0	1	0	1	0	0	1	1	0	1	0	0	0	0	0	0	0	0	1	0	0	1	1	0	1	0	0	1	0	0	1
BIEC2_12127	0	1	2	1	0	0	1	1	0	0	0	0	0	0	0	0	0	0	0	1	0	0	1	0	0	0	0	0	1	0	0	1	0	0	0	0	0	0	1	1	0	0	0	1	0	1	0
BIEC2_12140	0	0	1	0	0	0	0	1	0	0	0	0	0	0	0	0	0	0	0	0	0	0	0	0	0	0	0	0	1	0	0	NA	0	0	0	0	0	0	1	1	0	0	0	0	0	0	0
BIEC2_12197	1	0	0	1	1	1	0	1	0	0	1	1	2	1	1	1	0	1	0	1	1	0	1	1	0	1	1	1	1	0	0	1	0	0	1	0	0	1	1	1	1	0	0	1	0	1	0
BIEC2_12923	1	0	0	0	1	1	0	1	0	0	0	1	1	1	0	1	0	0	1	0	2	0	0	0	0	0	1	1	1	0	0	1	0	0	0	0	0	0	0	1	0	0	1	0	0	1	0
BIEC2_12229	1	2	1	1	0	0	2	0	1	0	0	0	0	0	1	0	1	0	1	1	0	0	1	0	1	0	0	0	0	1	0	0	1	1	0	1	1	0	0	0	0	1	0	1	1	1	2
BIEC2_12239	2	1	0	0	1	1	1	1	1	1	0	1	1	1	1	1	2	0	1	0	1	1	0	0	0	0	2	2	2	1	2	2	1	1	0	1	1	0	0	1	0	1	1	0	2	1	1
BIEC2_12958	1	1	1	1	1	1	1	1	0	1	0	1	1	1	0	1	1	0	0	1	1	1	1	0	1	0	2	2	2	0	2	2	0	0	0	0	0	0	0	1	0	0	1	1	1	2	1
BIEC2_12974	1	1	0	1	0	0	0	0	1	1	1	0	1	0	2	0	2	1	1	1	0	1	1	1	0	1	1	1	1	1	2	1	0	1	1	1	1	NA	1	0	1	1	1	1	2	0	1
BIEC2_12335	1	1	1	0	1	1	1	1	2	1	1	1	0	1	1	1	1	1	2	0	1	1	0	1	1	1	0	0	1	2	0	1	2	2	1	2	2	1	1	1	1	2	1	0	1	0	1
BIEC2_12352	1	1	0	0	0	0	1	0	1	0	0	0	0	0	1	0	1	0	1	0	0	0	0	0	0	0	0	0	1	1	0	1	1	1	0	1	1	0	0	0	0	1	0	0	1	0	1
BIEC2_12366	0	0	1	0	0	0	1	1	0	0	0	1	0	1	0	1	0	1	1	0	1	1	0	1	1	1	0	0	1	1	0	1	2	1	1	1	0	1	1	1	1	0	1	0	0	0	0
TBIEC2_13133	0	0	1	1	1	0	1	1	0	1	2	0	1	0	1	0	1	1	1	1	1	1	1	1	0	1	1	1	1	0	2	1	1	0	1	0	0	1	1	1	1	0	2	1	1	1	0
BIEC2_12415	0	1	1	1	0	0	1	0	0	0	0	0	0	0	0	0	0	0	0	1	0	0	1	0	0	0	0	0	0	0	0	0	0	0	0	0	0	0	0	0	0	0	0	1	0	0	0
BIEC2_12416	0	1	1	1	0	0	1	0	0	0	0	0	0	0	0	0	0	0	0	1	0	0	1	0	0	0	0	0	0	0	0	0	0	0	0	0	0	0	0	0	0	0	0	1	0	0	0
BIEC2_12425	0	0	0	0	NA	0	0	0	0	0	0	1	0	1	0	1	0	1	0	0	0	1	0	1	1	1	0	NA	0	1	0	0	1	1	1	1	0	1	0	0	1	0	0	0	0	0	0
TBIEC2_13168	0	1	1	1	0	0	1	0	0	0	0	1	0	1	0	1	0	1	0	1	0	1	1	1	1	1	0	0	0	1	0	0	1	1	1	1	0	1	0	0	1	0	0	1	0	0	0
BIEC2_12462	1	1	0	0	1	1	0	0	1	2	1	1	0	1	1	1	2	1	0	0	0	2	0	1	1	1	1	1	0	2	2	0	1	2	1	2	2	1	0	0	1	2	1	0	2	0	2
BIEC2_13195	0	0	0	0	0	0	0	0	0	1	0	0	0	0	0	0	1	0	1	0	1	1	0	0	0	0	1	1	0	0	2	0	0	0	0	0	0	0	0	0	0	0	2	0	1	0	1
TBIEC2_13198	1	1	1	2	1	1	2	1	1	0	1	1	2	1	1	1	0	1	2	2	2	0	2	1	1	1	1	1	2	0	0	2	1	0	1	0	0	1	1	1	1	0	1	2	0	1	0
BIEC2_12498	1	1	1	0	1	1	0	1	1	1	1	1	0	1	1	1	1	1	0	0	0	1	0	1	1	1	0	0	0	2	0	0	1	2	1	2	2	1	1	1	1	2	0	0	1	1	1
BIEC2_12499	1	1	1	2	1	1	2	1	1	0	1	1	2	1	1	1	0	1	1	2	1	0	2	1	1	1	1	1	2	0	0	2	1	0	1	0	0	1	1	1	1	0	0	2	0	1	0
BIEC2_12508	1	1	1	2	1	1	2	1	1	0	1	1	2	1	1	1	0	1	1	2	1	0	2	1	1	1	1	1	2	0	0	2	1	0	1	0	0	1	1	1	1	0	0	2	0	1	0
BIEC2_12516	0	0	0	0	0	0	0	0	0	1	0	0	0	0	0	0	1	0	0	0	0	1	0	0	0	0	1	1	0	0	2	0	0	0	0	0	0	0	1	0	0	0	1	0	1	0	1
BIEC2_12544	0	0	0	0	0	0	0	0	0	1	0	0	0	0	0	0	1	0	0	0	0	1	0	0	0	0	1	1	0	0	2	0	0	0	0	0	0	0	0	0	0	0	1	0	1	0	0
BIEC2_12554	0	0	0	0	0	0	0	0	0	1	0	0	0	0	0	0	1	0	0	0	0	1	0	0	0	0	1	1	0	0	2	0	0	0	0	0	0	0	1	0	0	0	1	0	1	0	0
BIEC2_12558	1	1	1	2	1	1	1	1	1	0	1	1	2	1	1	1	0	1	1	2	1	0	2	1	0	1	1	1	1	0	0	1	0	0	1	0	0	1	1	1	1	0	0	2	0	1	1
BIEC2_12575	0	0	0	0	1	0	0	0	0	0	1	0	0	0	0	0	0	0	1	0	1	0	0	0	0	0	0	0	0	0	0	0	0	0	0	0	0	0	0	0	0	0	1	0	0	0	0
BIEC2_12577	0	0	0	0	1	0	0	0	0	0	1	0	0	0	0	0	0	0	1	0	1	0	0	0	0	0	0	0	0	0	0	0	0	0	0	0	0	0	0	0	0	0	1	0	0	0	0
BIEC2_12609	1	0	0	0	1	0	0	0	0	0	1	0	0	0	0	0	0	0	0	0	1	0	0	0	0	0	0	0	0	0	0	0	0	0	0	0	0	0	1	0	0	0	0	0	0	1	0
BIEC2_12618	0	0	1	0	0	0	1	1	0	0	0	0	0	0	0	0	0	0	0	0	0	0	0	0	1	0	0	0	0	0	0	0	1	0	0	0	0	0	0	1	0	0	0	0	0	0	1
BIEC2_13348	0	0	1	0	0	0	1	1	0	0	0	1	0	1	0	1	0	1	1	0	1	1	0	1	2	1	0	0	1	1	0	1	2	1	1	1	0	1	0	1	1	0	1	0	0	0	1
BIEC2_12625	0	0	1	0	0	0	1	1	0	1	0	1	0	1	0	1	1	1	1	0	1	2	0	1	2	1	1	1	1	1	2	1	2	1	1	1	0	1	0	1	1	0	2	0	1	1	1
BIEC2_12626	0	0	1	0	0	0	0	1	0	0	0	0	0	0	0	0	0	0	1	0	1	0	0	0	0	0	0	0	0	0	0	0	0	0	0	0	0	0	0	1	0	0	1	0	0	0	0
BIEC2_12636	1	1	1	0	1	0	1	1	0	0	1	0	0	0	1	0	1	0	0	0	0	0	0	0	1	0	0	0	0	1	0	0	1	1	0	1	1	0	1	1	0	1	0	0	1	0	1
TBIEC2_13368	1	1	0	0	1	0	0	0	0	0	1	0	0	0	1	0	1	0	0	0	0	0	0	0	0	0	0	0	0	1	0	0	0	1	0	1	1	0	1	0	0	1	0	0	1	0	1
BIEC2_12660	1	1	1	0	1	0	1	1	0	0	1	0	0	0	1	0	1	0	1	0	1	0	0	0	1	0	0	0	0	1	0	0	1	1	0	1	1	0	0	1	0	1	1	0	1	1	2
UKUL47	0	0	0	0	0	1	0	0	1	2	0	1	0	1	0	1	1	1	0	0	0	2	0	1	1	1	1	1	1	1	2	1	1	1	1	1	1	1	0	0	1	1	1	0	1	1	0
BIEC2_12696	1	1	1	2	1	1	2	1	1	0	1	1	2	1	1	1	0	1	2	2	2	0	2	1	1	1	1	1	2	0	0	2	1	0	1	0	0	1	1	1	1	0	1	2	0	1	0
BIEC2_12697	1	1	1	2	1	1	2	1	1	0	1	1	2	1	1	1	0	1	1	2	1	0	2	1	1	1	1	1	2	0	0	2	1	0	1	0	0	1	1	1	1	0	0	2	0	1	0
UKUL48	1	1	0	0	0	0	0	0	0	0	0	0	0	0	1	0	1	0	1	0	1	0	0	0	0	0	0	0	0	1	0	0	0	1	0	1	1	0	1	0	0	1	1	0	1	1	2
BIEC2_12714	1	1	1	2	1	1	1	1	1	0	1	1	2	1	1	1	0	1	1	2	1	0	2	1	0	1	1	1	1	0	0	1	0	0	1	0	0	1	1	1	1	0	0	2	0	1	0
BIEC2-12716	0	0	1	0	1	0	1	1	0	0	1	0	0	0	0	0	0	0	0	0	0	0	0	0	1	0	0	0	1	0	0	1	1	0	0	0	0	0	0	1	0	0	0	0	0	0	0
BIEC2_13462	0	0	1	0	1	1	1	1	1	2	1	1	0	1	0	1	1	1	0	0	0	2	0	1	2	1	1	1	1	1	2	1	2	1	1	1	1	1	0	1	1	1	1	0	1	0	0
BIEC2_12738	1	1	1	2	1	1	1	1	1	0	1	1	2	1	1	1	0	1	1	2	1	0	2	1	0	1	1	1	1	0	0	1	0	0	1	0	0	1	2	1	1	0	0	2	0	1	0
BIEC2_13491	1	1	1	2	1	2	1	1	2	1	1	1	2	1	1	1	0	1	1	2	1	0	2	1	0	1	1	1	1	0	0	1	0	0	1	0	1	1	2	1	1	1	0	2	0	2	0
BIEC2_13492	0	0	1	0	1	1	1	1	1	2	1	1	0	1	0	1	1	1	1	0	1	2	0	1	2	1	1	1	1	1	2	1	2	1	1	1	1	1	1	1	1	1	2	0	1	1	1
BIEC2_12766	1	1	1	2	1	1	1	1	1	0	1	1	2	1	1	1	0	1	1	2	1	0	2	1	0	1	1	1	1	0	0	1	0	0	1	0	0	1	1	1	1	0	0	2	0	1	0
BIEC2-12767	1	1	1	2	1	1	1	1	1	0	1	1	2	1	1	1	0	1	1	2	1	0	2	1	0	1	1	1	1	0	0	1	0	0	1	0	0	1	1	1	1	0	0	2	0	1	0
BIEC2_12789	0	0	1	0	0	1	1	1	1	1	0	0	0	0	0	0	0	0	1	0	1	0	0	0	0	0	0	0	0	0	0	0	1	0	0	0	1	0	0	1	0	1	1	0	0	0	1
BIEC2_12794	0	0	1	0	0	0	0	1	0	0	0	1	0	1	0	1	0	1	0	0	0	1	0	1	1	1	0	0	0	1	0	0	1	1	1	1	0	1	0	1	1	0	0	0	0	1	0
BIEC2_12803	0	0	0	1	0	0	0	0	0	0	1	0	1	0	1	0	0	1	0	1	0	0	1	1	1	1	0	0	0	0	0	0	0	0	1	0	0	1	1	0	1	0	0	1	0	0	0
BIEC2-12805	0	0	0	1	0	0	1	0	0	0	1	0	1	0	1	0	0	1	0	1	0	0	1	1	1	1	0	0	0	0	0	0	1	0	1	0	0	1	2	0	1	0	0	1	0	0	0
BIEC2_13554	0	0	1	0	0	0	0	1	0	0	0	1	0	1	0	1	0	1	1	0	1	1	0	1	1	1	0	0	0	1	0	0	1	1	1	1	0	1	0	1	1	0	1	0	0	0	0
BIEC2_12846	1	1	1	0	0	0	1	1	0	1	0	1	0	1	1	1	2	1	1	0	1	2	0	1	1	1	1	1	1	2	2	1	2	2	1	2	1	1	0	1	1	1	2	0	2	0	1
BIEC2_12870	0	0	0	1	1	1	0	0	1	1	2	0	1	0	1	0	0	1	0	1	0	0	1	1	1	1	0	0	0	0	0	0	0	0	1	0	1	1	2	0	1	1	0	1	0	1	0
BIEC2_12881	0	0	0	1	0	0	0	0	0	0	1	0	1	0	1	0	0	1	0	1	0	0	1	1	1	1	0	0	0	0	0	0	0	0	1	0	0	1	1	0	1	0	0	1	0	0	1
BIEC2_12888	0	0	0	1	0	0	0	0	0	0	1	0	1	0	1	0	0	1	0	1	0	0	1	1	1	1	0	0	0	0	0	0	0	0	1	0	0	1	1	0	1	0	0	1	0	0	1
BIEC2_12894	0	0	0	1	0	0	0	0	0	0	1	0	1	0	1	0	0	1	0	1	0	0	1	1	1	1	0	0	0	0	0	0	0	0	1	0	0	1	1	0	1	0	0	1	0	0	1
BIEC2_12903	1	1	1	1	1	0	1	1	1	0	0	1	1	1	0	1	0	0	1	1	1	0	1	0	0	0	1	1	1	0	0	1	0	0	0	0	0	0	0	1	0	0	0	1	0	1	0
BIEC2_12919	0	0	0	1	0	0	0	0	0	0	1	0	1	0	1	0	0	1	0	1	0	0	1	1	1	1	0	0	0	0	0	0	0	0	1	0	0	1	1	0	1	0	0	1	0	0	1
BIEC2_12920	0	0	0	1	0	0	0	0	0	0	1	0	1	0	1	0	0	1	0	1	0	0	1	1	1	1	0	0	0	0	0	0	0	0	1	0	0	1	1	0	1	0	0	1	0	0	1
BIEC2_13686	1	1	1	2	2	0	2	1	1	0	2	1	2	1	1	1	0	1	1	2	1	0	2	1	1	1	1	1	2	0	0	2	1	0	1	0	0	1	1	1	1	0	0	2	0	2	1
BIEC2_13691	0	0	1	0	0	1	0	1	1	1	0	0	0	0	0	0	0	0	0	0	0	0	0	0	0	0	0	0	0	0	0	0	0	0	0	0	1	0	0	1	0	1	0	0	0	0	0
BIEC2_12971	0	0	0	1	0	0	0	0	0	0	1	1	1	1	1	1	0	2	0	1	0	1	1	2	2	2	1	0	0	1	0	0	1	1	2	1	0	2	1	0	2	0	0	1	0	0	1
TBIEC2_13716	0	0	0	1	0	0	0	0	0	0	1	1	1	1	1	1	0	2	0	1	0	1	1	2	2	2	1	0	0	1	0	0	1	1	2	1	0	2	1	0	2	0	0	1	0	0	1
TBIEC2_13724	1	1	1	1	2	1	1	1	1	1	1	1	1	1	0	1	1	0	2	1	2	1	1	0	0	0	1	2	1	0	2	1	0	0	0	0	0	0	0	1	0	0	2	1	1	1	0
BIEC2_12985	1	1	2	1	2	2	1	2	2	2	1	1	1	1	0	1	1	0	2	1	2	1	1	0	0	0	1	2	1	0	2	1	0	0	0	0	1	0	0	2	0	1	2	1	1	1	0
BIEC2_12991	1	1	0	1	0	0	1	0	0	0	1	0	1	0	2	0	1	1	0	1	0	0	1	1	1	1	0	0	1	1	0	1	1	1	1	1	1	1	2	0	1	1	0	1	1	1	2
BIEC2_13796	0	0	0	0	0	0	0	0	0	0	0	1	0	1	0	1	0	1	0	0	0	1	0	1	1	1	1	0	0	1	0	0	1	1	1	1	0	1	1	0	1	0	0	0	0	0	0
BIEC2_13068	2	2	2	1	1	0	1	1	1	0	0	1	1	1	1	1	1	0	2	1	2	0	1	0	0	0	2	1	1	1	0	1	0	1	0	1	1	0	0	2	0	1	1	1	1	1	1
BIEC2_13069	0	0	0	1	0	0	0	0	0	0	1	0	1	0	1	0	0	1	0	1	0	0	1	1	0	1	0	0	0	0	0	0	0	0	1	0	0	1	1	0	1	0	0	1	0	0	1
BIEC2_13095	0	0	0	1	0	0	0	0	0	0	1	0	1	0	1	0	0	1	0	1	0	0	1	1	0	1	0	0	0	0	0	0	0	0	1	0	0	1	1	0	1	0	0	1	0	0	1
BIEC2_13110	0	0	0	0	0	0	0	0	0	0	0	0	0	0	0	0	0	0	1	0	1	0	0	0	1	0	0	0	0	0	0	0	0	0	0	0	0	0	0	0	0	0	1	0	0	1	0
BIEC2_13164	0	0	0	0	1	1	0	1	1	1	1	1	0	1	0	1	0	1	1	0	1	1	0	1	2	1	0	0	0	1	0	0	1	1	1	1	1	1	1	0	1	1	1	0	0	1	0
BIEC2_13167	0	0	0	0	1	1	0	1	1	1	1	1	0	1	0	1	0	1	1	0	1	1	0	1	2	1	0	0	0	1	0	0	1	1	1	1	1	1	1	0	1	1	1	0	0	1	0
BIEC2_13174	0	0	0	0	1	1	0	1	1	1	1	0	0	0	0	0	0	0	1	0	1	0	0	0	1	0	0	0	0	0	0	0	0	0	0	0	1	0	1	0	0	1	1	0	0	1	0
BIEC2_13230	0	0	0	0	1	1	0	1	1	1	1	1	0	1	0	1	0	1	1	0	1	1	0	1	2	1	0	0	0	1	0	0	1	1	1	1	1	1	1	0	1	1	1	0	0	1	0
BIEC2_13295	0	0	1	1	0	1	1	0	0	1	1	0	1	0	1	0	1	1	0	1	0	1	1	1	0	1	0	1	1	0	2	1	1	0	1	0	0	1	1	1	1	0	1	1	1	0	1
BIEC2_13328	0	0	1	1	0	1	1	0	0	1	1	0	1	0	1	0	1	1	0	1	0	1	1	1	0	1	0	1	1	0	2	1	1	0	1	0	0	1	1	1	1	0	1	1	1	0	1
TBIEC2_14106	0	0	1	1	0	1	1	0	0	1	1	0	1	0	1	0	1	1	0	1	0	1	1	1	0	1	0	1	1	0	2	1	1	0	1	0	0	1	1	1	1	0	1	1	1	0	1
BIEC2_14139	0	0	0	1	0	0	0	0	0	0	1	0	1	0	1	0	0	1	0	1	0	0	1	1	0	1	0	0	0	0	0	0	0	0	1	0	0	1	1	0	1	0	0	1	0	0	1
BIEC2_13384	0	0	0	0	0	1	0	1	1	1	0	0	0	0	0	0	0	0	0	0	0	0	0	0	0	0	0	0	0	0	0	0	0	0	0	0	1	0	0	0	0	0	0	0	0	0	0
BIEC2_13388	0	0	1	0	0	0	0	0	0	0	0	1	0	1	0	2	0	1	1	0	1	1	1	1	1	1	0	0	0	1	0	0	1	1	1	1	0	1	0	1	1	1	1	0	0	0	0
BIEC2_13411	0	0	0	1	1	0	0	0	0	0	2	0	1	0	1	0	0	1	0	1	0	0	0	1	0	1	0	0	0	0	0	0	0	0	1	0	0	1	1	0	1	0	0	1	0	1	1
BIEC2_14188	0	0	0	1	0	0	0	0	0	0	1	0	1	0	1	0	0	1	0	1	0	0	0	1	0	1	0	0	0	0	0	0	0	0	1	0	0	1	1	0	1	0	0	1	0	0	1
BIEC2-13430	0	0	0	1	1	0	0	0	0	0	2	0	1	0	1	0	0	1	0	1	0	0	0	1	0	1	0	0	0	0	0	0	0	0	1	0	0	1	1	0	1	0	0	1	0	1	1
TBIEC2_14219	0	0	0	1	1	0	0	0	0	0	2	0	1	0	1	0	0	1	0	1	0	0	0	1	0	1	0	0	0	0	0	0	0	0	1	0	0	1	1	0	1	0	0	1	0	1	1
BIEC2_13456	0	0	0	1	1	0	0	0	0	0	2	0	1	0	1	0	0	1	0	1	0	0	0	1	0	1	0	0	0	0	0	0	0	0	1	0	0	1	1	0	1	0	0	1	0	1	1
BIEC2_13459	0	0	0	0	0	0	0	0	0	0	0	1	0	1	0	2	0	1	0	0	0	1	0	1	1	1	0	0	0	1	0	0	1	1	1	1	0	1	0	0	1	0	0	0	0	0	0
BIEC2_13478	0	0	1	1	1	0	0	0	0	0	2	1	1	1	1	2	0	2	0	1	0	1	0	2	1	2	0	0	0	1	0	0	1	1	2	1	0	2	1	1	2	1	0	1	0	1	1
BIEC2_14266	0	0	0	0	0	0	0	0	0	0	0	1	0	1	0	2	0	1	0	0	0	1	0	1	1	1	0	0	0	1	0	0	1	1	1	1	0	1	0	0	1	0	0	0	0	0	0
BIEC2_14350	0	0	0	1	1	1	0	0	0	1	2	1	1	1	1	2	1	2	0	1	0	2	0	2	1	2	0	1	0	1	2	0	1	1	2	1	0	2	2	0	2	0	1	1	1	1	1
BIEC2_13608	0	0	0	0	0	1	0	1	1	1	0	0	0	0	0	0	0	0	0	0	0	0	0	0	1	0	0	0	0	0	0	0	0	0	0	0	1	0	0	0	0	0	0	0	0	0	0
BIEC2_13612	0	0	0	0	0	1	0	1	1	1	0	0	0	0	0	0	0	0	0	0	0	0	0	0	1	0	0	0	0	0	0	0	0	0	0	0	1	0	0	0	0	0	0	0	0	0	0
BIEC2_13643	2	2	1	1	1	1	1	2	2	1	0	1	1	1	1	0	1	0	2	1	2	0	2	0	1	0	2	1	1	1	0	1	0	1	0	1	2	0	0	1	0	1	1	1	1	1	1
BIEC2_13655	0	0	0	1	0	1	0	1	1	1	1	1	1	1	1	2	0	2	0	1	0	1	0	2	2	2	0	0	0	1	0	0	1	1	2	1	1	2	1	0	2	0	0	1	0	0	1
BIEC2_13693	0	0	0	0	0	0	0	0	0	0	0	1	0	1	0	2	0	1	0	0	0	1	0	1	1	1	0	0	0	1	0	0	1	1	1	1	0	1	0	0	1	0	0	0	0	0	0
BIEC2_13704	0	0	0	1	0	0	1	0	0	0	1	0	1	0	1	0	0	1	0	1	0	0	0	1	0	1	0	0	1	0	0	1	1	0	1	0	0	1	1	0	1	0	0	1	0	0	1
BIEC2_13735	0	0	0	0	0	0	0	0	0	0	0	1	0	1	0	2	0	1	0	0	0	1	0	1	1	1	0	0	0	1	0	0	1	1	1	1	0	1	0	0	1	0	0	0	0	0	0
BIEC2_13811	0	0	1	0	1	1	0	0	0	1	1	0	0	0	0	0	1	0	0	0	0	1	0	0	0	0	0	1	0	0	2	0	0	0	0	0	0	0	1	1	0	1	1	0	1	1	0
BIEC2-13824	0	0	1	1	0	0	0	0	0	0	1	0	1	0	1	0	0	1	0	1	0	0	0	1	0	1	0	0	0	0	0	0	0	0	1	0	0	1	1	1	1	1	0	1	0	0	1
BIEC2_13841	0	0	0	1	0	0	0	0	0	0	1	0	1	0	1	0	0	1	0	1	0	0	0	1	0	1	0	0	0	0	0	0	0	0	1	0	0	1	1	0	1	0	0	1	0	0	1
BIEC2_13853	2	2	1	1	1	0	1	1	1	0	0	1	1	1	1	0	1	0	2	1	2	0	2	0	0	0	2	1	1	1	0	1	0	1	0	1	1	0	0	1	0	1	1	1	1	1	1
BIEC2_13913	2	2	2	1	1	0	1	1	1	0	0	1	1	1	1	0	1	0	2	1	2	0	2	0	0	0	2	1	1	1	0	NA	0	1	0	1	1	0	0	2	0	2	1	1	1	1	1
BIEC2_13932	0	0	0	0	0	0	0	0	0	0	0	1	0	1	0	2	0	1	0	0	0	1	0	1	1	1	0	0	0	1	0	0	1	1	1	1	0	1	0	0	1	0	0	0	0	0	0
BIEC2-13942	0	0	0	0	0	0	0	0	0	0	0	1	0	1	0	2	0	1	0	0	0	1	0	1	1	1	0	0	0	1	0	0	1	1	1	1	0	1	0	0	1	0	0	0	0	0	0
BIEC2_13953	0	0	0	0	0	0	0	0	0	0	0	1	0	1	0	2	0	1	0	0	0	1	0	1	1	1	0	0	0	1	0	0	1	1	1	1	0	1	0	0	1	0	0	0	0	0	0
BIEC2_13954	0	0	0	0	0	0	0	0	0	0	0	1	0	1	0	2	0	1	0	0	0	1	0	1	1	1	0	0	0	1	0	0	1	1	1	1	0	1	0	0	1	0	0	0	0	0	0
BIEC2_13978	0	0	0	1	0	0	0	0	0	0	1	0	1	0	1	0	0	1	0	1	0	0	0	1	0	1	0	0	0	0	0	0	0	0	1	0	0	1	1	0	1	0	0	1	0	0	1
BIEC2_13985	0	0	0	0	0	1	0	0	0	1	0	1	0	1	0	2	1	1	0	0	0	2	0	1	1	1	0	1	0	1	2	0	1	1	1	1	0	1	1	0	1	0	1	0	1	0	0
BIEC2_13989	0	0	0	1	1	0	1	0	0	0	2	0	1	0	1	0	0	1	0	1	0	0	0	1	1	1	0	0	1	0	0	1	1	0	1	0	0	1	1	0	1	0	0	1	0	1	1
BIEC2-14036	0	0	0	0	0	0	0	0	0	0	0	1	0	1	0	2	0	1	0	0	0	1	0	1	1	1	0	0	0	1	0	0	1	1	1	1	0	1	0	0	1	0	0	0	0	0	0
BIEC2_14054	0	0	0	0	0	1	1	1	1	1	0	0	0	0	0	0	0	0	0	0	0	0	0	0	0	0	0	0	1	0	0	1	1	0	0	0	1	0	0	0	0	0	0	0	0	0	0
BIEC2_14091	2	2	1	1	1	0	1	1	1	0	0	1	1	1	1	0	1	0	2	1	2	0	2	0	0	0	2	1	1	1	0	1	0	1	0	1	1	0	0	1	0	1	1	1	1	1	1
BIEC2_14107	0	0	0	1	1	1	0	0	0	1	2	0	1	0	1	0	1	1	0	1	0	1	0	1	1	1	0	1	0	0	2	0	0	0	1	0	0	1	2	0	1	0	1	1	1	0	1
BIEC2_14117	2	2	1	1	1	0	1	1	1	0	0	1	1	1	1	0	1	0	2	1	2	0	2	0	0	0	2	1	1	1	0	1	0	1	0	1	1	0	0	1	0	1	1	1	1	1	1
BIEC2_14118	0	0	0	0	0	1	1	1	1	1	0	1	0	1	0	2	0	1	0	0	0	1	0	1	1	1	0	0	1	1	0	1	2	1	1	1	1	1	0	0	1	0	0	0	0	1	0
UKUL61	0	0	0	0	0	1	0	1	1	1	0	0	0	0	0	0	0	0	0	0	0	0	0	0	0	0	0	0	0	0	0	0	0	0	0	0	1	0	0	0	0	0	0	0	0	0	0
BIEC2_14970	2	2	1	1	1	1	1	2	2	1	0	1	1	1	1	0	1	0	2	1	2	0	2	0	0	0	2	1	1	1	0	1	0	1	0	1	2	0	0	1	0	1	1	1	1	1	1
BIEC2_14981	0	0	0	0	0	0	0	0	0	0	0	1	0	1	0	1	0	1	0	0	0	2	0	1	1	1	0	0	0	1	NA	0	1	1	1	1	0	1	0	0	1	0	0	0	0	0	0
BIEC2_14278	0	0	0	0	1	0	1	0	0	0	1	0	0	0	0	1	0	0	0	0	0	0	0	0	0	0	0	0	1	0	0	1	1	0	0	0	0	0	0	0	0	0	0	0	0	0	0
BIEC2_14329	2	2	1	1	1	1	1	1	1	1	0	1	1	1	1	0	2	0	1	1	1	1	1	0	0	0	2	2	1	1	2	1	0	1	0	1	1	0	0	1	0	1	1	1	2	1	1
BIEC2_14357	0	0	0	0	1	1	1	0	0	1	1	0	0	0	0	0	1	0	1	0	0	1	1	0	0	0	0	1	1	0	2	1	1	0	0	0	0	0	0	0	0	0	2	0	1	0	0
BIEC2_14391	2	2	1	1	1	0	1	1	1	0	0	1	1	1	1	0	1	0	1	1	1	0	1	0	1	0	2	1	1	1	0	1	0	1	0	1	1	0	1	1	0	1	0	1	1	1	1
BIEC2_14401	0	0	0	1	0	0	0	0	0	0	1	0	1	0	1	1	0	1	0	1	1	0	0	1	1	1	0	0	0	0	0	0	0	0	1	0	0	1	1	0	1	0	0	1	0	0	1
BIEC2-14422	0	0	1	0	0	1	0	1	1	1	0	0	0	0	0	1	0	0	0	0	0	0	0	0	0	0	0	0	0	0	0	0	0	0	0	0	1	0	0	1	0	1	0	0	0	0	1
BIEC2_14425	0	0	1	0	0	1	0	1	1	1	1	1	1	1	1	2	0	1	1	0	0	1	1	1	1	2	0	0	0	1	0	0	1	1	2	1	1	1	2	1	1	1	1	1	0	0	1
BIEC2_14474	0	0	0	0	0	1	0	0	0	1	1	0	1	0	1	0	1	0	0	0	0	1	0	0	1	1	0	1	0	0	2	0	0	0	1	0	0	0	2	0	0	0	1	1	1	0	0
BIEC2_14481	0	0	0	0	0	0	0	0	0	0	1	0	1	0	1	0	0	0	0	0	0	0	0	0	0	1	0	0	0	0	0	0	0	0	1	0	0	0	1	0	0	0	0	1	0	0	0
BIEC2-14522	0	0	0	0	0	2	0	1	1	2	1	1	1	1	1	1	1	1	1	0	0	2	1	1	1	2	0	1	0	1	2	0	1	1	2	1	1	1	1	0	1	0	2	1	1	0	0
BIEC2_15368	0	0	1	0	0	1	0	1	1	1	1	1	1	1	1	1	0	1	0	0	0	1	0	1	2	2	0	0	0	1	0	0	1	1	2	1	1	1	1	1	1	1	0	1	0	1	0
TBIEC2_15385	0	0	1	0	0	1	0	1	1	1	1	1	1	1	1	1	0	1	0	0	0	1	0	1	2	2	0	0	0	1	0	0	1	1	2	1	1	1	1	1	1	1	0	1	0	0	0
TBIEC2_15388	0	0	1	0	0	0	0	0	0	0	1	1	1	1	1	1	0	1	0	0	0	1	0	1	2	2	0	0	0	1	0	0	1	1	2	1	0	1	1	1	1	1	0	1	0	0	0
TBIEC2_15397	0	0	1	0	0	1	0	1	1	1	1	1	1	1	1	1	0	1	0	0	0	1	0	1	2	2	0	0	0	1	0	0	1	1	2	1	1	1	1	1	1	1	0	1	0	0	0
BIEC2_15418	2	2	1	2	1	0	1	1	1	0	0	1	1	1	1	0	1	1	1	2	2	0	1	1	0	0	2	1	1	1	0	1	0	1	0	1	1	1	0	1	1	1	0	1	1	1	1
BIEC2_15493	0	0	1	0	0	0	0	0	0	0	0	1	0	1	0	1	0	1	0	0	0	1	0	1	1	1	0	0	0	1	0	0	1	1	1	1	0	1	0	1	1	1	0	0	0	0	0
BIEC2-14705	1	0	1	0	1	0	1	0	0	0	2	1	1	1	1	1	0	1	0	0	1	1	0	1	1	2	0	0	0	1	0	0	2	1	2	1	0	1	2	1	1	1	0	1	0	0	0
BIEC2_14736	2	2	1	2	1	0	2	1	1	0	0	1	1	1	1	0	1	1	1	2	2	0	1	1	0	0	2	1	1	1	0	1	1	1	0	1	1	1	1	1	1	1	0	1	1	2	1
BIEC2_15610	1	2	1	2	1	0	1	1	1	0	0	1	1	1	1	0	1	1	1	2	1	0	1	1	0	0	2	1	1	1	0	1	0	1	0	1	1	1	0	1	1	1	0	1	1	2	1
BIEC2_14799	1	2	1	2	1	0	1	1	1	0	0	1	1	1	1	0	1	1	1	2	1	0	1	1	0	0	2	1	NA	1	0	NA	0	1	0	1	1	1	0	1	1	1	0	1	1	2	1
BIEC2_14804	0	0	0	0	0	1	0	1	1	1	1	0	1	0	1	0	0	0	1	0	0	0	1	0	0	1	0	0	0	0	0	0	0	0	1	0	1	0	1	0	0	0	1	1	0	0	1
BIEC2_14825	1	2	1	2	1	0	1	1	1	0	1	1	2	1	2	0	1	1	1	2	1	0	1	1	0	1	2	1	1	1	0	1	0	1	1	1	1	1	1	1	1	1	0	2	1	1	2
BIEC2_14830	0	0	1	0	1	1	1	0	0	1	1	1	0	1	0	2	1	1	0	0	0	2	0	1	2	1	0	1	1	1	2	1	2	1	1	1	0	1	1	1	1	1	1	0	1	0	0
TBIEC2_15674	1	2	1	2	1	0	1	2	2	0	0	1	1	1	1	1	1	1	1	2	1	0	1	1	0	0	2	1	1	1	0	1	0	1	0	1	2	1	0	1	1	1	0	1	1	2	2
BIEC2_15675	1	2	1	2	1	0	1	1	1	0	0	1	1	1	1	1	1	1	1	2	1	0	1	1	0	0	2	1	1	1	0	1	0	1	0	1	1	1	0	1	1	1	0	1	1	1	1
BIEC2_14861	0	0	1	0	1	1	1	1	1	1	2	1	1	1	1	1	0	1	1	0	0	1	1	1	2	2	0	0	1	1	0	1	2	1	2	1	1	1	1	1	1	1	1	1	0	1	1
BIEC2_15727	0	0	0	0	0	0	0	0	0	0	1	0	1	0	1	0	0	0	0	0	0	0	0	0	0	1	0	0	0	0	0	0	0	0	1	0	0	0	1	0	0	0	0	1	0	0	0
BIEC2_15754	0	0	0	0	0	0	0	0	0	0	1	0	1	0	1	0	0	0	0	0	0	0	0	0	0	1	0	0	0	0	0	0	0	0	1	0	0	0	1	0	0	0	0	1	0	0	0
BIEC2_15756	0	0	0	0	0	0	0	0	0	0	1	0	1	0	1	0	0	0	0	0	0	0	0	0	0	1	0	0	0	0	0	0	0	0	1	0	0	0	1	0	0	0	0	1	0	0	0
BIEC2_15857	0	0	0	0	0	0	0	0	0	0	0	0	0	0	1	0	0	0	0	0	0	0	0	0	1	0	0	0	0	0	0	0	0	0	1	0	0	0	2	0	0	0	0	0	0	0	0
BIEC2_15034	1	2	1	2	1	0	1	1	1	0	1	1	2	1	1	0	1	1	1	2	1	0	1	1	0	1	2	1	1	1	0	1	0	1	0	1	1	1	0	1	1	1	0	2	1	2	1
BIEC2_15054	1	0	1	0	0	2	1	1	1	2	0	1	0	1	1	2	1	1	0	0	1	2	0	1	2	1	0	1	1	1	2	1	2	1	2	1	1	1	2	1	1	1	1	0	1	0	0
BIEC2_15076	1	0	1	0	0	2	1	1	1	2	0	1	0	1	1	2	1	1	0	0	1	2	0	1	2	1	0	1	1	1	2	1	2	1	2	1	1	1	2	1	1	1	1	0	1	0	0
BIEC2_15117	1	2	1	2	1	0	1	1	1	0	1	1	2	1	1	0	1	1	1	2	1	0	1	1	0	1	2	1	1	1	0	1	0	1	0	1	1	1	0	1	1	1	0	2	1	2	1
BIEC2_15163	0	0	1	0	0	0	1	0	0	0	0	1	0	1	1	1	0	1	0	0	0	1	0	1	1	1	0	0	1	1	0	1	2	1	2	1	0	1	2	1	1	1	0	0	0	0	1
BIEC2_15164	0	0	1	0	0	0	1	0	0	0	0	1	0	1	1	1	0	1	0	0	0	1	0	1	2	1	0	0	1	1	0	1	2	1	2	1	0	1	2	1	1	1	0	0	0	0	1
BIEC2_16059	1	0	0	0	0	0	0	0	0	0	0	0	0	0	1	0	0	0	0	0	1	0	0	0	1	0	0	0	1	0	0	1	0	0	1	0	0	0	1	0	0	0	0	0	0	1	0
UKUL71	0	0	1	0	1	2	2	1	1	2	1	1	0	1	0	1	1	1	0	0	0	2	0	1	1	1	0	1	0	1	2	0	2	1	1	1	1	1	1	1	1	1	1	0	1	0	0
BIEC2_15241	1	0	0	0	0	0	0	0	0	0	0	0	0	0	1	0	0	0	0	0	1	0	0	0	0	0	0	0	1	0	0	1	0	0	1	0	0	0	1	0	0	0	0	0	0	0	0
BIEC2_15257	1	0	0	0	1	0	0	1	1	0	0	1	1	1	0	1	0	0	1	0	0	0	0	0	1	0	1	1	1	0	0	1	0	0	0	0	0	0	0	1	0	0	0	0	0	0	1
BIEC2_15261	1	0	0	0	1	0	0	1	1	0	0	1	1	1	0	1	0	0	1	0	0	0	0	0	1	0	1	1	1	0	0	1	0	0	0	0	0	0	0	1	0	0	0	0	0	0	1
TBIEC2_16150	0	0	0	0	0	0	0	0	0	0	0	1	0	1	1	1	0	1	0	0	0	1	0	1	1	1	0	0	0	1	0	0	1	1	2	1	0	1	1	0	1	0	0	0	0	0	0
BIEC2_15319	0	2	1	2	0	0	0	0	0	0	1	0	1	0	1	0	1	1	0	2	1	0	1	1	0	1	1	0	0	1	0	0	0	1	0	1	1	1	0	0	1	1	0	2	1	1	1
BIEC2_16190	1	0	1	0	1	1	1	1	1	1	1	1	0	1	1	2	0	1	0	0	1	1	0	1	1	1	0	0	1	1	0	1	2	1	2	1	1	1	1	1	1	1	0	0	0	0	1
BIEC2_15373	0	2	1	2	0	0	0	0	0	0	1	0	1	0	1	0	1	1	0	2	1	0	1	1	0	1	1	0	0	1	0	0	0	1	0	1	1	1	0	0	1	1	0	2	1	1	1
TBIEC2_16253	0	2	1	2	0	0	0	0	0	0	1	0	1	0	1	0	1	1	0	2	1	0	1	1	0	1	1	0	0	1	0	0	0	1	0	1	1	1	0	0	1	1	0	2	1	1	1
TBIEC2_16263	0	2	1	2	0	0	0	0	0	0	1	0	1	0	1	0	1	1	0	2	1	0	1	1	0	1	1	0	0	1	0	0	0	1	0	1	1	1	0	0	1	1	0	2	1	1	1
TBIEC2_16279	0	2	1	2	0	0	0	0	0	0	1	0	1	0	1	0	1	1	0	2	1	0	1	1	0	1	1	0	0	1	0	0	0	1	0	1	1	1	0	0	1	1	0	2	1	1	1
BIEC2_15434	0	0	0	0	0	0	0	0	0	0	0	1	0	1	1	1	0	1	0	0	0	1	0	1	1	1	0	0	0	1	0	0	1	1	2	1	0	1	1	0	1	0	0	0	0	0	0
BIEC2_15437	0	2	1	2	0	0	0	0	0	0	1	0	1	0	1	0	1	1	0	2	1	0	1	1	1	1	1	0	0	1	0	0	0	1	0	1	1	1	0	0	1	1	0	2	1	1	1
BIEC2_15452	0	2	1	2	0	0	0	0	0	0	1	0	1	0	1	0	1	1	0	2	1	0	1	1	1	1	1	0	0	1	0	0	0	1	0	1	1	1	0	0	1	1	0	2	1	1	1
BIEC2_15466	0	0	0	0	1	1	0	1	1	1	1	0	0	0	0	0	0	0	1	0	0	0	1	0	1	0	0	0	0	0	0	0	0	0	0	0	1	0	0	0	0	0	1	0	0	1	0
TBIEC2_16349	0	0	0	0	0	0	0	0	0	0	0	1	0	1	1	1	0	1	0	0	0	1	0	1	1	1	0	0	0	1	0	0	1	1	2	1	0	1	1	0	1	0	0	0	0	0	0
BIEC2_15483	0	2	1	2	0	1	1	0	0	1	1	0	1	0	1	0	2	1	0	2	1	1	1	1	0	1	1	1	0	1	2	0	0	1	0	1	1	1	0	0	1	1	1	2	2	1	1
BIEC2_15484	0	0	0	0	0	0	0	0	0	0	0	1	0	1	1	1	0	1	0	0	0	1	0	1	1	1	0	0	0	1	0	0	1	1	2	1	0	1	1	0	1	0	0	0	0	0	0
BIEC2_15499	1	0	0	0	0	0	0	0	1	0	0	1	0	1	1	1	0	1	1	0	1	1	0	1	1	1	0	0	0	1	0	0	1	1	2	1	0	1	1	0	1	0	0	0	0	0	0
BIEC2_15525	1	0	0	0	1	0	0	1	1	0	0	2	1	2	1	1	0	1	2	0	0	1	1	1	1	1	1	1	2	1	0	2	1	1	2	1	0	1	1	1	1	0	1	0	0	0	1
BIEC2-15600	0	2	2	2	0	0	1	0	0	1	1	0	1	0	1	1	1	1	0	2	1	0	1	1	0	1	1	0	0	1	0	0	1	1	0	1	1	1	0	1	1	2	0	2	1	1	1
BIEC2_15609	1	0	0	0	1	0	0	1	0	0	0	1	1	1	0	0	0	0	1	0	0	0	1	0	0	0	1	1	2	0	0	2	0	0	0	0	0	0	0	1	0	0	1	0	0	0	0
TBIEC2_16506	1	0	0	0	0	0	0	0	1	0	0	0	0	0	1	0	0	0	1	0	1	0	0	0	0	0	0	0	0	0	0	0	0	0	1	0	0	0	1	0	0	0	0	0	0	0	0
BIEC2_16520	1	0	0	0	1	0	0	1	0	0	0	1	1	1	1	1	0	1	0	0	0	1	0	1	1	1	1	1	1	1	0	1	1	1	NA	1	0	1	1	1	1	0	0	0	0	0	0
TBIEC2_16540	1	0	0	0	1	0	0	1	0	0	0	1	1	1	1	0	0	0	0	0	0	0	0	0	0	0	1	1	1	0	0	1	0	0	1	0	0	0	1	1	0	0	0	0	0	0	0
TBIEC2_16560	1	0	0	0	2	0	0	1	0	0	1	1	1	1	1	1	0	0	0	0	0	0	0	0	1	0	1	1	1	0	0	1	0	0	1	0	0	0	1	1	0	0	0	0	0	1	0
BIEC2_16566	1	0	0	0	2	1	0	2	2	1	1	1	1	1	1	1	0	0	1	0	0	0	0	0	1	0	1	1	1	0	0	1	0	0	1	0	1	0	1	1	0	0	0	0	0	1	1
UKUL72	1	2	1	2	0	1	0	1	2	2	1	0	1	0	1	0	1	1	1	2	2	0	1	1	0	1	1	0	0	1	0	0	0	1	0	1	2	1	0	0	1	1	0	2	1	1	2
BIEC2_15772	0	0	1	0	0	0	1	0	0	0	0	0	0	0	0	0	0	0	0	0	0	0	0	0	0	0	0	0	0	0	0	0	1	0	0	0	0	0	0	1	0	1	0	0	0	0	0
BIEC2_15773	1	0	0	0	2	0	0	1	0	0	1	1	1	1	0	0	0	0	0	0	0	0	0	0	0	0	1	1	1	0	0	1	0	0	0	0	0	0	0	1	0	0	0	0	0	0	0
BIEC2_15775	0	2	0	2	0	0	0	0	0	1	1	0	1	0	1	0	1	1	1	2	1	0	1	1	0	1	1	0	0	1	0	0	0	1	0	1	1	1	0	0	1	1	0	2	1	1	1
BIEC2_15776	0	0	1	0	0	0	1	0	1	0	0	1	0	1	0	1	0	1	1	0	0	1	0	1	1	1	0	0	0	1	0	0	2	1	1	1	0	1	0	1	1	1	0	0	0	0	0
BIEC2_15781	0	0	1	0	0	0	1	0	1	0	0	1	0	1	0	1	0	1	1	0	0	1	0	1	1	1	0	0	0	1	0	0	2	1	1	1	0	1	0	1	1	1	0	0	0	0	0
BIEC2_15808	0	0	0	0	0	0	0	0	1	0	0	1	0	1	1	2	0	1	1	0	0	1	1	1	2	1	0	0	1	1	0	1	1	1	2	1	0	1	2	0	1	0	2	0	0	0	0
BIEC2_16708	0	0	0	0	0	0	0	0	1	0	0	1	0	1	0	1	0	1	1	0	0	1	0	1	1	1	0	0	0	1	0	0	1	1	1	1	0	1	0	0	1	0	1	0	0	0	0
BIEC2_15839	0	2	0	2	0	1	0	1	1	2	1	0	1	0	1	0	1	1	1	2	1	0	2	1	1	1	1	0	0	1	0	0	0	1	0	1	2	1	0	0	1	1	1	2	1	1	1
BIEC2_15844	1	0	2	0	2	1	2	1	1	0	1	2	1	2	0	1	1	1	1	0	0	2	0	1	1	1	1	2	1	1	2	1	2	1	1	1	0	1	0	2	1	1	1	0	1	1	1
UKUL74	0	2	0	2	0	1	0	1	1	2	1	0	1	0	1	0	1	1	1	2	1	0	1	1	0	1	1	0	0	1	0	0	0	1	0	1	2	1	0	0	1	1	0	2	1	1	1
BIEC2_16815	2	0	1	0	2	0	1	1	0	0	1	1	1	1	1	0	0	0	0	0	1	0	0	0	0	0	1	1	2	0	0	2	1	0	1	0	0	0	1	2	0	1	0	0	0	1	1
BIEC2_15927	2	0	2	0	2	1	2	1	0	0	1	1	1	1	1	0	1	0	0	0	1	1	1	0	1	0	1	2	2	0	2	2	1	0	1	0	0	0	2	2	0	1	1	0	1	1	1
BIEC2_16864	1	0	0	0	2	1	0	2	1	1	1	1	1	1	1	0	0	0	0	0	0	0	0	0	0	0	1	1	1	0	0	1	0	0	1	0	1	0	1	1	0	0	0	0	0	0	1
BIEC2_16899	0	0	1	0	1	1	1	1	1	1	1	1	0	1	0	2	0	1	0	0	0	1	1	1	1	1	0	0	1	1	0	1	2	1	1	1	1	1	1	1	1	1	2	0	0	0	1
BIEC2_16026	1	0	1	0	1	1	1	2	1	1	1	2	1	2	0	1	0	1	0	0	0	1	1	1	1	1	1	1	1	1	0	1	2	1	2	1	1	1	0	2	1	1	2	0	0	0	1
BIEC2-16045	0	0	1	0	0	1	1	1	1	1	0	1	0	1	0	1	0	1	0	0	0	1	1	1	1	1	0	0	0	1	0	0	2	1	1	1	1	1	0	1	1	1	2	0	0	0	0
BIEC2_16162	0	0	1	0	0	1	1	1	1	1	0	1	0	1	0	1	0	1	0	0	0	1	1	1	1	1	0	0	0	1	0	0	2	1	1	1	1	1	0	1	1	1	2	0	0	0	0
BIEC2_16163	0	0	2	0	0	2	2	1	1	1	0	1	0	1	0	1	1	1	0	0	0	2	1	1	1	1	0	1	1	1	2	1	2	1	1	1	1	1	0	1	1	1	2	0	1	0	0
BIEC2_16198	1	0	1	0	1	1	1	0	0	0	1	0	0	0	0	0	1	0	0	0	1	1	0	0	0	0	0	1	0	0	2	0	0	0	0	0	0	0	0	0	0	0	0	0	1	1	0
BIEC2_17135	0	0	1	0	0	1	1	0	0	0	0	0	0	0	0	0	1	0	0	0	0	1	0	0	1	0	0	1	1	0	2	1	0	0	0	0	0	0	0	0	0	0	0	0	1	0	0
BIEC2_16275	1	0	1	0	1	1	1	0	0	0	1	0	0	0	0	1	1	0	0	0	1	1	1	0	1	0	0	1	NA	0	2	1	0	0	0	0	0	0	0	0	0	0	1	0	1	1	1
BIEC2_16294	1	0	0	0	0	0	0	1	0	0	0	1	1	1	1	0	0	0	0	0	0	0	0	0	1	0	1	1	1	0	0	1	0	0	1	0	0	0	1	1	0	0	0	0	0	0	0
BIEC2_16302	0	0	2	0	0	2	2	1	1	1	0	0	0	0	1	0	1	0	0	0	0	1	0	0	0	0	0	1	0	0	2	0	1	0	0	0	1	0	1	1	0	1	0	0	1	0	0
BIEC2_16328	1	0	1	0	0	0	1	0	0	0	0	0	0	0	1	1	0	0	0	0	1	0	0	0	0	0	0	0	0	0	0	0	1	0	0	0	0	0	1	1	0	1	0	0	0	0	0
BIEC2_16344	0	2	0	2	1	0	0	0	0	1	1	0	1	0	1	0	1	1	1	2	1	0	1	1	0	1	1	0	1	1	0	1	0	1	0	1	1	1	1	0	1	1	0	2	1	1	1
BIEC2_16417	2	0	2	0	1	2	2	2	2	1	1	1	1	1	1	0	1	0	1	0	1	1	0	0	0	0	1	2	2	0	2	2	1	0	1	0	1	0	2	2	0	1	0	0	1	0	1
BIEC2_16420	0	0	1	0	0	1	1	1	1	1	0	0	0	0	1	0	0	0	0	0	0	0	0	0	0	0	0	0	0	0	0	0	1	0	0	0	1	0	1	1	0	1	0	0	0	0	1
BIEC2_16439	1	2	0	2	1	0	0	1	0	1	1	1	2	1	1	0	1	1	1	2	1	0	1	1	1	1	2	1	1	1	0	1	0	1	1	1	1	1	0	1	1	1	0	2	1	2	1
BIEC2_16441	1	0	1	0	1	1	1	0	0	0	1	0	0	0	0	0	1	0	0	0	1	1	0	0	0	0	0	1	0	0	2	0	0	0	0	0	0	0	1	0	0	0	0	0	1	0	0
TBIEC2_17383	0	0	1	0	0	1	1	1	1	1	0	1	0	1	1	2	0	1	0	0	0	1	1	1	1	1	0	0	0	1	0	0	2	1	1	1	1	1	1	1	1	1	2	0	0	0	1
BIEC2-16469	1	0	0	0	1	1	0	1	2	1	1	0	0	0	0	1	0	0	1	0	1	0	0	0	1	0	0	0	0	0	0	0	0	0	0	0	1	0	0	0	0	0	0	0	0	0	0
BIEC2_16470	1	0	0	0	1	1	0	1	2	1	1	0	0	0	0	1	0	0	1	0	1	0	0	0	1	0	0	0	0	0	0	0	0	0	0	0	1	0	0	0	0	0	0	0	0	0	0
BIEC2_16497	0	2	1	2	1	1	1	0	0	1	1	0	1	0	2	0	2	1	1	2	1	1	1	1	0	1	1	1	1	1	2	1	0	1	0	1	1	1	1	0	1	1	0	2	2	1	2
BIEC2_16499	0	2	1	2	1	1	1	0	0	1	1	0	1	0	2	0	2	1	1	2	1	1	1	1	0	1	1	1	1	1	2	1	0	1	0	1	1	1	1	0	1	1	0	2	2	1	2
BIEC2_16512	2	0	1	0	1	0	1	1	1	0	1	1	1	1	0	0	0	0	1	0	1	0	0	0	1	0	1	1	1	0	0	1	1	0	1	0	0	0	0	2	0	1	0	0	0	1	0
BIEC2_16514	0	2	1	2	1	1	1	0	0	1	1	0	1	0	2	0	2	1	1	2	1	1	1	1	0	1	1	1	1	1	2	1	0	1	0	1	1	1	1	0	1	1	0	2	2	1	2
TBIEC2_17459	0	0	1	0	1	1	1	0	0	0	1	0	0	0	1	0	1	0	0	0	0	1	0	0	0	0	0	1	1	0	2	1	0	0	0	0	0	0	1	0	0	0	0	0	1	0	1
BIEC2_16527	0	0	1	0	1	1	1	0	0	0	1	0	0	0	1	0	1	0	0	0	0	1	0	0	0	0	0	1	1	0	2	1	0	0	0	0	0	0	1	0	0	0	0	0	1	0	1
TBIEC2_17469	1	2	0	2	1	0	0	0	0	1	1	0	1	0	1	0	1	1	1	2	2	0	1	1	1	1	1	0	0	1	0	0	0	1	0	1	1	1	0	0	1	1	0	2	1	1	1
BIEC2_16535	0	0	1	0	1	1	1	0	0	0	1	0	0	0	1	0	1	0	0	0	0	1	0	0	0	0	0	1	1	0	2	1	0	0	0	0	0	0	1	0	0	0	0	0	1	0	1
BIEC2_16542	0	0	1	0	1	1	1	0	0	0	1	0	0	0	1	0	1	0	0	0	0	1	0	0	0	0	0	1	1	0	2	1	0	0	0	0	0	0	1	0	0	0	0	0	1	0	1
BIEC2_16564	0	2	0	2	1	0	0	0	0	1	1	0	1	0	1	0	1	1	1	2	1	0	1	1	0	1	1	0	0	1	0	0	0	1	0	1	1	1	0	0	1	1	0	2	1	1	1
BIEC2-16588	0	0	1	0	1	1	1	0	0	0	1	0	0	0	0	0	1	0	0	0	0	1	1	0	0	0	0	1	0	0	2	0	0	0	0	0	0	0	0	0	0	0	1	0	1	0	0
BIEC2_16589	1	0	1	0	1	1	1	0	0	0	1	0	0	0	0	0	1	0	0	0	1	1	1	0	0	0	0	1	0	0	2	0	0	0	0	0	0	0	0	0	0	0	1	0	1	0	0
BIEC2_16592	0	0	0	0	0	0	0	0	0	0	0	1	0	1	1	1	0	1	0	0	0	1	0	1	1	1	0	0	0	1	0	0	1	1	1	1	0	1	2	0	1	0	1	0	0	0	1
BIEC2_16605	1	0	1	0	1	1	1	0	0	0	1	1	0	1	1	1	1	1	0	0	1	2	1	1	1	1	0	1	0	1	2	0	1	1	1	1	0	1	2	0	1	0	2	0	1	1	1
BIEC2_16611	0	0	0	0	0	0	0	0	0	0	0	1	0	1	1	1	0	1	0	0	0	1	0	1	1	1	0	0	0	1	0	0	1	1	1	1	0	1	2	0	1	0	1	0	0	0	1
BIEC2_16631	1	0	1	0	1	1	1	0	0	0	1	1	0	1	1	1	1	1	0	0	1	2	1	1	1	1	0	1	0	1	2	0	1	1	1	1	0	1	2	0	1	0	2	0	1	1	1
BIEC2_16632	1	0	1	0	1	1	1	0	0	0	1	1	0	1	1	1	1	1	0	0	1	2	1	1	1	1	0	1	0	1	2	0	1	1	1	1	0	1	2	0	1	0	2	0	1	1	1
BIEC2_16636	1	0	1	0	1	1	1	0	0	0	1	1	0	1	1	1	1	1	0	0	1	2	1	1	1	1	0	1	0	1	2	0	1	1	1	1	0	1	2	0	1	0	2	0	1	1	1
BIEC2_16658	1	2	0	2	1	1	0	1	2	2	1	0	1	0	1	1	1	1	2	2	2	0	1	1	0	1	1	0	0	1	0	0	0	1	0	1	2	1	0	0	1	1	0	2	1	1	1
BIEC2_16675	0	2	0	2	1	0	0	0	1	1	1	0	1	0	1	0	1	1	2	2	1	0	2	1	1	1	1	0	0	1	0	0	0	1	0	1	1	1	0	0	1	1	1	2	1	1	1
UKUL80	0	2	0	2	1	0	0	0	1	1	1	0	1	0	1	0	1	1	2	2	1	0	2	1	1	1	1	0	0	1	0	0	0	1	0	1	1	1	0	0	1	1	1	2	1	1	1
BIEC2_16707	0	2	0	2	1	0	0	0	1	1	1	0	1	0	1	0	1	1	2	2	1	0	1	1	0	1	1	0	0	1	0	0	0	1	0	1	1	1	0	0	1	1	0	2	1	1	1
BIEC2_16807	2	0	2	0	1	1	2	1	1	0	1	1	1	1	0	0	1	0	1	0	1	1	1	0	1	0	1	2	2	0	2	2	1	0	1	0	0	0	0	2	0	1	1	0	1	1	0
BIEC2_17763	0	0	1	0	0	1	1	0	0	0	0	0	0	0	0	0	1	0	0	0	0	1	0	0	0	0	0	1	0	0	2	0	0	0	0	0	0	0	0	0	0	0	0	0	1	0	0
BIEC2_16836	0	2	0	NA	2	0	0	0	0	1	2	0	1	0	1	0	1	1	1	2	1	0	2	1	1	1	1	0	0	1	0	0	0	1	0	1	1	1	0	0	1	1	1	2	1	2	1
BIEC2_17808	0	0	0	0	0	0	0	0	0	0	0	0	0	0	1	0	0	0	0	0	0	0	0	0	0	0	0	0	1	0	0	1	0	0	0	0	0	0	1	0	0	0	0	0	0	0	1
BIEC2_16884	0	2	0	2	1	0	0	0	1	1	1	0	1	0	1	0	1	1	2	2	1	0	2	1	1	1	1	0	0	1	0	0	0	1	0	1	1	1	0	0	1	1	1	2	1	1	1
BIEC2_17848	0	0	0	0	0	0	0	0	0	0	0	0	0	0	1	0	0	0	0	0	0	0	0	0	0	0	0	0	1	0	0	1	0	0	0	0	0	0	1	0	0	0	0	0	0	0	1
BIEC2_16955	0	0	0	0	0	1	0	1	1	1	0	0	0	0	1	1	0	0	0	0	0	0	0	0	0	0	0	0	1	0	0	1	0	0	0	0	1	0	1	0	0	0	0	0	0	1	1
BIEC2_16971	0	0	1	0	1	1	1	0	0	0	1	1	0	1	1	2	1	1	0	0	0	2	0	1	1	1	0	1	0	1	2	0	1	1	2	1	0	1	2	0	1	0	1	0	1	0	1
BIEC2_16972	0	0	1	0	1	2	1	1	2	1	1	1	0	1	1	2	1	1	1	0	0	2	0	1	1	1	0	1	0	1	2	0	1	1	2	1	1	1	2	0	1	0	1	0	1	0	1
BIEC2_17952	0	2	0	2	1	0	0	0	0	1	1	0	1	0	2	0	1	1	1	2	1	0	1	1	0	1	1	0	0	1	0	0	0	1	0	1	1	1	1	0	1	1	0	2	1	1	2
BIEC2-17024	0	0	0	0	0	0	0	0	0	0	0	1	0	1	0	1	0	1	0	0	0	1	0	1	1	1	0	0	1	1	0	1	1	1	2	1	0	1	1	0	1	0	1	0	0	1	0
BIEC2_17982	1	0	1	0	1	2	1	1	2	1	1	1	0	1	0	2	1	1	1	0	1	2	0	1	1	1	0	1	1	1	2	1	1	1	2	1	1	1	1	0	1	0	1	0	1	1	0
BIEC2_17039	0	2	0	2	2	0	0	0	0	1	2	0	1	0	2	0	1	1	1	2	1	0	1	1	0	1	1	0	0	1	0	0	0	1	0	1	1	1	1	0	1	1	0	2	1	1	2
BIEC2_17041	0	2	0	2	2	0	0	0	0	1	2	0	1	0	2	0	1	1	1	2	1	0	1	1	0	1	1	0	0	1	0	0	0	1	0	1	1	1	1	0	1	1	0	2	1	1	2
BIEC2_17042	0	2	0	2	2	0	0	0	0	1	2	0	1	0	2	0	1	1	1	2	1	0	1	1	0	1	1	0	0	1	0	0	0	1	0	1	1	1	1	0	1	1	0	2	1	1	2
BIEC2-17059	2	0	0	0	0	1	0	2	1	1	0	1	1	1	0	0	0	0	0	0	1	0	1	0	0	0	1	1	1	0	0	1	0	0	0	0	1	0	0	1	0	0	1	0	0	0	0
BIEC2_17060	2	0	0	0	0	1	0	2	1	1	0	1	1	1	0	0	0	0	0	0	1	0	1	0	0	0	1	1	1	0	0	1	0	0	0	0	1	0	0	1	0	0	1	0	0	0	0
BIEC2_17067	2	0	0	0	0	1	0	2	1	1	0	1	1	1	0	0	0	0	0	0	1	0	1	0	0	0	1	1	1	0	0	1	0	0	0	0	1	0	0	1	0	0	1	0	0	0	0
BIEC2_18029	0	2	0	2	1	0	0	0	1	1	1	0	1	0	2	0	1	1	2	2	1	0	1	1	0	1	1	0	1	1	0	1	0	1	0	1	1	1	1	0	1	1	0	2	1	2	2
BIEC2_17088	1	0	1	0	0	1	1	0	0	0	0	0	0	0	0	0	1	0	0	0	1	1	0	0	0	0	0	1	0	0	2	0	0	0	0	0	0	0	0	0	0	0	0	0	1	0	0
TBIEC2_18102	0	0	0	0	0	1	0	1	1	1	0	0	0	0	1	0	0	0	0	0	0	0	0	0	0	0	0	0	0	0	0	0	0	0	0	0	1	0	1	0	0	0	0	0	0	0	0
BIEC2_17181	0	0	1	0	0	1	1	0	0	0	0	0	0	0	0	0	1	0	0	0	0	1	1	0	0	0	0	1	0	0	2	0	0	0	1	0	0	0	0	0	0	0	1	0	1	0	0
BIEC2_17183	0	0	1	0	0	1	1	0	0	0	0	0	0	0	0	1	1	0	0	0	0	1	1	0	0	0	0	1	0	0	2	0	0	0	1	0	0	0	0	0	0	0	1	0	1	0	0
BIEC2_17271	0	2	0	2	1	0	0	0	0	1	1	0	1	0	1	0	1	1	1	2	1	0	1	1	0	1	0	0	0	1	0	0	0	1	0	1	1	1	0	0	1	1	0	2	1	1	1
BIEC2_17292	2	0	0	0	1	1	0	2	1	1	1	2	1	2	1	2	0	1	0	0	1	1	0	1	2	1	1	1	1	1	0	1	1	1	1	1	1	1	2	1	1	0	1	0	0	0	0
BIEC2_17365	1	0	1	0	0	1	1	2	1	1	0	2	1	2	1	2	0	1	0	0	0	1	0	1	1	1	2	1	1	1	0	1	2	1	1	1	1	1	2	2	1	1	1	0	0	0	1
BIEC2_17404	0	0	0	0	0	1	0	1	1	1	0	0	0	0	0	1	0	0	0	0	0	0	0	0	0	0	0	0	0	0	0	0	0	0	0	0	1	0	0	0	0	0	0	0	0	0	0
BIEC2_17405	1	0	2	0	1	1	2	1	1	0	1	1	1	1	1	0	1	0	1	0	0	1	1	0	0	0	2	2	2	0	2	2	1	0	1	0	0	0	1	2	0	1	1	0	1	1	0
BIEC2_17429	1	0	2	0	0	2	2	2	1	1	0	1	1	1	1	1	1	0	0	0	0	1	0	0	0	0	2	2	2	0	2	2	1	0	0	0	1	0	1	2	0	1	0	0	1	0	0
BIEC2_17498	0	0	0	0	1	0	0	0	1	0	1	0	0	0	1	0	0	0	1	0	0	0	0	0	0	0	0	0	1	0	0	1	0	0	1	0	0	0	1	0	0	0	0	0	0	0	0
UKUL82	0	0	0	0	0	1	0	1	1	1	0	0	0	0	0	0	0	0	0	0	0	0	0	0	0	0	0	0	0	0	0	0	0	0	0	0	1	0	0	0	0	0	0	0	0	0	0
UKUL83	1	0	2	0	0	2	2	1	1	1	0	0	0	0	0	0	1	0	0	0	1	1	0	0	1	0	0	1	0	0	2	0	1	0	0	0	1	0	0	1	0	1	0	0	1	0	0
BIEC2_17531	1	0	0	0	1	0	0	1	0	0	1	1	1	1	1	0	0	0	0	0	0	0	1	0	0	0	2	1	1	0	0	1	0	0	1	0	0	0	1	1	0	0	1	0	0	0	0
BIEC2_18519	1	0	1	0	1	1	1	1	0	0	1	2	1	2	1	1	1	1	0	0	0	2	1	1	1	1	2	2	1	1	2	NA	1	1	2	1	0	1	2	1	1	0	2	0	1	0	0
BIEC2_17641	1	0	2	0	0	2	2	2	1	1	0	1	1	1	1	0	1	0	0	0	0	1	0	0	1	0	NA	2	1	0	2	1	1	0	0	0	1	0	1	2	0	1	0	0	1	0	0
BIEC2_18642	0	0	0	0	0	1	0	1	1	1	0	0	0	0	1	0	0	0	0	0	0	0	1	0	0	0	0	0	0	0	0	0	0	0	0	0	1	0	1	0	0	0	1	0	0	0	0
BIEC2_17873	2	0	1	0	0	1	1	1	1	0	0	1	1	1	1	1	1	0	1	0	1	1	1	0	1	0	2	2	2	0	2	2	0	0	0	0	0	0	1	1	0	0	1	0	1	1	0
BIEC2_17913	1	0	1	0	0	1	1	1	1	0	0	1	1	1	0	0	1	0	1	0	0	1	0	0	1	0	2	2	1	0	2	1	0	0	0	0	0	0	0	1	0	0	0	0	1	0	0
BIEC2_17937	1	0	0	0	1	1	0	1	1	1	1	1	0	1	1	2	0	1	0	0	1	1	1	1	1	1	0	0	1	1	0	1	1	1	2	1	1	1	2	0	1	0	2	0	0	1	1
BIEC2-17969	0	0	0	0	1	1	0	1	1	1	1	1	0	1	1	2	0	1	0	0	0	1	1	1	1	1	0	0	1	1	0	1	1	1	2	1	1	1	2	0	1	0	2	0	0	1	1
BIEC2_19004	0	0	0	0	0	0	0	0	1	0	0	1	0	1	0	1	0	1	1	0	0	1	0	1	1	1	0	0	0	1	0	0	1	1	1	1	0	1	1	0	1	0	1	0	0	0	1
BIEC2_18020	0	0	0	0	1	1	0	1	2	1	1	1	0	1	1	2	0	1	1	0	0	1	1	1	1	1	0	0	1	1	0	1	1	1	2	1	1	1	2	0	1	0	2	0	0	1	1
BIEC2_19108	1	0	1	0	0	1	1	1	0	0	0	1	1	1	0	1	1	0	0	0	0	1	0	0	0	0	1	2	1	0	2	1	0	0	0	0	0	0	0	1	0	0	0	0	1	1	0
BIEC2_19123	0	0	0	0	0	1	0	1	1	1	0	0	0	0	0	0	0	0	0	0	0	0	0	0	0	0	0	0	1	0	0	1	0	0	1	0	1	0	0	0	0	0	0	0	0	0	0
BIEC2_18151	0	2	1	2	1	0	1	0	0	1	1	0	1	0	1	0	1	1	1	2	1	0	1	1	0	1	0	0	0	1	0	0	1	1	0	1	1	1	0	1	1	2	0	2	1	1	1
BIEC2_18152	0	2	1	2	1	0	1	0	0	1	1	0	1	0	1	1	1	1	1	2	1	0	1	1	0	1	1	0	0	1	0	0	1	1	0	1	1	1	0	1	1	2	0	2	1	2	1
TBIEC2_19166	0	2	1	2	2	1	1	1	1	2	2	0	1	0	1	0	1	1	1	2	1	0	1	1	0	1	1	0	0	1	0	0	1	1	0	1	2	1	0	1	1	2	0	2	1	1	1
BIEC2_18277	0	0	0	0	1	1	0	1	2	1	1	0	0	0	1	0	0	0	1	0	0	0	0	0	0	0	0	0	1	0	0	1	0	0	0	0	1	0	1	0	0	0	0	0	0	0	0
BIEC2_18316	1	0	0	0	0	0	0	0	0	0	0	1	0	1	0	2	0	1	0	0	1	1	1	1	2	1	1	0	0	1	0	0	1	1	2	1	0	1	1	0	1	0	2	0	0	1	1
BIEC2_18332	1	0	0	0	1	1	0	1	2	1	1	1	0	1	1	2	0	1	1	0	1	1	1	1	2	1	1	0	1	1	0	1	1	1	2	1	1	1	2	0	1	0	2	0	0	1	1
BIEC2_19359	0	0	0	0	0	1	0	1	1	1	0	1	0	1	0	1	0	1	0	0	0	1	0	1	1	1	0	0	0	1	0	0	1	1	1	1	1	1	1	0	1	0	1	0	0	0	1
BIEC2_19365	0	0	0	0	1	0	0	0	0	0	1	0	0	0	1	1	0	0	0	0	0	0	0	0	1	0	1	0	0	0	0	0	0	0	0	0	0	0	1	0	0	0	0	0	0	1	0
BIEC2_18465	0	0	0	0	1	1	0	1	2	1	1	1	0	1	1	2	0	1	1	0	0	1	1	1	2	1	1	0	1	1	0	1	1	1	1	1	1	1	2	0	1	0	2	0	0	1	1
BIEC2_19577	0	0	0	0	1	0	0	0	0	0	1	0	0	0	0	0	0	0	0	0	0	0	0	0	0	0	1	0	1	0	0	1	0	0	0	0	0	0	0	0	0	0	0	0	0	0	0
BIEC2_18609	0	0	0	0	0	1	0	1	1	1	0	0	0	0	1	0	0	0	0	0	0	0	0	0	0	0	0	0	1	0	0	1	0	0	0	0	1	0	1	0	0	0	0	0	0	0	0
BIEC2_18626	0	0	0	0	0	1	0	1	1	1	0	0	0	0	1	0	0	0	0	0	0	0	0	0	0	0	0	0	0	0	0	0	0	0	0	0	1	0	1	0	0	0	0	0	0	0	0
BIEC2_18636	0	0	0	0	0	1	0	1	1	1	0	0	0	0	1	0	0	0	0	0	0	0	0	0	0	0	0	0	0	0	0	0	0	0	0	0	1	0	1	0	0	0	0	0	0	0	0
BIEC2_18756	1	0	0	0	1	1	0	1	2	1	1	1	0	1	1	2	0	1	1	0	1	1	1	1	2	1	1	0	1	1	0	1	1	1	2	1	1	1	2	0	1	0	2	0	0	1	0
BIEC2_18766	1	0	0	0	1	1	0	1	2	1	1	1	0	1	1	2	0	1	1	0	1	1	1	1	2	1	1	0	1	1	0	1	1	1	2	1	1	1	2	0	1	0	2	0	0	1	0
BIEC2_18799	0	0	0	0	1	0	0	0	0	0	1	0	0	0	1	1	0	0	0	0	0	0	0	0	1	0	0	0	1	0	0	1	0	0	1	0	0	0	1	0	0	0	0	0	0	1	0
BIEC2_18843	0	0	0	0	1	1	0	1	2	1	1	0	0	1	1	2	0	1	1	0	0	1	0	1	2	1	0	0	1	1	0	1	1	0	2	1	1	1	2	0	0	0	1	0	0	1	1
BIEC2_18852	0	0	0	0	1	1	0	1	2	1	1	0	0	1	1	2	0	1	1	0	0	1	0	1	2	1	0	0	1	1	0	1	1	0	2	1	1	1	2	0	0	0	1	0	0	1	1
BIEC2_18858	0	0	0	0	1	1	0	1	2	1	1	0	0	1	1	2	0	1	1	0	0	1	0	1	2	1	0	0	1	1	0	1	1	0	2	1	1	1	2	0	0	0	1	0	0	1	1
BIEC2_18883	0	0	0	0	1	1	0	1	2	1	1	0	0	1	1	2	0	1	1	0	0	1	0	1	2	1	0	0	1	1	0	1	1	0	2	1	1	1	2	0	0	0	1	0	0	1	1
BIEC2_19928	0	0	0	0	1	1	0	1	2	1	1	0	0	1	1	2	0	1	1	0	0	1	0	1	2	1	0	0	1	1	0	1	1	0	2	1	1	1	2	0	0	0	1	0	0	1	1
BIEC2_18916	0	2	1	2	1	0	1	0	0	1	1	0	1	0	1	0	1	1	1	2	1	0	1	1	0	1	0	0	0	1	0	0	1	1	0	1	1	1	0	1	1	2	0	2	1	1	1
BIEC2_18926	0	2	1	2	1	0	1	0	0	1	1	0	1	0	1	0	1	1	1	2	1	0	1	1	0	1	0	0	0	1	0	0	1	1	0	1	1	1	0	1	1	2	0	2	1	1	1
TBIEC2_19970	2	0	1	0	1	2	1	2	1	1	1	2	1	1	1	0	1	0	0	0	1	1	1	0	0	0	2	2	2	0	2	2	0	1	1	0	1	0	1	1	1	0	1	0	1	0	1
BIEC2_19982	0	0	0	0	0	0	0	0	1	0	0	0	0	1	0	1	0	1	1	0	0	1	0	1	1	1	0	0	0	1	0	0	1	0	1	1	0	1	1	0	0	0	1	0	0	0	0
BIEC2_19991	0	2	1	2	1	0	1	0	0	1	1	0	1	0	1	0	1	1	1	2	1	0	1	1	0	1	0	0	0	1	0	0	1	1	0	1	1	1	0	1	1	2	0	2	1	1	1
BIEC2_20037	2	0	1	0	0	1	1	1	0	0	0	2	1	1	0	0	1	0	0	0	1	1	1	0	1	0	1	2	1	0	2	1	0	1	0	0	0	0	0	1	1	0	1	0	1	0	0
BIEC2_19074	0	0	0	0	0	0	0	0	0	0	0	0	0	0	1	1	0	0	0	0	0	0	0	0	0	0	1	0	1	0	0	1	0	0	0	0	0	0	1	0	0	0	0	0	0	0	0
BIEC2_19075	0	0	0	0	0	0	0	0	0	0	0	0	0	0	1	1	0	0	0	0	0	0	0	0	0	0	1	0	1	0	0	1	0	0	0	0	0	0	1	0	0	0	0	0	0	0	0
BIEC2_19136	0	2	1	2	1	1	1	1	1	2	1	0	1	0	1	0	1	1	1	2	1	0	1	1	0	1	0	0	0	1	0	0	1	1	0	1	2	1	0	1	1	2	0	2	1	2	1
BIEC2_19162	0	2	1	2	1	1	1	1	1	2	1	0	1	0	1	0	1	1	1	2	1	0	1	1	0	1	0	0	0	1	0	0	1	1	0	1	2	1	NA	1	1	2	0	2	1	2	1
BIEC2_20264	0	2	1	2	1	0	1	0	0	1	1	0	1	0	2	0	1	1	1	2	1	0	1	1	0	1	0	0	1	1	0	1	1	1	0	1	1	1	1	1	1	2	0	2	1	2	1
BIEC2_20360	0	2	1	2	1	0	1	0	0	1	1	0	1	0	1	0	1	1	1	2	1	0	1	1	0	1	0	0	0	1	0	0	1	1	0	1	1	1	0	1	1	2	0	2	1	2	1
BIEC2_20368	0	2	1	2	1	0	1	0	0	1	1	0	1	0	1	0	1	1	1	2	1	0	1	1	0	1	1	0	0	1	0	0	1	1	0	1	1	1	0	1	1	2	0	2	1	2	1
BIEC2_20378	0	0	0	0	0	1	0	1	1	1	0	0	0	1	1	2	0	1	0	0	0	1	0	1	2	1	0	0	1	1	0	1	1	0	2	1	1	1	2	0	0	0	1	0	0	0	1
UKUL86	0	0	0	0	0	0	0	0	0	0	0	0	0	1	0	1	0	1	0	0	0	1	0	1	1	1	0	0	1	1	0	1	1	0	1	1	0	1	1	0	0	0	1	0	0	0	1
BIEC2_19421	0	0	0	0	1	0	0	0	1	0	1	0	0	1	1	1	0	1	1	0	0	1	0	1	2	1	1	0	1	1	0	1	1	0	2	1	0	1	2	0	0	0	1	0	0	1	1
BIEC2_19530	0	0	0	0	1	0	0	0	0	0	1	0	0	1	1	1	0	1	0	0	0	1	0	1	2	1	1	0	0	1	0	0	1	0	1	1	0	1	2	0	0	0	1	0	0	0	0
BIEC2-19549	0	0	0	0	0	0	0	0	0	0	0	0	0	1	1	1	0	1	0	0	0	1	0	1	1	1	1	0	0	1	0	0	1	0	1	1	0	1	2	0	0	0	1	0	0	0	0
BIEC2_19555	0	2	1	2	1	0	1	0	0	1	1	0	1	0	1	0	1	1	1	2	1	0	1	1	0	1	0	0	0	1	0	0	1	1	0	1	1	1	0	1	1	2	0	2	1	1	1
BIEC2_19636	2	0	1	0	1	2	1	2	2	1	1	2	1	1	0	0	1	0	1	0	1	1	1	0	0	0	1	2	2	0	2	2	0	1	0	0	1	0	0	1	1	0	1	0	1	0	0
TBIEC2_20760	0	2	1	2	1	0	1	0	0	1	1	0	1	0	1	0	1	1	1	2	1	0	1	1	1	1	0	0	0	1	0	0	1	1	1	1	1	1	0	1	1	2	0	2	1	1	1
BIEC2_20766	0	2	1	2	1	0	1	0	0	1	1	0	1	0	1	0	1	1	1	2	1	0	1	1	1	1	0	0	0	1	0	0	1	1	1	1	1	1	0	1	1	2	0	2	1	1	1
BIEC2_19678	0	0	0	0	0	0	0	0	0	0	0	0	0	1	1	1	0	1	0	0	0	1	0	1	1	1	1	0	0	1	0	0	1	0	1	1	0	1	2	0	0	0	1	0	0	0	1
BIEC2_19688	0	0	0	0	1	1	0	1	2	1	1	0	0	1	1	2	0	1	1	0	0	1	0	1	1	1	1	0	1	1	0	1	1	0	1	1	1	1	2	0	0	0	1	0	0	0	1
BIEC2_20796	0	0	0	0	0	0	0	0	0	0	1	0	1	1	1	1	0	1	0	0	0	1	0	1	1	2	0	0	0	1	0	0	1	0	2	1	0	1	2	0	0	0	1	1	0	0	1
BIEC2_19738	0	0	0	0	0	1	0	1	1	1	1	0	1	1	1	1	0	1	0	0	0	1	0	1	1	2	0	0	0	1	0	0	1	0	2	1	1	1	2	0	0	0	1	1	0	0	0
BIEC2_20875	0	2	1	2	1	0	1	0	0	1	0	0	0	0	1	0	1	1	1	2	1	0	1	1	0	0	0	0	0	1	0	0	1	1	0	1	1	1	0	1	1	2	0	1	1	1	1
BIEC2_19781	0	2	1	2	1	0	1	0	0	1	0	0	0	0	1	0	1	1	1	2	1	0	1	1	0	0	0	0	0	1	0	0	1	1	0	1	1	1	0	1	1	2	0	1	1	1	1
BIEC2_19829	1	0	1	0	1	2	1	2	1	1	1	2	1	1	0	0	1	0	0	0	0	1	1	0	1	0	2	2	2	0	2	2	0	1	1	0	1	0	0	1	1	0	1	0	1	0	1
BIEC2_19833	1	0	1	0	0	2	1	2	1	1	0	2	1	1	0	0	1	0	0	0	0	1	1	0	1	0	2	2	2	0	2	2	0	1	0	0	1	0	0	1	1	0	1	0	1	0	1
BIEC2_19844	1	0	1	0	0	1	1	1	0	0	0	2	1	1	0	0	1	0	0	0	0	1	1	0	0	0	1	2	1	0	2	1	0	1	1	0	0	0	0	1	1	0	1	0	1	0	0
BIEC2_19848	1	0	0	0	0	0	0	0	0	0	0	0	0	1	0	1	0	1	0	0	1	1	0	1	1	1	0	0	1	1	0	1	1	0	1	1	0	1	1	0	0	0	1	0	0	1	1
BIEC2_19851	1	0	0	0	0	0	0	0	0	0	0	0	0	1	0	1	0	1	0	0	1	1	0	1	1	1	0	0	1	1	0	1	1	0	1	1	0	1	1	0	0	0	1	0	0	1	1
BIEC2-19852	1	0	0	0	0	0	0	0	0	0	0	0	0	1	0	1	0	1	0	0	1	1	0	1	1	1	0	0	1	1	0	1	1	0	1	1	0	1	1	0	0	0	1	0	0	1	1
BIEC2_19856	0	2	1	2	2	0	1	0	1	1	2	0	1	0	2	1	1	1	2	2	1	0	1	1	0	1	0	0	0	1	0	0	1	1	0	1	1	1	1	1	1	2	0	2	1	1	1
BIEC2_19858	0	2	1	2	2	0	1	0	1	1	2	0	1	0	2	1	1	1	2	2	1	0	1	1	0	1	0	0	0	1	0	0	1	1	0	1	1	1	1	1	1	2	0	2	1	1	1
BIEC2-19862	1	0	0	0	0	0	0	0	0	0	0	0	0	1	0	1	0	1	0	0	1	1	0	1	1	1	0	0	0	1	0	0	1	0	1	1	0	1	1	0	0	0	1	0	0	0	0
TBIEC2_21020	1	2	1	2	1	0	1	0	0	1	0	0	0	0	1	0	1	1	1	2	2	0	1	1	0	0	0	0	0	1	0	0	1	1	0	1	0	1	0	1	0	1	0	1	1	1	1
TBIEC2_21027	1	0	1	0	0	1	1	1	0	0	1	2	2	1	1	1	1	1	0	0	0	1	1	0	1	1	2	2	1	0	2	1	0	1	1	0	1	0	1	1	2	0	1	1	1	0	0
TBIEC2_21036	1	2	1	2	1	0	1	0	0	1	0	0	0	0	1	0	1	1	1	2	2	0	1	1	0	0	0	0	0	1	0	0	1	1	1	1	0	1	0	1	0	1	0	1	1	1	1
BIEC2_19908	1	0	1	1	1	1	1	1	0	0	1	2	2	1	1	1	1	2	1	1	1	1	1	1	1	1	2	2	1	0	2	1	0	1	1	0	1	1	1	1	2	0	1	1	1	0	0
TBIEC2_21061	1	0	1	1	1	1	1	1	0	0	1	2	2	1	1	1	1	2	1	1	1	1	1	1	1	1	2	2	1	0	2	1	0	1	1	0	1	1	1	1	2	0	1	1	1	0	0
BIEC2_19919	1	2	1	1	1	0	1	0	0	1	1	0	0	0	1	1	1	0	0	1	1	0	1	0	0	0	0	0	0	1	0	0	1	1	0	1	0	0	0	1	0	1	0	1	1	1	1
BIEC2_21092	1	0	1	0	0	1	1	1	0	0	1	2	2	1	1	0	1	0	0	0	0	1	0	0	0	1	1	2	1	0	2	1	0	1	0	0	1	0	1	1	0	0	0	1	1	0	0
BIEC2-19943	1	2	1	1	0	1	1	1	1	2	0	0	0	1	1	1	1	0	0	1	1	1	1	1	2	1	1	0	0	2	0	0	2	1	0	2	1	1	1	1	0	1	1	1	1	1	2
BIEC2_20038	0	0	0	0	1	0	0	0	0	0	2	0	1	0	1	1	0	1	0	0	0	0	1	0	1	1	1	0	1	0	0	1	0	0	1	0	1	0	1	0	2	0	1	1	0	0	0
BIEC2_20045	1	0	1	0	0	1	1	1	1	0	0	2	1	1	0	1	1	0	1	0	0	1	0	0	0	0	1	2	1	0	2	1	0	1	1	0	0	0	0	1	1	1	0	0	1	0	2
TBIEC2_21246	1	2	0	1	1	1	0	1	1	2	1	0	0	0	1	0	1	0	0	1	1	0	1	0	1	0	0	0	1	1	0	1	0	1	0	1	1	0	0	0	0	0	0	1	1	2	0
TBIEC2_21261	1	2	0	1	1	1	0	1	1	2	1	0	0	0	1	0	1	0	0	1	1	0	1	0	1	0	0	0	1	1	0	1	0	1	1	1	1	0	0	0	0	0	0	1	1	2	1
BIEC2_20104	2	2	1	1	0	NA	1	1	0	1	0	2	1	1	1	2	2	1	0	1	1	1	2	0	0	0	1	2	1	1	2	NA	0	2	1	1	0	0	0	1	1	0	1	1	2	1	1
BIEC2_20123	1	2	1	1	0	0	1	0	0	1	1	0	1	0	2	1	1	1	0	1	1	0	2	0	0	1	1	0	0	1	0	0	1	1	1	1	1	0	1	1	1	1	1	2	1	1	0
BIEC2_20129	1	2	1	1	0	0	1	0	0	1	1	0	1	0	2	1	1	1	0	1	1	0	2	0	0	1	1	0	0	1	0	0	1	1	1	1	1	0	1	1	1	1	1	2	1	1	0
BIEC2_20133	1	2	1	1	0	0	1	0	0	1	1	0	1	0	2	1	1	1	0	1	1	0	2	0	0	1	1	0	0	1	0	0	1	1	1	1	1	0	1	1	2	1	1	2	1	1	0
BIEC2_20135	1	2	1	1	0	0	1	0	0	1	1	0	1	0	2	1	1	1	0	1	1	0	2	0	0	1	1	0	0	1	0	0	1	1	1	1	1	0	1	1	2	1	1	2	1	1	0
BIEC2_20138	1	0	1	0	0	1	1	1	0	0	NA	2	1	1	0	0	1	0	0	0	0	1	0	0	0	0	1	2	1	0	2	1	0	1	0	0	0	0	0	1	0	0	0	0	1	0	1
BIEC2_20142	0	0	0	1	NA	0	0	0	0	0	0	0	0	1	0	0	0	1	1	1	1	1	0	2	1	NA	0	0	0	1	0	0	1	0	0	1	0	2	1	0	0	0	1	0	0	0	0
BIEC2-20143	1	2	1	1	0	0	1	0	0	1	1	0	1	0	2	0	1	0	0	1	1	0	1	0	0	1	1	0	0	1	0	0	1	1	0	1	1	0	1	1	1	1	0	2	1	1	0
BIEC2_20151	0	0	0	1	2	0	0	0	0	0	1	0	0	1	0	0	0	1	1	1	1	1	0	2	1	1	0	0	0	1	0	0	1	0	1	1	0	2	1	0	0	0	1	0	0	0	0
BIEC2_20163	0	0	0	0	0	1	0	1	1	1	0	0	0	0	0	0	0	0	0	0	0	0	0	0	1	0	0	0	0	0	0	0	0	0	0	0	1	0	0	0	0	0	0	0	0	0	0
BIEC2_20184	0	0	0	0	1	1	0	1	1	1	1	0	0	0	0	1	0	0	0	0	0	0	0	0	0	0	0	0	0	0	0	0	0	0	0	0	1	0	0	0	0	0	0	0	0	0	0
BIEC2_20221	0	2	1	1	0	0	1	0	0	1	0	0	0	1	1	0	1	0	0	1	0	1	1	1	1	1	1	0	0	2	0	0	2	1	0	2	1	1	1	1	0	1	1	1	1	1	0
BIEC2-20226	1	0	1	0	0	1	1	1	0	0	1	2	2	1	1	2	1	1	0	0	0	1	1	0	0	1	1	2	1	0	2	1	0	1	1	0	0	0	1	1	1	0	1	1	1	0	1
BIEC2_20280	0	0	0	1	2	1	0	1	2	1	2	0	1	0	1	1	0	1	2	1	NA	0	0	1	1	1	0	0	1	0	0	1	0	0	1	0	1	1	1	0	1	1	0	1	0	1	1
BIEC2_20319	0	0	0	0	0	0	0	0	0	0	1	0	1	0	1	0	0	0	0	0	0	0	0	0	1	1	0	0	0	0	0	0	0	0	0	0	0	0	1	0	0	0	0	1	0	0	0
BIEC2_20328	0	0	0	0	0	1	0	1	2	1	1	0	1	0	1	0	0	0	1	0	0	0	0	0	1	1	0	0	0	0	0	0	0	0	0	0	1	0	1	0	1	1	0	1	0	0	0
BIEC2_21638	1	0	1	1	2	0	1	0	0	0	1	0	0	0	0	0	0	1	1	1	2	0	0	1	0	0	0	0	0	0	0	0	1	0	1	0	0	1	0	1	0	1	0	0	0	1	0
BIEC2_20397	1	0	1	1	1	0	1	0	0	0	0	0	0	0	0	0	0	1	1	1	2	0	0	1	0	0	0	0	0	0	0	0	1	0	0	0	0	1	0	1	0	1	0	0	0	1	0
BIEC2_20455	1	2	1	2	1	0	1	0	0	1	0	0	0	1	1	0	1	1	1	2	2	1	1	2	1	1	1	0	0	2	0	0	2	1	0	2	1	2	1	1	1	1	1	1	1	2	0
BIEC2_20460	1	0	1	1	1	0	1	0	0	0	0	0	0	0	0	0	0	1	1	1	2	0	0	1	0	0	0	0	0	0	0	0	1	0	0	0	0	1	0	1	0	1	0	0	0	1	0
BIEC2_20464	1	2	1	2	1	0	1	0	0	1	0	0	0	1	1	0	1	1	1	2	2	1	1	2	1	1	1	0	0	2	0	0	2	1	0	2	1	2	1	1	1	1	1	1	1	2	0
BIEC2_20528	0	2	0	1	0	0	0	0	0	1	0	0	0	1	1	0	1	0	0	1	0	1	1	1	1	1	1	0	0	2	0	0	1	1	0	2	1	1	1	0	0	0	1	1	1	1	0
BIEC2_20529	1	0	1	0	1	1	1	1	0	0	2	2	2	1	1	2	1	1	0	0	0	1	1	0	0	1	1	2	2	0	2	2	0	1	2	0	0	0	1	1	2	0	1	1	NA	0	2
BIEC2_20661	0	0	0	0	1	1	0	1	2	1	1	0	0	0	0	0	0	0	1	0	0	0	0	0	1	0	0	0	0	0	0	0	0	0	0	0	1	0	0	0	0	1	0	0	0	0	1
BIEC2_20684	1	0	1	1	2	0	1	0	1	0	1	0	0	0	0	1	0	2	2	1	2	0	1	1	1	0	0	0	0	0	0	0	1	0	1	0	0	1	0	1	1	2	1	0	0	1	0
BIEC2_20693	0	2	0	1	0	0	0	0	0	1	0	0	0	1	1	0	1	0	0	1	0	1	1	1	1	1	1	0	1	2	0	1	1	1	0	2	1	1	1	0	0	0	1	1	1	1	1
BIEC2_20711	0	2	0	1	0	0	0	0	0	1	0	0	0	1	1	0	1	0	0	1	0	1	1	1	1	1	1	0	1	2	0	1	1	1	0	2	1	1	1	0	0	0	1	1	1	1	1
BIEC2_20718	1	0	1	1	2	0	1	0	1	0	2	0	1	0	1	2	0	2	2	1	2	0	1	1	0	1	0	0	0	0	0	0	1	0	2	0	0	1	1	1	1	2	1	1	0	1	0
BIEC2_20722	0	2	0	1	0	0	0	0	0	1	0	0	0	1	1	0	1	0	0	1	0	1	1	1	1	1	1	0	1	2	0	1	1	1	1	2	1	1	1	0	0	0	1	1	1	1	0
BIEC2_22036	1	0	1	1	2	1	1	1	1	1	2	0	1	0	1	2	0	2	1	1	2	0	1	1	1	1	0	0	0	0	0	0	1	0	1	0	1	1	1	1	1	1	1	1	0	1	0
BIEC2_22075	0	2	0	1	1	1	0	1	2	2	2	0	1	1	2	0	1	0	1	1	0	1	1	1	2	2	1	0	0	2	0	0	1	1	1	2	2	1	2	0	1	1	1	2	1	1	0
BIEC2_20804	0	2	0	1	1	0	0	0	0	1	2	0	1	1	2	1	1	0	0	1	0	1	1	1	2	2	1	0	0	2	0	0	1	1	0	2	1	1	2	0	0	0	1	2	1	1	0
BIEC2_20807	0	0	0	0	0	0	0	0	0	0	1	0	1	0	1	0	0	0	0	0	0	0	0	0	0	1	0	0	0	0	0	0	0	0	0	0	0	0	1	0	0	0	0	1	0	0	0
BIEC2_20813	0	0	0	0	0	1	0	1	2	1	0	0	0	0	0	1	0	0	1	0	0	0	1	0	1	0	0	0	0	0	0	0	0	0	0	0	1	0	0	0	1	1	1	0	0	0	0
BIEC2_20817	0	0	0	0	0	1	0	1	2	1	0	0	0	0	0	1	0	0	1	0	0	0	1	0	1	0	0	0	1	0	0	1	0	0	1	0	1	0	0	0	1	1	1	0	0	0	0
BIEC2_20823	1	2	1	2	1	0	1	0	0	1	0	0	0	1	1	0	1	1	1	2	2	1	1	2	1	1	1	0	0	2	0	0	2	1	1	2	1	2	1	1	1	1	1	1	1	2	0
BIEC2_20827	1	2	1	2	1	0	1	0	0	1	0	0	0	1	1	0	1	1	1	2	2	1	1	2	1	1	1	0	0	2	0	0	2	1	1	2	1	2	1	1	1	1	1	1	1	2	0
BIEC2_20835	1	0	1	0	1	2	1	2	2	1	2	2	2	1	1	1	1	1	1	0	0	1	1	0	0	1	1	2	2	0	2	2	0	1	1	0	1	0	1	1	1	1	1	1	1	0	2
BIEC2_20851	1	0	1	0	1	1	1	1	0	0	2	2	2	1	1	2	1	1	0	0	0	1	1	0	1	1	1	2	2	0	2	2	0	1	0	0	0	0	1	1	1	0	1	1	1	0	2
BIEC2_20871	0	0	0	0	0	0	0	0	0	0	1	0	1	0	1	0	0	0	0	0	0	0	0	0	0	1	0	0	0	0	0	0	0	0	0	0	0	0	1	0	0	0	0	1	0	0	0
BIEC2_20878	1	0	1	0	1	2	1	2	2	1	2	2	2	1	1	2	1	1	1	0	0	1	0	0	0	1	1	2	2	0	2	2	0	1	1	0	1	0	1	1	0	1	0	1	1	0	2
BIEC2-20880	1	0	1	0	1	2	1	2	2	1	2	2	2	1	1	2	1	1	1	0	0	1	0	0	0	1	1	2	2	0	2	2	0	1	1	0	1	0	1	1	0	1	0	1	1	0	2
BIEC2_20895	0	0	0	0	0	0	0	0	0	0	1	0	1	0	1	0	0	0	0	0	0	0	0	0	0	1	0	0	0	0	0	0	0	0	0	0	0	0	1	0	0	0	0	1	0	0	0
BIEC2_20898	0	0	0	0	0	0	0	0	0	0	1	0	1	0	1	0	0	0	0	0	0	0	0	0	0	1	0	0	0	0	0	0	0	0	0	0	0	0	1	0	0	0	0	1	0	0	0
BIEC2_20899	0	0	0	0	0	0	0	0	0	0	1	0	1	0	1	0	0	0	0	0	0	0	0	0	0	1	0	0	0	0	0	0	0	0	0	0	0	0	1	0	0	0	0	1	0	0	0
BIEC2-20920	1	0	1	0	0	2	1	1	2	1	0	2	1	1	0	1	1	1	1	0	0	1	0	0	0	0	1	2	1	0	2	1	0	1	1	0	1	0	0	1	0	1	0	0	1	0	2
BIEC2_20932	0	0	0	0	1	0	0	0	0	0	2	0	1	0	1	0	0	0	0	0	0	0	0	0	0	1	0	0	1	0	0	1	0	0	0	0	0	0	1	0	0	0	0	1	0	0	0
BIEC2_20938	0	0	0	0	1	0	0	0	0	0	2	0	1	0	1	0	0	0	0	0	0	0	0	0	0	1	0	0	1	0	0	1	0	0	0	0	0	0	1	0	0	0	0	1	0	0	0
BIEC2_20943	0	0	0	0	1	0	0	0	1	0	2	0	1	0	1	0	0	0	1	0	0	0	0	0	0	1	0	0	1	0	0	1	0	0	0	0	0	0	1	0	0	1	0	1	0	0	0
BIEC2_20953	1	0	1	0	1	1	1	0	1	0	2	2	2	1	1	1	1	1	1	0	0	1	0	0	0	1	1	2	2	0	1	2	0	1	0	0	0	0	1	1	0	1	0	1	1	0	1
BIEC2_20959	1	0	1	0	1	1	1	0	1	0	2	2	2	1	1	2	1	1	1	0	0	1	0	0	0	1	1	2	2	0	1	2	0	1	1	0	0	0	1	1	1	1	0	1	1	0	1
BIEC2_20988	1	0	1	0	1	2	1	2	2	1	1	2	1	1	0	2	NA	1	1	0	0	1	1	0	1	0	1	2	2	0	1	2	0	1	1	0	1	0	0	NA	2	1	1	0	1	0	1
BIEC2_20996	1	0	1	0	1	1	1	1	1	0	1	2	1	1	0	NA	1	1	1	0	0	1	1	0	1	0	1	NA	1	0	1	1	0	1	1	0	0	0	0	1	2	1	1	0	1	0	1
BIEC2_21003	0	0	0	0	1	1	0	1	1	1	1	0	0	0	0	1	0	0	0	0	0	0	0	0	1	0	1	0	0	0	1	0	0	0	0	0	1	0	0	0	0	0	0	0	0	0	1
BIEC2_22309	1	2	0	2	1	0	0	0	0	1	1	0	1	1	1	0	1	1	1	2	2	1	1	2	1	2	1	0	0	2	1	0	1	1	1	2	1	2	2	0	0	0	1	2	1	2	1
BIEC2_21032	0	0	0	0	0	0	0	0	0	0	1	0	NA	0	1	0	0	0	0	0	0	0	0	0	0	1	1	0	0	0	1	0	0	0	0	0	0	0	1	0	0	0	0	NA	0	0	1
BIEC2_22321	1	2	0	2	1	0	0	0	0	1	0	0	0	1	0	0	1	1	1	2	2	1	1	2	1	1	0	0	0	2	0	0	1	1	1	2	1	2	1	0	0	0	1	1	1	2	0
BIEC2_22332	1	2	0	2	1	0	0	0	0	1	0	0	0	1	0	0	1	1	1	2	2	1	1	2	1	1	0	0	0	2	0	0	1	1	1	2	1	2	1	0	0	0	1	1	1	2	0
BIEC2_21080	0	2	0	1	0	0	0	0	0	1	1	0	1	1	2	0	1	0	0	1	0	1	1	1	1	2	1	0	1	2	1	1	1	1	1	2	0	1	2	0	0	0	0	2	1	1	1
BIEC2-21103	1	0	1	0	0	1	1	0	0	0	0	2	1	1	1	1	1	1	0	0	0	1	0	0	1	0	1	2	2	0	1	2	0	1	1	0	0	0	0	1	0	0	0	0	1	0	1
BIEC2-21106	1	0	0	1	1	1	0	2	2	1	0	0	0	0	0	1	0	1	2	1	2	0	1	1	0	0	0	0	0	0	0	0	0	0	0	0	2	1	0	0	1	1	2	0	0	1	0
BIEC2_21107	1	0	0	1	1	1	0	2	2	1	0	0	0	0	1	1	0	1	2	1	2	0	1	1	0	0	0	0	0	0	0	0	0	0	0	0	2	1	0	0	1	1	2	0	0	1	0
BIEC2_21115	1	0	0	1	2	0	0	1	0	0	1	0	0	0	0	1	0	1	1	1	2	0	1	1	0	0	0	0	0	0	0	0	0	0	0	0	1	1	0	0	1	0	2	0	0	1	0
BIEC2_22398	0	0	0	0	0	0	0	0	0	0	1	0	1	0	1	0	0	0	0	0	0	0	0	0	0	1	1	0	0	0	1	0	0	0	0	0	0	0	1	0	0	0	0	1	0	0	1
BIEC2_22405	1	0	0	1	2	1	0	2	2	1	1	0	0	0	0	1	0	1	2	1	2	0	1	1	0	0	0	0	1	0	0	1	0	0	1	0	2	1	0	0	1	1	2	0	0	1	0
BIEC2_21153	0	0	0	0	NA	1	0	1	1	1	1	0	1	0	1	0	0	0	0	0	0	0	0	0	0	1	1	0	0	0	1	0	0	0	0	0	1	0	1	0	0	0	0	1	0	0	1
BIEC2_21154	0	0	0	0	0	1	0	1	1	1	1	0	1	0	1	0	0	0	0	0	0	0	0	0	0	1	1	0	0	0	1	0	0	0	0	0	1	0	1	0	0	0	0	1	0	0	1
BIEC2-21155	0	0	0	0	0	1	0	1	1	1	1	0	1	0	1	0	0	0	0	0	0	0	0	0	0	1	1	0	0	0	1	0	0	0	0	0	1	0	1	0	0	0	0	1	0	0	1
BIEC2_21166	0	0	1	0	0	1	1	1	2	1	1	0	1	0	2	0	0	0	1	0	0	0	0	0	0	1	1	0	1	0	1	1	1	0	0	0	1	0	1	1	1	2	0	1	0	0	1
BIEC2_21173	1	0	0	1	1	0	0	1	0	0	0	0	0	0	0	1	0	1	1	1	2	0	1	1	0	0	0	0	0	0	0	0	0	0	1	0	1	1	0	0	1	0	2	0	0	1	0
BIEC2_21174	1	0	1	1	1	1	1	2	2	1	0	0	0	0	1	1	0	1	2	1	2	0	1	1	0	0	0	0	1	0	0	1	1	0	1	0	2	1	0	1	2	2	2	0	0	1	0
BIEC2_21175	1	0	1	1	1	1	1	2	2	1	0	0	0	0	1	1	0	1	2	1	2	0	1	1	0	0	0	0	1	0	0	1	1	0	1	0	2	1	0	1	2	2	2	0	0	1	0
BIEC2_21191	0	2	1	1	1	0	1	0	0	1	1	0	0	1	0	0	1	0	0	1	0	1	1	1	2	1	0	0	1	2	0	1	2	1	1	2	0	1	1	1	1	1	0	1	1	1	0
BIEC2_21202	1	0	2	0	0	1	2	1	0	0	1	2	2	1	1	1	1	1	0	0	0	1	1	0	0	1	2	2	1	0	2	1	1	1	0	0	0	0	1	2	2	1	1	1	1	0	2
BIEC2_21206	0	2	0	1	0	0	0	0	0	1	0	0	0	1	0	0	1	0	0	1	0	1	1	1	1	1	0	0	0	2	0	0	1	1	1	2	0	1	1	0	0	0	0	1	1	1	0
BIEC2_21208	0	2	0	1	0	0	0	0	0	1	0	0	0	NA	0	0	1	0	0	1	0	1	1	1	1	1	0	0	1	2	0	1	1	1	1	2	0	1	1	0	0	0	0	1	1	1	0
BIEC2_21224	2	0	1	1	1	1	1	1	0	0	0	2	1	1	0	2	1	2	1	1	2	1	1	1	0	0	1	2	1	0	1	1	0	1	0	0	1	1	0	1	1	0	2	0	1	1	1
BIEC2_22515	0	0	1	0	0	1	1	1	2	1	0	0	0	0	0	0	0	0	1	0	0	0	0	0	0	0	0	0	0	0	0	0	1	0	1	0	1	0	0	1	1	2	0	0	0	0	0
BIEC2-21255	1	2	1	1	1	1	1	1	2	2	1	0	0	1	1	0	1	0	1	1	1	1	1	1	1	1	0	0	1	2	0	1	2	1	2	2	2	1	1	1	1	2	0	1	1	1	0
BIEC2_21262	0	2	0	1	0	0	0	0	0	1	0	0	0	1	0	0	1	0	0	1	0	1	1	1	1	1	0	0	0	2	0	0	1	1	1	2	0	1	1	0	0	0	0	1	1	1	0
BIEC2_21275	1	0	0	0	0	1	0	1	1	1	0	0	0	0	0	0	0	0	0	0	1	0	0	0	1	0	0	0	1	0	0	1	0	0	0	0	2	0	0	0	0	0	0	0	0	0	0
BIEC2-21288	1	0	0	0	0	1	0	1	1	1	0	0	0	0	0	0	0	0	0	0	1	0	0	0	1	0	0	0	0	0	0	0	0	0	0	0	2	0	0	0	0	0	0	0	0	0	0
BIEC2_22597	0	2	0	1	0	0	0	0	0	1	0	0	0	1	0	0	1	0	0	1	0	1	1	1	1	1	0	0	1	2	0	1	1	1	1	2	0	1	1	0	0	0	0	1	1	1	0
BIEC2_22614	1	2	0	1	0	0	0	0	0	1	1	0	1	0	0	0	1	0	0	1	1	1	1	1	1	2	0	0	0	2	0	0	1	1	2	2	1	1	1	0	0	0	0	2	1	2	0
BIEC2_22615	1	2	0	1	0	0	0	0	0	1	1	0	1	0	0	0	1	0	0	1	1	1	1	1	1	2	0	0	0	2	0	0	1	1	2	2	1	1	1	0	0	0	0	2	1	2	0
BIEC2_21333	0	0	0	0	1	0	0	0	0	0	1	0	0	0	NA	0	0	0	0	0	0	0	0	0	0	0	1	0	1	0	0	1	0	0	0	0	0	0	1	0	1	0	0	0	0	0	0
BIEC2_21339	0	0	0	0	1	0	0	0	1	0	1	0	0	0	NA	0	0	0	1	0	0	0	0	0	1	0	1	0	1	0	0	1	0	0	0	0	0	0	1	0	1	1	0	0	0	0	0
BIEC2_21340	0	0	0	0	1	0	0	0	1	0	1	0	0	0	2	0	0	0	1	0	0	0	0	0	1	0	1	0	1	0	0	1	0	0	0	0	0	0	1	0	1	1	0	0	0	0	0
BIEC2_22630	0	0	0	0	1	0	0	0	0	0	1	0	0	0	2	0	0	0	0	0	0	0	0	0	1	0	1	0	1	0	0	1	0	0	0	0	0	0	1	0	1	0	0	0	0	0	0
BIEC2_21355	0	2	0	1	0	1	0	1	1	2	1	0	1	0	0	0	1	0	0	1	0	1	1	1	1	2	0	0	0	2	0	0	1	1	1	2	1	1	1	0	0	0	0	2	1	2	0
BIEC2_21363	1	0	0	0	1	1	0	1	1	1	1	0	0	0	0	0	0	0	0	0	1	0	0	0	0	0	0	0	1	0	0	1	0	0	0	0	2	0	0	0	0	0	0	0	0	0	0
BIEC2-21398	1	2	0	1	0	1	0	1	1	2	1	0	1	0	1	0	1	0	0	1	1	1	1	1	2	2	0	0	1	2	0	1	1	1	1	1	2	1	1	0	1	0	0	2	1	2	0
BIEC2_22691	1	2	0	1	0	1	0	1	1	2	1	0	1	0	2	0	1	0	0	1	1	1	1	1	2	2	1	0	1	2	0	1	1	1	1	1	2	1	2	0	1	0	0	2	1	2	0
BIEC2-21406	1	1	0	0	0	0	0	0	0	1	1	0	1	0	0	0	1	0	0	0	1	1	0	1	1	2	0	0	0	2	0	0	1	1	1	1	1	1	1	0	1	0	0	1	1	2	0
BIEC2_22705	0	1	0	0	0	0	0	0	0	1	1	0	1	0	0	0	1	0	0	0	0	1	0	1	1	2	0	0	0	2	0	0	1	1	1	1	0	1	1	0	1	0	0	1	1	2	0
BIEC2_21437	1	2	0	1	1	1	0	1	1	2	2	0	1	0	2	0	1	0	0	1	1	1	1	1	1	2	1	0	1	2	NA	1	1	1	2	1	2	1	2	0	1	0	0	2	1	2	0
BIEC2_22745	0	1	0	0	0	0	0	0	0	1	1	0	1	0	0	0	1	0	0	0	0	1	0	1	1	2	0	0	0	2	0	0	1	1	1	1	0	1	1	0	0	0	0	1	1	2	0
BIEC2_21484	2	0	2	1	1	1	2	1	0	0	0	2	1	2	0	2	1	2	1	1	2	1	1	1	0	0	1	2	1	0	1	1	1	1	0	1	1	1	0	2	1	1	2	0	1	0	1
BIEC2_21487	0	2	0	1	0	1	0	1	1	2	1	0	1	0	1	0	1	NA	0	1	0	1	1	1	2	2	0	NA	0	2	1	0	1	1	1	1	1	1	1	0	0	0	0	2	1	2	1
BIEC2-21491	0	1	0	0	0	0	0	0	0	1	1	0	1	0	0	0	1	0	0	0	0	0	0	0	0	1	0	0	0	1	0	0	0	1	0	0	0	0	0	0	0	0	0	1	1	2	0
BIEC2_21496	0	1	0	0	1	0	0	0	0	1	2	0	1	0	0	0	1	0	0	0	0	1	0	1	1	2	0	0	0	2	0	0	1	NA	1	1	0	1	1	0	0	0	0	1	1	2	0
BIEC2_21502	0	1	0	0	0	0	0	0	0	1	1	0	1	0	0	0	1	0	0	0	0	0	0	0	0	1	0	0	0	1	0	0	0	1	0	0	0	0	0	0	0	0	0	1	1	2	0
BIEC2_22808	0	1	0	0	0	1	0	1	1	2	1	0	1	0	0	0	1	0	0	0	0	0	0	0	0	1	0	0	0	1	0	0	0	1	0	0	1	0	0	0	0	0	0	1	1	2	0
UKUL89	0	1	0	0	1	1	0	1	1	2	2	0	1	0	1	0	1	0	0	0	0	0	0	0	1	1	1	0	0	1	1	0	0	1	0	0	1	0	1	0	0	0	1	1	1	2	1
BIEC2_21563	0	1	0	0	0	0	0	0	0	1	1	0	1	0	0	0	1	0	0	0	0	0	0	0	0	1	0	0	0	1	0	0	0	1	0	0	0	0	0	0	0	0	0	1	1	2	0
BIEC2_21577	0	1	0	0	0	0	0	0	0	1	1	0	1	0	0	0	1	0	0	0	0	0	0	0	0	1	0	0	0	1	0	0	0	1	0	0	0	0	0	0	0	0	0	1	1	NA	0
BIEC2_21579	0	2	0	1	1	0	0	0	0	1	2	0	1	0	2	0	1	0	0	1	0	1	1	1	2	2	1	0	1	2	1	1	1	1	1	1	0	1	2	0	1	0	1	2	1	2	0
BIEC2_22878	2	0	2	1	1	1	2	1	0	0	0	2	1	2	0	2	1	2	1	1	2	1	1	1	0	0	1	2	1	0	1	1	1	1	1	1	1	1	0	2	1	1	1	0	1	0	2
BIEC2_21607	1	0	0	1	1	0	0	0	0	0	0	0	0	0	0	1	0	1	1	1	2	1	0	2	1	1	0	0	1	1	0	1	1	0	1	1	1	2	1	0	1	0	0	0	0	0	0
BIEC2_21609	0	0	0	0	1	0	0	0	0	0	1	0	0	0	1	0	0	0	0	0	0	0	0	0	0	0	1	0	0	0	0	0	0	0	1	0	0	0	1	0	0	0	1	0	0	0	0
BIEC2-21627	1	0	0	1	2	0	0	0	0	0	1	0	0	0	1	1	0	1	1	1	2	2	0	2	1	1	1	0	1	1	0	1	1	0	2	1	1	2	2	0	1	0	1	0	0	0	0
TBIEC2_22947	1	0	0	1	2	0	0	0	0	0	1	0	0	0	1	1	0	1	1	1	2	2	0	2	1	1	1	0	1	1	0	1	1	0	2	1	1	2	2	0	1	0	1	0	0	0	0
TBIEC2_22962	1	0	0	1	2	1	0	1	1	1	1	0	0	0	1	1	0	1	1	1	2	2	0	2	1	1	1	0	1	1	0	1	1	0	2	1	2	2	2	0	1	0	1	0	0	0	0
TBIEC2_22966	1	0	0	1	2	1	0	1	1	1	1	0	0	0	1	1	0	1	1	1	2	2	0	2	1	1	1	0	1	1	0	1	1	0	2	1	2	2	2	0	1	0	1	0	0	0	0
BIEC2_21676	1	0	0	1	2	1	0	1	1	1	1	0	0	0	1	1	0	1	1	1	2	2	0	2	1	1	1	0	1	1	0	1	1	0	2	1	2	2	2	0	1	0	1	0	0	0	0
BIEC2_23013	0	2	0	1	1	1	0	1	2	2	2	0	1	0	1	0	1	0	1	1	0	1	1	1	2	2	0	0	0	2	1	0	1	1	1	1	1	1	1	0	0	1	0	2	1	2	0
BIEC2_23023	1	0	0	1	2	1	0	1	1	1	1	0	0	0	0	1	0	1	1	1	2	1	0	1	0	0	0	0	1	0	1	1	0	0	0	0	2	1	0	0	1	0	0	0	0	0	0
BIEC2_21723	0	2	0	1	0	0	0	0	1	1	1	0	1	0	2	0	1	0	1	1	0	1	1	1	2	2	1	0	0	2	0	0	1	1	2	1	0	1	2	0	0	1	1	2	1	2	0
BIEC2_21730	0	2	0	1	0	0	0	0	0	1	1	0	1	0	1	0	1	0	0	1	0	1	1	1	2	2	1	0	0	2	0	0	1	1	1	1	0	1	2	0	0	0	1	2	1	NA	0
TBIEC2_23036	0	1	0	0	0	0	0	0	0	1	NA	0	1	0	0	0	1	0	0	0	0	0	0	0	0	1	0	0	0	1	0	0	0	1	0	0	0	0	0	0	0	0	0	1	1	2	0
BIEC2-21802	0	2	0	1	1	1	0	1	2	2	2	0	1	0	0	0	1	0	1	1	0	2	1	1	2	2	0	0	0	2	1	0	1	1	2	1	1	1	1	0	0	1	1	2	1	2	0
BIEC2_21868	0	1	0	1	0	0	0	0	0	0	0	0	0	0	0	0	0	0	0	1	0	1	1	1	1	1	0	0	0	1	0	0	1	0	1	1	0	1	1	0	0	0	0	1	0	0	0
BIEC2_23185	0	1	0	1	0	0	0	0	2	0	0	0	0	0	2	0	0	0	0	1	0	2	1	1	2	1	0	0	0	1	0	0	1	0	2	1	0	1	2	0	0	0	0	1	0	0	0
UKUL90	1	0	2	0	0	1	2	1	0	0	0	2	1	2	1	1	1	1	0	0	0	0	1	0	0	0	1	2	1	0	2	1	1	1	0	1	0	0	0	2	1	1	1	0	1	0	2
CUHSNP00122049	0	0	0	0	0	1	0	1	1	1	0	0	0	0	1	0	0	0	0	0	0	1	0	1	1	1	1	0	0	1	1	0	1	0	1	1	1	1	2	0	0	0	0	0	0	0	0
UKUL91	0	0	0	0	0	1	0	1	1	1	0	0	0	0	1	0	0	0	0	0	0	1	0	1	1	1	1	0	0	1	1	0	1	0	1	1	1	1	2	0	0	0	0	0	0	0	0
CUHSNP00122041	0	0	0	0	0	0	0	0	0	0	0	0	0	0	1	0	0	0	0	0	0	1	0	1	1	1	1	0	0	1	0	0	1	0	1	1	0	1	2	0	0	0	0	0	0	0	0
TBIEC2_23252	0	0	0	0	0	1	0	1	1	1	0	0	0	0	1	0	0	0	0	0	0	1	0	1	1	1	1	0	0	1	1	0	1	0	1	1	1	1	2	0	0	0	0	0	0	0	0
TBIEC2_23276	0	0	0	0	0	0	0	0	0	0	0	0	0	0	1	0	0	0	0	0	0	1	0	1	1	1	1	0	0	1	0	0	1	0	1	1	0	1	2	0	0	0	0	0	0	0	0
TBIEC2_23280	0	0	0	0	0	0	0	0	0	0	0	0	0	0	1	0	0	0	0	0	0	1	0	1	1	1	1	0	0	1	0	0	1	0	1	1	0	1	2	0	0	0	0	0	0	0	0
BIEC2_21989	0	0	0	0	0	0	0	0	0	0	0	0	0	0	1	0	0	0	0	0	0	1	0	1	1	1	1	0	0	1	0	0	1	0	1	1	0	1	2	0	0	0	0	0	0	0	0
TBIEC2_23317	0	1	0	0	0	0	0	0	0	1	1	0	1	0	0	0	1	0	0	0	0	0	0	0	0	1	0	0	1	1	0	1	0	1	0	0	0	0	0	0	1	0	1	1	1	2	0
BIEC2_22064	1	0	2	0	0	1	NA	1	0	0	0	2	1	2	0	1	1	1	0	0	0	0	1	0	0	0	1	NA	1	0	1	1	1	1	0	1	0	0	0	2	1	1	1	0	1	0	2
BIEC2_22112	0	2	0	1	1	0	0	0	1	1	2	0	1	0	1	0	1	0	1	1	0	1	1	0	0	1	0	0	1	1	1	1	0	1	1	0	0	0	0	0	1	1	1	2	1	2	0
BIEC2_22143	1	1	0	2	2	1	0	1	2	1	1	0	0	0	2	1	0	1	2	2	2	2	1	2	2	1	1	0	0	1	1	0	1	0	2	1	2	2	2	0	0	1	0	1	0	0	0
BIEC2_23482	1	1	0	2	2	1	0	1	2	1	1	0	0	0	2	1	0	1	2	2	2	2	1	2	1	1	1	0	0	1	1	0	1	0	1	1	2	2	2	0	0	1	0	1	0	0	0
BIEC2_22237	1	1	0	1	1	0	0	0	0	1	1	0	1	0	0	1	NA	1	1	1	2	0	0	1	1	1	0	0	1	1	0	1	0	1	1	0	1	1	0	0	1	0	1	1	1	2	0
BIEC2_22306	2	0	2	1	1	1	2	1	0	0	0	2	1	2	0	2	1	2	1	1	2	0	1	1	1	0	1	2	1	0	1	1	1	1	1	1	1	1	0	2	1	1	1	0	1	0	2
BIEC2_22335	1	1	0	2	1	0	0	0	0	0	0	0	0	0	1	1	0	1	1	2	2	0	1	1	1	0	0	0	0	0	0	0	0	0	1	0	1	1	0	0	0	0	0	1	0	0	0
BIEC2_23711	1	1	0	2	1	0	0	0	0	0	0	0	0	0	1	1	0	1	1	2	2	0	1	1	1	0	0	0	0	0	0	0	0	0	0	0	1	1	0	0	0	0	0	1	0	0	0
BIEC2_22385	0	1	0	1	0	0	0	0	1	0	0	0	0	0	1	0	0	0	1	1	0	1	1	0	1	0	1	0	0	0	0	0	0	0	1	0	0	0	1	0	0	1	0	1	0	0	0
BIEC2_22417	0	1	0	1	1	1	0	1	2	1	1	0	0	0	1	0	0	0	1	1	0	0	1	0	0	0	1	0	0	0	0	0	0	0	0	0	1	0	1	0	0	1	0	1	0	0	0
BIEC2_22468	0	2	0	1	0	0	0	0	0	1	1	0	1	0	1	0	1	0	0	1	0	0	1	0	1	1	1	0	1	1	0	1	0	1	1	0	0	0	1	0	1	0	1	2	1	2	0
BIEC2_23932	0	1	0	0	0	0	0	0	1	1	1	0	1	0	0	0	1	0	1	0	0	0	0	0	1	1	0	0	1	1	0	1	0	1	1	0	0	0	0	0	1	1	1	1	1	2	0
BIEC2_24003	0	1	0	0	0	0	0	0	0	1	1	0	1	0	0	0	1	0	0	0	0	0	0	0	1	1	0	0	1	1	0	1	0	1	1	0	0	0	0	0	1	0	1	1	1	2	0
BIEC2-22651	0	0	0	0	0	0	0	0	0	0	0	0	0	0	0	0	0	0	0	0	0	1	0	1	2	1	0	0	0	1	0	0	1	0	1	1	0	1	1	0	0	0	0	0	0	0	0
BIEC2-22894	0	2	0	1	1	0	0	0	2	2	2	0	1	0	1	0	1	0	1	1	0	2	1	1	1	2	1	0	1	2	0	1	1	1	2	1	0	1	2	0	1	1	1	2	1	2	0
BIEC2_23074	0	0	0	0	1	0	0	0	0	0	2	0	1	0	0	0	0	0	0	0	0	1	0	1	1	2	0	0	1	1	0	1	1	0	2	1	1	1	1	0	1	0	0	1	0	1	0
BIEC2_24635	0	0	0	0	0	0	0	0	0	0	1	0	1	0	0	0	0	0	0	0	0	0	0	0	0	1	0	0	0	0	0	0	0	0	0	0	0	0	0	0	1	0	0	1	0	1	0
BIEC2_23210	0	0	0	0	0	1	0	1	1	1	0	0	0	0	0	0	0	0	0	0	0	0	0	0	0	0	0	0	1	0	0	1	0	0	1	0	1	0	0	0	0	0	0	0	0	0	0
BIEC2_24686	0	0	0	0	0	0	0	0	0	0	1	0	1	0	0	0	0	0	0	0	0	0	0	0	0	1	0	0	0	0	0	0	0	0	0	0	0	0	0	0	1	0	0	1	0	1	0
BIEC2_23285	0	1	0	0	0	1	0	1	1	2	1	0	1	0	0	0	1	0	0	0	0	0	0	0	0	1	0	0	0	1	0	0	0	1	0	0	1	0	0	0	1	0	1	1	1	2	0
BIEC2_23308	0	1	0	1	1	0	0	0	0	0	2	0	1	0	2	0	0	0	0	1	0	1	1	0	1	1	1	0	1	0	0	1	0	0	1	0	1	0	1	0	1	0	0	2	0	1	0
BIEC2_23337	0	0	0	0	1	0	0	0	0	0	2	0	1	0	0	0	0	0	0	0	0	1	0	0	1	1	0	0	1	0	0	1	0	0	1	0	1	0	0	0	1	0	0	1	0	1	0
BIEC2_24828	0	1	0	1	0	0	0	0	0	0	0	0	0	0	1	0	0	0	0	1	0	0	1	0	0	0	1	0	1	0	0	1	0	0	1	0	0	0	1	0	0	0	0	1	0	0	0
BIEC2_23398	0	1	0	1	0	0	0	0	0	0	0	0	0	0	1	0	0	0	0	1	0	0	1	0	0	0	1	0	0	0	0	0	0	0	0	0	0	0	1	0	0	0	0	1	0	0	0
BIEC2-23409	0	2	0	1	1	1	0	1	2	2	1	0	0	0	1	0	1	0	1	1	0	2	1	1	1	1	1	0	0	2	0	0	1	1	1	1	1	1	2	0	0	1	1	1	1	1	0
BIEC2_24850	0	1	0	1	1	0	0	0	0	0	1	0	0	0	1	0	0	0	0	1	0	1	1	0	0	0	1	0	1	0	0	1	0	0	1	0	0	0	1	0	0	0	0	1	0	0	0
BIEC2_23435	0	1	0	0	0	1	0	1	1	2	0	0	0	0	1	0	1	0	0	0	0	0	0	0	0	0	1	0	0	1	0	0	0	1	0	0	2	0	1	0	0	0	1	0	1	1	0
BIEC2_23462	2	0	2	1	1	1	2	1	0	0	0	2	1	2	0	2	1	2	1	1	2	0	1	1	0	0	1	2	1	0	2	1	1	1	0	1	0	1	0	2	1	1	1	0	1	0	2
BIEC2-23467	0	0	0	0	0	0	0	0	0	0	1	0	1	0	0	0	0	0	0	0	0	0	0	0	0	1	0	0	0	0	0	0	0	0	0	0	0	0	0	0	1	0	0	1	0	1	0
BIEC2_24930	0	0	0	1	0	0	0	0	0	0	0	0	0	0	0	0	0	0	0	0	0	1	0	0	0	0	0	0	1	0	0	1	0	0	1	0	0	0	0	0	0	0	0	0	0	0	0
BIEC2_24943	0	0	0	0	0	0	0	0	0	0	1	0	1	0	1	0	0	0	0	0	0	0	0	0	1	1	0	0	0	0	0	0	0	0	0	0	0	0	1	0	0	0	0	1	0	1	0
BIEC2_24946	0	2	1	2	0	1	0	1	1	2	1	0	1	0	2	0	1	0	0	1	0	1	1	0	0	1	0	0	1	1	0	1	0	1	1	0	2	0	1	0	1	0	1	2	1	2	0
BIEC2_23514	2	0	1	0	0	2	2	2	1	1	0	2	1	2	1	1	1	1	0	0	1	0	1	0	1	0	1	2	1	0	2	1	1	1	0	1	1	0	0	2	2	1	1	0	1	0	2
BIEC2_23517	2	0	1	0	0	2	2	2	1	1	0	2	1	2	1	1	1	1	0	0	1	0	1	0	1	0	1	2	1	0	2	1	1	1	0	1	1	0	0	2	2	1	1	0	1	0	2
BIEC2_24964	2	0	1	0	0	1	2	1	0	0	0	2	1	2	0	1	1	1	0	0	1	0	1	0	0	0	1	2	1	0	2	1	1	1	0	1	0	0	0	2	1	1	1	0	1	0	2
BIEC2_23528	0	0	1	0	1	0	0	0	0	0	2	0	1	0	1	0	0	0	0	0	0	0	0	0	0	1	0	0	0	0	0	0	0	0	0	0	0	0	1	0	0	0	0	1	0	1	0
BIEC2_23547	0	0	1	0	NA	0	0	0	0	0	1	0	1	0	1	0	0	NA	0	0	0	0	0	0	0	1	0	0	0	0	0	0	0	0	0	0	0	0	1	0	0	0	0	1	0	1	0
BIEC2-23559	0	0	1	0	0	0	0	0	0	0	1	0	1	0	1	0	0	0	0	0	0	0	0	0	0	1	0	0	0	0	0	0	0	0	0	0	0	0	1	0	0	0	0	1	0	1	0
BIEC2_23564	0	0	1	1	0	1	0	1	2	1	1	0	1	0	1	0	0	0	1	0	0	1	0	0	0	1	0	0	0	0	0	0	0	0	0	0	2	0	1	0	0	1	0	1	0	1	0
BIEC2_23567	0	1	0	0	0	0	0	0	0	1	0	0	0	0	0	0	1	0	0	0	0	0	0	0	0	0	0	0	0	1	0	0	0	1	0	0	0	0	0	0	0	0	1	0	1	1	0
BIEC2_23573	0	0	1	1	0	1	NA	1	2	1	1	0	1	0	1	0	0	0	1	0	0	1	0	0	0	1	1	0	0	0	0	0	0	0	0	0	2	0	1	0	0	1	0	1	0	1	0
BIEC2_23575	0	0	1	0	1	0	0	0	0	0	2	0	1	0	2	0	0	0	0	0	0	0	0	0	0	1	0	0	0	0	0	0	0	0	0	0	1	0	1	0	0	0	0	1	0	1	0
BIEC2-23585	0	0	0	0	1	0	0	0	0	0	0	0	0	0	0	1	0	1	1	1	1	0	0	1	0	0	0	0	0	0	0	0	0	0	0	0	0	1	0	0	0	0	0	0	0	0	0
BIEC2_25069	0	0	1	0	0	1	0	1	1	1	1	0	1	0	1	0	0	0	0	0	0	1	0	1	1	2	0	0	0	1	0	0	1	0	1	1	2	1	2	0	0	0	0	1	0	1	0
BIEC2_23631	0	1	0	0	1	0	0	0	0	1	1	0	0	0	1	0	1	0	0	0	0	0	0	0	0	0	0	0	0	1	0	0	0	1	0	0	0	0	0	0	1	0	1	0	1	1	0
BIEC2_23633	0	1	0	0	0	0	0	0	0	1	0	0	0	0	0	0	1	0	0	0	0	0	0	0	0	0	0	0	0	1	0	0	0	1	0	0	0	0	0	0	0	0	1	0	1	1	0
BIEC2_23642	0	0	0	1	1	0	0	0	1	0	1	0	0	0	1	0	0	0	1	0	0	1	0	0	1	0	1	0	1	0	0	1	0	0	1	0	0	0	0	0	1	1	0	0	0	0	0
BIEC2_25107	0	1	1	0	1	1	0	1	2	2	1	0	1	0	1	1	1	1	2	1	1	1	0	2	2	2	1	0	0	2	0	0	1	1	1	1	2	2	2	0	0	1	1	1	1	2	0
BIEC2-23660	0	1	1	0	0	0	0	0	0	1	1	0	1	0	1	0	1	0	0	0	0	1	0	1	1	2	0	0	0	2	0	0	1	1	1	1	1	1	2	0	0	0	1	1	1	2	0
BIEC2_23661	0	0	1	0	0	0	0	0	0	0	1	0	1	0	1	0	0	0	0	0	0	1	0	1	1	2	0	0	0	1	0	0	1	0	1	1	1	1	2	0	0	0	0	1	0	1	0
BIEC2_25113	0	1	1	0	0	1	0	1	1	2	1	0	1	0	1	0	1	0	0	0	0	1	0	1	1	2	0	0	0	2	0	0	1	1	1	1	2	1	2	0	0	0	1	1	1	2	0
BIEC2_23677	0	0	1	0	0	0	0	0	0	0	1	0	1	0	1	0	0	0	0	0	0	1	0	1	1	2	0	0	0	1	0	0	1	0	1	1	1	1	2	0	0	0	0	1	0	1	0
BIEC2_23687	0	1	0	0	1	1	0	1	1	2	0	0	0	0	1	1	1	1	1	1	1	1	0	2	1	1	0	0	0	NA	0	0	1	1	1	1	2	2	1	0	0	0	1	0	1	1	0
UKUL101	0	1	0	0	0	1	0	1	1	2	0	0	0	0	1	0	1	0	0	0	0	0	0	0	1	0	0	0	0	1	0	0	0	1	0	0	1	0	0	0	0	0	1	0	1	1	0
BIEC2_23694	0	1	0	0	0	1	0	1	2	2	0	0	0	0	1	0	1	0	1	0	0	1	0	1	2	1	1	0	1	2	0	1	1	1	2	1	2	1	1	0	0	1	1	0	1	1	0
BIEC2_23697	0	1	0	0	0	1	0	1	2	2	0	0	0	0	1	0	1	0	1	0	0	1	0	1	2	1	1	0	1	2	0	1	1	1	2	1	2	1	1	0	0	1	1	0	1	1	0
BIEC2_23728	0	0	1	0	0	0	0	0	0	0	1	0	1	0	1	0	0	0	0	0	0	0	0	0	0	1	0	0	0	0	0	0	0	0	0	0	0	0	1	0	0	0	0	1	0	1	0
BIEC2_23733	0	0	1	0	1	0	0	0	1	0	1	0	1	0	1	1	0	1	2	1	1	0	0	1	0	1	0	0	0	0	0	0	0	0	0	0	0	1	1	0	0	1	0	1	0	1	0
BIEC2_23736	0	0	1	0	0	0	0	0	0	0	1	0	1	0	1	0	0	0	0	0	0	1	0	1	1	2	1	0	0	1	0	0	1	0	1	1	0	1	2	0	0	0	0	1	0	1	0
UKUL112	0	0	1	0	1	0	0	0	0	0	1	0	1	0	1	1	0	1	1	1	1	1	0	2	2	2	1	0	1	1	0	1	1	0	2	1	0	2	2	0	1	0	0	1	0	1	0
BIEC2-23754	0	0	1	0	0	0	0	0	0	0	1	0	1	0	1	0	0	0	0	0	0	1	0	1	1	2	1	0	0	1	0	0	1	0	1	1	0	1	2	0	0	0	0	1	0	1	0
BIEC2_23763	2	0	1	1	0	2	2	2	2	1	0	2	1	2	0	1	1	1	1	0	1	1	1	0	0	0	1	2	1	0	2	1	1	1	0	1	1	0	0	2	1	2	1	0	1	0	2
BIEC2_23791	2	1	1	0	0	1	2	1	0	1	0	2	1	2	0	1	2	1	0	0	1	0	1	0	0	0	1	2	1	1	2	1	1	2	0	1	0	0	0	2	1	1	1	0	2	1	2
BIEC2_23803	0	0	0	1	0	0	0	0	0	0	0	0	0	0	0	0	0	0	0	0	0	1	0	0	0	0	0	0	1	0	0	1	0	0	1	0	0	0	0	0	0	0	0	0	0	0	0
UKUL114	0	0	1	0	1	0	0	0	0	0	1	0	1	0	1	1	0	1	1	1	1	1	0	2	1	2	1	0	0	1	0	0	1	0	1	1	0	2	2	0	1	0	1	1	0	1	0
UKUL115	0	0	1	0	1	0	0	0	0	0	1	0	1	0	1	1	0	1	1	1	1	1	0	2	1	2	1	0	0	1	0	0	1	0	1	1	0	2	2	0	1	0	1	1	0	1	0
BIEC2-23808	0	0	0	0	1	0	0	0	0	0	0	0	0	0	0	1	0	1	1	1	1	0	0	1	0	0	0	0	0	0	0	0	0	0	0	0	0	1	0	0	0	0	0	0	0	0	0
BIEC2_23813	0	0	0	0	1	0	0	0	0	0	0	0	0	0	0	1	0	1	1	1	1	0	0	1	0	0	0	0	0	0	0	0	0	0	0	0	0	1	0	0	0	0	0	0	0	0	0
BIEC2_25285	0	0	0	0	1	0	0	0	0	0	0	0	0	0	0	1	0	1	1	1	1	0	0	1	0	0	0	0	0	0	0	0	0	0	0	0	0	1	0	0	0	0	0	0	0	0	0
BIEC2_23843	0	1	1	1	1	1	0	1	2	1	0	0	0	0	1	1	0	1	2	2	1	1	1	2	2	1	0	0	1	1	0	1	1	1	2	1	1	2	1	0	1	1	1	1	0	0	0
BIEC2_23856	0	1	0	1	0	1	0	1	1	1	0	0	0	0	1	0	0	0	0	1	0	0	1	0	1	0	0	0	1	0	0	1	0	1	1	0	2	0	0	0	1	0	0	1	0	0	0
BIEC2_23871	0	1	0	0	0	0	0	0	0	1	1	0	1	0	1	0	1	0	0	0	0	0	0	0	0	1	1	0	1	1	0	1	0	1	1	0	1	0	1	0	0	0	1	1	1	NA	0
BIEC2_23892	0	1	0	0	0	0	0	0	0	1	1	0	1	0	1	0	1	0	0	0	0	0	0	0	0	1	1	0	0	1	0	0	0	1	0	0	1	0	1	0	0	0	1	1	1	2	0
BIEC2_25387	0	2	1	1	1	0	0	0	1	1	0	0	0	0	0	1	1	1	2	2	1	0	0	1	0	0	0	0	0	1	0	0	0	1	0	0	0	1	0	0	0	1	1	1	1	1	0
BIEC2_25392	2	0	1	0	0	1	2	1	0	0	0	2	1	2	0	1	1	1	0	0	1	0	2	0	0	0	1	2	1	0	2	1	1	1	0	1	0	0	0	2	1	1	1	0	1	0	2
UKUL117	2	0	1	0	0	1	2	1	0	0	0	2	1	2	0	1	1	1	0	0	1	1	2	1	1	1	1	2	1	1	2	1	2	1	1	2	0	1	1	2	2	1	1	0	1	0	2
UKUL118	0	2	1	2	2	1	0	1	2	2	2	0	1	0	2	1	1	1	2	2	1	1	0	1	1	1	1	0	1	1	0	1	0	1	1	0	2	1	1	0	0	1	1	2	1	2	0
BIEC2_25453	0	0	0	0	0	0	0	0	0	0	1	0	1	0	1	0	0	0	0	0	0	0	0	0	0	1	1	0	0	0	0	0	0	0	0	0	0	0	1	0	0	0	0	1	0	1	0
BIEC2_25454	0	0	0	1	0	0	0	0	0	0	1	0	1	0	1	0	0	0	0	0	0	0	0	0	0	1	1	0	0	0	0	0	0	0	0	0	0	0	1	0	1	0	0	1	0	1	0
BIEC2_23966	0	0	0	0	0	0	0	0	0	0	1	0	1	0	1	0	0	0	0	0	0	0	0	0	0	1	1	0	0	0	0	0	0	0	0	0	0	0	1	0	0	0	0	1	0	1	0
BIEC2_25474	0	1	1	0	1	1	0	1	1	2	0	0	0	0	1	1	1	1	1	1	1	0	0	1	0	0	0	0	0	1	0	0	0	2	0	0	2	1	0	0	1	0	1	0	1	1	0
BIEC2_24102	0	2	0	2	0	0	0	0	0	1	1	0	1	0	2	0	1	0	0	1	0	1	0	1	2	2	1	0	1	2	0	1	1	1	2	1	1	1	2	0	0	0	1	2	1	2	0
BIEC2_24383	0	0	1	0	2	1	0	1	1	1	1	0	0	0	0	1	0	1	1	1	1	2	0	2	1	1	0	0	0	1	0	0	1	0	1	1	1	2	1	0	0	0	0	0	0	0	0
BIEC2_24386	0	0	1	0	2	1	0	1	1	1	1	0	0	0	0	1	0	1	1	1	1	2	0	2	1	1	0	0	0	1	0	0	1	0	1	1	1	2	1	0	0	0	0	0	0	0	0
BIEC2_24421	0	0	1	0	1	0	0	0	0	0	0	0	0	0	0	1	0	1	1	1	1	0	0	1	0	0	0	0	0	0	0	0	0	0	0	0	0	NA	0	0	0	0	0	0	0	0	0
BIEC2_24477	0	0	0	0	0	0	0	0	1	0	0	0	0	0	1	0	0	0	1	0	0	0	0	0	1	0	0	0	0	0	0	0	0	0	0	0	0	0	0	0	0	1	0	0	0	0	0
BIEC2_26107	0	0	1	1	2	1	0	1	1	1	1	0	0	0	0	1	0	1	1	1	1	2	0	2	2	1	0	0	0	1	0	0	1	1	1	1	1	2	1	0	1	0	0	0	0	0	0
BIEC2_24722	0	1	0	0	0	0	0	0	0	1	1	0	0	0	2	0	1	0	0	0	0	0	0	0	0	1	1	0	0	1	0	0	0	1	0	0	1	0	1	0	0	0	1	1	1	2	0
BIEC2_24751	2	0	1	1	0	1	2	1	1	0	0	2	1	2	0	1	1	1	1	0	1	0	2	0	0	0	1	2	1	0	2	1	1	1	0	1	0	0	0	2	2	2	1	0	1	0	2
BIEC2_24757	0	1	0	0	0	0	0	0	0	1	1	0	0	0	2	0	1	0	0	0	0	0	0	0	0	1	1	0	0	1	0	0	0	1	0	0	1	0	1	0	0	0	1	1	1	2	0
BIEC2_24775	0	1	0	0	0	0	0	0	0	1	1	0	0	0	1	0	1	0	0	0	0	0	0	0	0	1	1	0	0	1	0	0	0	1	0	0	1	0	1	0	0	0	1	1	1	2	0
BIEC2_24784	0	1	0	0	0	0	0	0	0	1	1	0	0	0	1	0	1	0	0	0	0	0	0	0	0	1	1	0	0	1	0	0	0	1	0	0	1	0	1	0	0	0	1	1	1	2	0
BIEC2_24811	0	0	0	0	1	1	0	1	2	1	1	0	1	0	1	0	0	0	1	0	0	2	0	1	2	1	0	0	1	1	0	1	1	0	2	1	1	1	1	0	0	1	0	0	0	0	0
BIEC2_26359	0	1	1	2	1	0	0	0	0	0	0	0	0	0	0	1	0	1	1	2	1	0	0	1	0	0	0	0	0	0	0	0	0	1	0	0	0	1	0	0	1	0	0	1	0	0	0
BIEC2_24866	0	1	0	0	0	0	0	0	0	1	1	0	0	0	1	0	1	0	0	0	0	0	0	0	0	1	1	0	0	1	0	0	0	1	0	0	1	0	1	0	0	0	1	1	1	2	0
BIEC2_24874	0	1	0	1	0	0	0	0	0	0	0	0	0	0	0	0	0	0	0	1	0	0	0	0	1	0	0	0	0	0	0	0	0	0	0	0	0	0	0	0	0	0	1	1	0	0	0
BIEC2_24899	0	1	0	0	1	0	0	0	0	1	1	0	0	0	1	0	1	0	0	0	0	0	0	0	1	1	1	0	0	1	0	0	0	1	0	0	1	0	1	0	0	0	0	1	1	2	0
BIEC2_26622	0	2	1	1	1	0	0	0	1	1	1	0	1	0	1	1	1	1	2	2	1	0	0	1	0	1	1	0	1	1	0	1	0	1	1	0	1	1	1	0	0	1	1	2	1	2	0
BIEC2_25112	2	0	2	0	0	1	2	1	0	0	0	2	1	2	0	2	1	2	1	1	2	0	2	1	0	0	1	2	1	0	2	1	1	0	0	1	0	1	0	2	1	1	1	0	1	0	2
TBIEC2_26697	0	1	0	0	1	0	0	0	0	1	1	1	1	0	1	0	1	0	0	0	0	0	0	0	0	1	1	0	1	1	0	1	0	1	1	0	0	0	1	0	0	0	0	1	1	2	0
BIEC2_26703	0	0	1	0	0	0	0	0	0	0	0	0	0	0	0	1	0	1	1	1	1	0	0	1	0	0	0	0	0	0	0	0	0	0	0	0	0	1	0	0	0	0	0	0	0	0	0
BIEC2_26771	1	2	1	2	1	1	0	1	1	2	1	1	0	0	1	1	1	1	1	2	2	1	0	1	0	0	0	0	0	1	0	0	0	2	0	0	2	1	0	0	1	0	0	1	1	1	0
BIEC2_26784	0	0	1	0	0	0	0	0	0	0	0	0	0	0	0	1	0	1	1	1	1	1	0	2	1	1	0	0	0	1	0	0	1	0	1	1	0	2	1	0	0	0	1	0	0	0	0
BIEC2-25239	1	1	0	0	0	2	0	1	1	2	0	1	0	0	0	0	1	0	0	0	1	1	0	1	2	1	0	0	0	2	0	0	1	1	1	NA	1	1	1	0	0	0	1	0	1	1	0
BIEC2_25248	0	0	0	0	0	1	0	0	0	0	0	0	1	0	0	0	0	0	0	0	0	1	0	1	1	1	0	0	1	1	0	1	1	0	2	NA	0	1	1	0	0	0	0	0	0	0	0
BIEC2_25269	1	1	0	0	0	0	0	0	0	1	0	1	0	0	1	0	1	0	0	0	1	0	0	0	0	0	0	0	0	1	0	0	0	1	0	0	0	0	0	0	0	0	0	0	1	1	0
BIEC2-25272	1	1	0	0	0	1	0	1	2	2	0	1	1	0	1	0	1	0	1	0	1	0	0	0	1	0	0	0	1	1	0	1	0	1	1	0	1	0	0	0	0	1	1	0	1	1	0
BIEC2_25277	1	1	0	1	0	1	0	0	1	1	0	1	0	0	1	0	1	0	1	0	1	1	0	1	1	1	0	0	0	NA	0	0	1	1	1	1	0	1	1	0	0	1	1	0	1	1	0
BIEC2_25293	1	1	0	1	0	2	0	1	2	2	0	1	1	0	1	0	1	0	1	0	1	1	0	1	2	1	0	0	1	2	0	1	1	1	2	1	1	1	1	0	0	1	1	0	1	1	0
BIEC2_25299	1	1	0	1	0	2	0	1	1	2	0	1	1	0	1	0	1	0	0	0	1	1	0	1	2	1	0	0	1	2	0	1	1	1	2	1	1	1	1	0	0	0	1	0	1	1	0
BIEC2_25301	1	1	0	1	0	2	0	1	1	2	0	1	1	0	0	0	1	0	0	0	1	1	0	1	2	1	0	0	1	2	0	1	1	1	2	1	1	1	1	0	0	0	1	0	1	1	0
BIEC2_25307	1	1	0	0	0	2	0	1	1	2	0	1	0	0	0	0	1	0	0	0	1	1	0	1	2	1	0	0	0	NA	0	0	1	1	1	1	1	1	1	0	0	0	1	0	1	1	0
BIEC2_25308	1	1	0	1	0	2	0	1	1	NA	0	1	1	0	0	0	1	0	0	0	1	1	0	1	2	1	0	0	1	NA	0	1	1	1	2	1	1	1	1	0	0	0	1	0	1	1	0
BIEC2_26911	0	1	1	2	2	1	0	1	2	1	2	0	1	0	2	1	0	1	2	2	1	0	0	1	1	1	1	0	1	0	0	1	0	1	1	0	2	1	1	0	1	1	1	2	0	1	0
BIEC2_25346	0	1	1	1	1	0	0	0	0	0	1	0	0	0	1	1	0	1	1	2	1	0	0	1	0	1	1	0	0	0	0	0	0	1	0	0	1	1	1	0	1	0	0	2	0	1	0
BIEC2_25349	0	1	1	1	1	0	0	0	0	0	1	0	0	0	1	1	0	1	1	2	1	0	0	1	0	1	1	0	0	0	0	0	0	1	0	0	1	1	1	0	1	0	0	2	0	1	0
TBIEC2_26951	0	0	1	1	1	2	0	1	2	1	1	0	1	0	1	1	0	1	2	1	1	1	0	2	2	1	0	0	1	1	0	1	1	0	2	1	1	2	1	0	0	1	0	0	0	0	0
BIEC2_25391	0	0	1	0	0	0	0	0	0	0	0	0	0	0	0	1	0	1	1	1	1	0	0	1	0	0	0	0	0	0	0	0	0	0	0	0	0	1	0	0	0	0	0	0	0	0	0
BIEC2_25401	0	1	0	1	0	0	0	0	0	0	1	0	0	0	0	0	0	0	0	1	0	0	0	0	0	1	1	0	0	NA	0	0	0	1	0	0	1	0	0	0	1	0	0	2	0	1	0
BIEC2_25402	0	1	0	1	0	0	0	0	0	0	1	0	0	0	0	0	0	0	0	1	0	0	0	0	0	1	1	0	0	0	0	0	0	1	0	0	1	0	0	0	1	0	0	2	0	1	0
BIEC2_27008	0	0	1	0	0	0	0	0	0	0	0	0	0	0	0	1	0	1	1	1	1	0	0	1	0	0	0	0	0	0	0	0	0	0	0	0	0	1	0	0	0	0	0	0	0	0	0
TBIEC2_27043	0	0	1	0	0	0	0	0	0	0	0	0	0	0	0	1	0	1	1	1	1	0	0	1	0	0	0	0	0	0	0	0	0	0	0	0	0	1	0	0	0	0	0	0	0	0	0
TBIEC2_27049	0	0	1	0	0	0	0	0	0	0	0	0	0	0	0	1	0	1	1	1	1	0	0	1	0	0	0	0	0	0	0	0	0	0	0	0	0	1	0	0	0	0	0	0	0	0	0
TBIEC2_27076	0	1	0	1	0	0	0	0	0	0	1	0	0	0	0	0	0	0	0	1	0	0	0	0	0	1	1	0	0	0	0	0	0	1	0	0	1	0	0	0	1	0	0	2	0	0	0
TBIEC2_27081	0	0	1	0	0	0	0	0	0	0	0	0	0	0	0	1	0	1	1	1	1	0	0	1	0	0	0	0	0	0	0	0	0	0	0	0	0	1	0	0	0	0	0	0	0	1	0
BIEC2_27090	0	0	1	1	0	2	0	1	2	1	0	0	0	0	1	1	0	1	2	1	1	1	0	2	1	1	0	0	0	1	0	0	1	0	1	1	1	2	1	0	0	1	0	0	0	1	0
TBIEC2_27091	0	1	0	1	1	0	0	0	0	0	2	0	0	0	0	0	0	0	0	1	0	0	0	0	1	1	1	0	0	0	0	0	0	1	0	0	1	0	0	0	0	0	0	2	0	0	0
TBIEC2_27107	0	0	1	0	0	1	0	0	0	0	0	0	0	0	0	1	0	1	1	1	1	1	0	2	1	1	0	0	0	1	0	0	1	0	1	1	0	2	1	0	0	0	0	0	0	1	0
TBIEC2_27116	0	0	1	0	0	0	0	0	0	0	0	0	0	0	0	1	0	1	1	1	1	0	0	1	0	0	0	0	0	0	0	0	0	0	0	0	0	1	0	0	1	0	1	0	0	1	0
TBIEC2_27122	0	0	1	0	0	0	0	0	0	0	0	0	0	0	0	1	0	1	1	1	1	0	0	1	0	0	0	0	0	0	0	0	0	0	0	0	0	1	0	0	1	0	1	0	0	1	0
TBIEC2_27124	0	1	0	1	1	1	0	0	0	0	2	0	0	0	0	0	0	0	0	1	0	1	0	1	1	2	1	0	0	1	0	0	1	1	1	1	1	1	1	0	0	0	0	2	0	0	0
BIEC2_25551	0	0	1	0	0	0	0	0	0	0	0	0	0	0	0	1	0	1	1	1	1	0	0	1	0	0	0	0	0	0	0	0	0	0	0	0	0	1	0	0	1	0	1	0	0	1	0
BIEC2_25590	0	0	1	0	0	0	0	0	0	0	0	0	0	0	0	1	0	1	1	1	1	0	0	1	0	0	0	0	0	0	0	0	0	0	0	0	0	1	0	0	1	0	1	0	0	1	0
TBIEC2_27170	0	0	1	0	0	0	0	0	0	0	0	0	0	0	0	1	0	1	1	1	1	0	0	1	0	0	0	0	0	0	0	0	0	0	0	0	0	1	0	0	1	0	1	0	0	1	0
TBIEC2_27183	0	1	0	1	0	0	0	0	0	0	1	0	0	0	0	0	0	0	0	1	0	0	0	0	0	1	1	0	0	0	0	0	0	1	0	0	1	0	0	0	0	0	0	2	0	0	0
BIEC2_27204	0	1	0	1	0	0	0	0	0	0	1	0	0	0	0	0	0	0	0	1	0	0	0	0	0	1	1	0	0	0	0	0	0	1	0	0	1	0	0	0	0	0	0	2	0	0	0
BIEC2_25650	0	1	0	1	1	2	0	1	1	1	2	0	1	0	0	0	0	0	0	1	0	1	0	1	2	2	1	0	1	1	0	1	1	1	2	1	2	1	1	0	0	0	0	2	0	0	0
BIEC2-25702	0	1	0	2	0	0	0	0	1	0	2	0	1	0	1	0	0	0	1	1	0	0	0	0	1	1	1	0	1	0	0	1	0	1	1	0	1	0	0	0	1	1	1	2	0	0	0
TBIEC2_27335	0	0	0	0	0	2	0	1	1	1	1	0	0	0	0	0	0	0	0	0	0	1	0	1	2	2	1	0	0	1	0	0	1	0	1	1	2	1	1	0	0	0	0	1	0	0	0
BIEC2_27337	0	0	1	0	0	2	0	1	1	1	1	0	0	0	0	1	0	1	1	1	1	1	0	2	2	2	1	0	0	1	0	0	1	0	1	1	2	2	1	0	0	0	0	1	0	1	0
BIEC2_25760	0	0	1	0	0	0	0	0	0	0	0	0	0	0	0	1	0	1	1	1	1	0	0	1	0	0	0	0	0	0	0	0	0	0	0	0	0	1	0	0	0	0	0	0	0	1	0
BIEC2_25768	0	0	0	0	0	2	0	1	1	1	1	0	0	0	0	0	0	0	0	0	0	1	0	1	2	2	1	0	0	1	0	0	1	0	1	1	2	1	1	0	0	0	0	1	0	0	0
BIEC2_25792	0	0	0	0	0	1	0	1	1	1	1	0	0	0	0	0	0	0	0	0	0	0	0	0	1	1	1	0	0	0	0	0	0	0	0	0	2	0	0	0	0	0	0	1	0	0	0
BIEC2_27413	0	1	0	2	1	2	0	1	2	1	2	0	0	0	1	0	0	0	1	1	0	1	0	1	2	2	1	0	0	1	0	0	1	1	1	1	2	1	1	0	0	1	0	2	0	0	0
BIEC2_25857	0	0	1	1	0	0	0	0	1	0	0	0	0	0	1	1	0	1	2	1	1	0	0	1	0	0	0	0	0	0	0	0	0	0	0	0	0	1	0	0	0	1	0	0	0	1	0
BIEC2-25880	0	0	1	1	0	0	0	0	0	0	0	0	0	0	1	1	0	1	1	1	1	0	0	1	0	0	0	0	0	0	0	0	0	0	0	0	0	1	0	0	1	0	1	0	0	1	0
BIEC2_27566	0	0	0	1	0	0	0	0	0	0	1	0	0	0	0	0	0	0	0	0	0	0	0	0	1	1	1	0	0	0	0	0	0	0	0	0	1	0	0	0	0	0	0	1	0	0	0
TBIEC2_27576	0	0	1	0	0	2	0	1	1	1	0	0	1	0	1	1	0	1	1	1	1	1	0	2	1	1	0	0	1	1	0	1	1	0	2	1	1	2	1	0	1	0	1	0	0	1	0
BIEC2_26011	0	0	1	0	0	0	0	0	0	0	0	0	0	0	1	1	0	1	1	1	1	0	0	1	0	0	0	0	0	0	0	0	0	0	0	0	0	1	0	0	1	0	1	0	0	1	0
BIEC2_27645	0	0	0	1	0	0	0	0	0	0	1	0	0	0	0	0	0	0	0	0	0	0	0	0	1	1	1	0	0	0	0	0	0	0	0	0	1	0	0	1	1	0	1	1	0	0	0
BIEC2_26041	0	0	0	0	0	0	0	0	0	0	1	0	0	0	0	0	0	0	0	0	0	0	0	0	0	1	1	0	0	0	0	0	0	0	0	0	1	0	0	0	1	0	1	1	0	0	0
BIEC2_26072	0	0	1	0	0	0	0	0	0	0	0	0	0	0	0	1	0	1	1	1	1	0	0	1	0	0	0	0	0	0	0	0	0	0	0	0	0	1	0	0	0	0	0	0	0	1	0
BIEC2_26073	0	0	1	1	0	0	0	0	0	0	0	0	0	0	0	1	0	1	1	1	1	0	0	1	0	0	0	0	0	0	0	0	0	0	0	0	0	NA	0	0	0	0	0	0	0	1	0
BIEC2_26075	0	0	1	1	0	0	0	0	0	0	0	0	0	0	0	1	0	1	1	1	1	0	0	1	0	0	0	0	0	0	0	0	0	0	0	0	0	1	0	0	0	0	0	0	0	1	0
BIEC2_26156	0	1	1	2	0	0	0	0	0	0	1	0	0	0	1	1	0	1	1	2	1	1	0	1	1	1	1	0	0	NA	0	0	0	1	0	0	1	1	0	0	1	0	1	2	0	1	0
BIEC2_27793	0	0	0	0	0	1	0	1	1	1	1	0	0	0	0	0	0	0	0	0	0	0	0	0	0	1	1	0	0	0	0	0	0	0	0	0	2	0	0	0	1	0	1	1	0	0	0
BIEC2_27802	0	0	0	0	0	1	0	1	1	1	1	0	0	0	0	0	0	0	0	0	0	0	0	0	0	1	1	0	0	0	0	0	0	0	0	0	2	0	0	0	1	0	1	1	0	0	0
TBIEC2_27815	0	1	1	1	0	0	0	0	0	0	0	0	1	0	0	1	0	1	1	2	1	0	0	1	0	0	0	0	1	0	0	1	0	1	1	0	0	1	0	0	0	0	0	1	0	1	0
BIEC2_27858	0	0	1	0	0	0	0	0	0	0	0	0	1	0	0	1	0	1	1	1	1	0	0	1	0	0	0	0	1	0	0	1	0	0	1	0	0	1	0	0	0	0	0	0	0	1	0
BIEC2_26262	0	0	1	0	0	0	0	0	0	0	0	0	1	0	0	1	0	1	1	1	1	0	0	1	0	0	0	0	1	0	0	1	0	0	1	0	0	1	0	0	0	0	0	0	0	1	0
BIEC2_26303	0	0	0	0	0	1	0	1	1	1	0	0	0	0	1	0	0	0	0	0	0	1	0	0	1	0	0	0	0	0	0	0	0	0	0	0	1	0	0	1	1	0	1	0	0	0	0
BIEC2_26334	0	0	1	0	0	0	0	0	0	0	0	0	1	0	0	1	0	1	1	1	1	0	0	1	0	0	0	0	1	0	0	1	0	0	1	0	0	1	0	0	0	0	0	0	0	1	0
BIEC2_26386	0	0	0	0	0	0	0	0	0	0	1	0	1	0	0	0	0	0	0	0	0	0	0	0	0	1	1	0	1	0	0	1	0	0	1	0	1	0	0	1	0	0	0	1	0	0	0
BIEC2_28027	0	0	0	0	0	1	0	1	1	1	1	0	1	0	0	0	0	0	0	0	0	1	0	0	1	1	1	0	1	0	0	1	0	0	1	0	2	0	0	1	1	0	1	1	0	0	0
BIEC2_28050	0	0	0	0	0	1	0	0	0	0	0	0	0	0	0	0	0	0	0	0	0	1	0	1	1	1	0	0	0	1	0	0	1	0	1	1	0	1	1	0	0	0	0	0	0	0	0
BIEC2-26527	0	1	1	1	0	2	0	1	1	1	0	0	1	0	1	1	0	1	1	2	1	1	0	2	2	1	0	0	1	1	0	1	1	1	2	1	1	2	1	1	1	0	1	1	0	1	0
BIEC2_26529	0	0	0	0	0	1	0	0	0	0	0	0	0	0	0	0	0	0	0	0	0	1	0	1	1	1	0	0	0	1	0	0	1	0	1	1	0	1	1	0	0	0	0	0	0	0	0
BIEC2_26551	0	1	1	1	0	0	0	0	0	0	0	0	0	0	1	1	0	1	1	2	1	0	0	1	0	0	0	0	0	0	0	0	0	1	0	0	0	1	0	1	0	0	0	1	0	1	0
BIEC2_26566	0	1	1	2	0	2	0	1	1	1	0	0	1	0	1	1	0	1	1	2	1	2	0	2	2	1	0	0	1	1	0	1	1	1	2	1	1	2	1	1	1	0	1	1	0	1	0
BIEC2_28234	0	0	0	0	0	1	0	1	1	1	0	0	0	0	0	0	0	0	0	0	0	0	0	0	0	0	0	0	0	0	0	0	0	0	0	0	1	0	0	0	0	0	0	0	0	0	0
BIEC2-26590	0	1	0	2	0	0	0	0	1	0	0	0	0	0	1	0	0	0	1	1	0	1	0	0	0	0	0	0	0	0	0	0	0	1	0	0	0	0	0	1	1	1	1	1	0	0	0
BIEC2_26617	0	1	0	2	0	2	0	1	2	1	0	0	0	0	1	0	0	0	1	1	0	1	0	1	2	1	0	0	0	1	0	0	1	1	1	1	1	1	1	1	0	1	0	1	0	0	0
BIEC2_26621	0	1	0	1	0	1	0	1	1	1	0	0	0	0	0	0	0	0	0	1	0	0	0	0	1	0	0	0	0	0	0	0	0	1	0	0	1	0	0	0	0	0	0	1	0	0	0
BIEC2-26628	0	1	0	1	0	1	0	1	1	1	0	0	0	0	0	0	0	0	0	1	0	0	0	0	1	0	0	0	0	0	0	0	0	1	0	0	1	0	0	0	0	0	0	1	0	0	0
BIEC2-26637	0	0	0	1	0	2	0	1	2	1	0	0	1	0	1	0	0	0	1	0	0	2	0	1	1	1	0	0	1	1	0	1	1	1	2	1	1	1	1	1	0	1	1	0	0	0	0
BIEC2_26658	0	0	0	1	0	2	0	1	2	1	0	0	1	0	1	0	0	0	1	0	0	2	0	1	1	1	0	0	1	1	0	1	1	1	2	1	1	1	1	1	0	1	1	0	0	0	0
BIEC2_26660	0	1	0	2	0	2	0	1	2	1	0	0	1	0	1	0	0	0	1	1	0	2	0	1	2	1	0	0	1	1	0	1	1	1	2	1	1	1	1	1	0	1	1	1	0	0	0
BIEC2-26666	0	1	0	2	0	2	0	1	2	1	0	0	1	0	1	0	0	0	1	1	0	2	0	1	2	1	0	0	1	1	0	1	1	1	2	1	1	1	1	1	0	1	1	1	0	0	0
BIEC2_26679	0	1	0	1	0	2	0	1	2	1	0	0	0	0	0	0	0	0	1	1	0	1	0	1	2	1	0	0	0	1	0	0	1	1	1	1	1	1	1	0	0	1	0	1	0	0	0
BIEC2_28333	0	1	0	2	0	2	0	1	2	1	0	0	1	0	1	0	0	0	1	1	0	2	0	1	2	1	0	0	1	1	0	1	1	1	2	1	1	1	1	1	0	1	1	1	0	0	0
BIEC2_26699	0	1	0	1	0	1	0	1	1	1	1	0	1	0	0	0	0	0	0	1	0	1	0	0	1	1	1	0	1	0	0	1	0	1	1	0	1	0	0	0	0	0	0	2	0	0	0
BIEC2_26715	0	1	0	1	0	1	0	1	2	1	0	0	0	0	0	0	0	0	1	1	0	1	0	0	1	0	0	0	0	0	0	0	0	1	0	0	1	0	0	1	0	1	1	1	0	0	0
BIEC2-26765	0	1	0	1	0	1	0	1	1	1	1	0	1	0	0	0	0	0	0	1	0	1	0	0	1	1	1	0	1	0	0	1	0	1	1	0	1	0	0	0	0	0	1	2	0	0	0
BIEC2_26896	0	1	0	2	0	0	0	0	0	0	0	0	0	0	1	0	0	0	0	1	0	1	0	0	0	0	0	0	0	0	0	0	0	0	0	0	0	0	0	1	0	0	1	1	0	0	0
BIEC2-26937	0	0	1	0	0	1	0	1	1	1	0	0	0	0	0	1	0	1	1	1	1	0	0	1	0	0	0	0	0	0	0	0	0	1	0	0	1	1	0	0	0	0	0	0	0	1	0
BIEC2_26941	0	1	1	2	0	1	0	1	2	1	0	0	0	0	1	1	0	1	2	2	1	1	0	1	1	0	0	0	0	0	0	0	0	1	0	0	1	1	0	1	0	1	1	1	0	1	0
BIEC2-26960	1	0	0	0	0	0	0	0	0	0	1	0	1	0	0	0	0	0	0	0	1	0	0	0	0	1	1	0	1	0	0	1	0	0	1	0	0	0	0	0	1	0	0	1	0	0	0
BIEC2_26992	1	0	0	1	0	0	0	0	1	0	1	0	1	0	1	0	0	0	1	0	1	1	0	0	0	1	1	0	1	0	0	1	0	0	1	0	0	0	0	1	1	1	0	1	0	0	0
BIEC2_28665	0	0	1	0	0	1	0	1	1	1	0	0	0	0	0	1	0	1	1	1	1	1	0	1	0	0	0	0	0	0	0	0	0	1	0	0	1	1	0	0	0	0	0	0	0	1	0
BIEC2_27028	0	1	0	1	0	0	0	0	0	0	0	0	0	0	0	0	0	0	0	1	0	1	0	0	0	0	0	0	0	0	0	0	0	0	0	0	0	0	0	0	0	0	0	1	0	0	0
BIEC2_28724	0	1	0	1	1	0	0	0	1	1	0	1	0	0	2	0	1	0	1	0	0	0	0	0	1	0	0	0	0	1	0	0	0	1	0	0	0	0	1	0	0	1	1	0	1	1	0
BIEC2_28763	0	0	0	0	0	0	0	0	0	0	1	0	0	0	0	0	0	0	0	0	0	0	0	0	0	1	1	0	0	0	0	0	0	0	1	0	0	0	0	0	1	0	0	1	0	0	0
BIEC2_27143	0	2	0	1	1	0	0	0	1	1	0	1	0	0	2	0	1	0	1	1	0	0	0	0	0	0	0	0	0	1	0	0	0	1	0	0	0	0	1	1	0	1	1	1	1	1	0
BIEC2_28856	0	0	0	0	0	0	0	0	0	0	1	0	0	0	0	0	0	0	0	0	0	0	0	0	0	1	1	0	0	0	0	0	0	0	1	0	0	0	0	0	1	0	0	1	0	0	0
BIEC2_27194	0	1	0	1	0	0	0	0	1	0	1	0	0	0	0	0	0	0	1	1	0	1	0	0	1	1	1	0	0	0	0	0	0	1	1	0	0	0	0	1	1	1	0	2	0	0	0
BIEC2_27211	0	0	0	0	0	0	0	0	0	0	1	0	0	0	0	0	0	0	0	0	0	0	0	0	0	1	1	0	0	0	0	0	0	0	1	0	0	0	0	0	1	0	0	1	0	0	0
BIEC2_27291	1	2	0	2	1	1	0	1	1	2	1	1	0	0	2	0	1	0	0	1	1	0	0	0	1	1	1	0	0	1	0	0	0	1	1	0	1	0	1	0	1	0	1	2	1	1	0
BIEC2_27292	1	2	0	2	1	1	0	1	1	2	1	1	0	0	2	0	1	0	0	1	1	0	0	0	1	1	1	0	0	1	0	0	0	1	1	0	1	0	1	0	1	0	1	2	1	1	0
BIEC2_27301	0	0	1	0	0	0	0	0	0	0	0	0	0	0	0	1	0	1	1	1	1	0	0	1	0	0	0	0	0	0	0	0	0	0	0	0	0	1	0	0	0	0	0	0	0	1	0
BIEC2_27322	0	1	0	0	1	0	0	0	0	1	1	1	0	0	2	0	1	0	0	0	0	0	0	0	0	1	1	0	0	1	0	0	0	1	1	0	0	0	1	0	1	0	1	1	1	1	0
BIEC2_27336	0	2	0	2	1	0	0	0	0	1	1	1	0	0	2	0	1	0	0	1	0	1	0	0	1	1	1	0	0	1	0	0	0	1	1	0	0	0	1	0	0	0	1	2	1	1	0
BIEC2_27351	1	0	0	0	0	1	0	1	2	1	1	0	0	0	1	0	0	0	1	0	1	0	0	0	0	1	1	0	0	0	0	0	0	0	1	0	1	0	0	0	1	1	0	1	0	0	0
BIEC2-27352	1	0	0	0	0	1	0	1	2	1	1	0	0	0	1	0	0	0	1	0	1	0	0	0	0	1	1	0	0	0	0	0	0	0	1	0	1	0	0	0	1	1	0	1	0	0	0
BIEC2_27378	0	1	0	0	1	0	0	0	0	1	0	1	0	0	NA	0	1	0	0	0	0	0	0	0	1	0	0	0	0	1	0	0	0	1	0	0	0	0	1	0	0	0	1	0	1	1	0
BIEC2_27399	0	0	0	0	0	0	0	0	0	0	1	0	0	0	0	0	0	0	0	0	0	0	0	0	0	1	1	0	0	0	0	0	0	1	1	0	0	0	0	0	1	0	0	1	0	1	0
BIEC2_29123	0	0	0	0	0	0	0	0	0	0	1	0	0	0	0	0	0	0	0	0	0	0	0	0	0	1	1	0	0	0	0	0	0	0	1	0	0	0	0	0	0	0	0	1	0	1	0
BIEC2_29136	0	0	0	0	0	0	0	0	0	0	1	0	0	0	0	0	0	0	0	0	0	0	0	0	0	1	1	0	0	0	0	0	0	0	1	0	0	0	0	0	0	0	0	1	0	1	0
BIEC2_27474	0	0	0	0	0	0	0	0	0	0	1	0	0	0	0	0	0	0	0	0	0	0	0	0	0	1	1	0	0	0	0	0	0	0	1	0	0	0	0	0	0	0	0	1	0	1	0
BIEC2_27512	0	0	1	0	0	0	0	0	1	0	1	0	1	0	0	1	0	1	2	1	1	0	0	1	0	1	1	0	1	0	0	1	0	0	1	0	0	1	0	0	1	1	0	1	0	1	0
BIEC2_27549	0	1	0	1	0	0	0	0	0	0	1	0	0	0	0	0	0	0	0	1	0	0	0	0	0	1	1	0	0	0	0	0	0	0	1	0	0	0	0	0	0	0	0	2	0	1	0
BIEC2_27561	0	0	0	0	0	0	0	0	0	0	NA	0	0	0	0	0	0	0	0	0	0	0	0	0	0	1	1	0	0	0	0	0	0	0	1	0	0	0	0	0	0	0	0	1	0	1	0
BIEC2_27575	0	0	0	0	0	0	0	0	0	0	1	0	0	0	0	0	0	0	0	0	0	0	0	0	0	1	1	0	0	0	0	0	0	0	1	0	0	0	0	0	0	0	0	1	0	1	0
BIEC2_27577	0	0	0	0	0	0	0	0	0	0	1	0	0	0	0	0	0	0	0	0	0	0	0	0	0	1	1	0	0	0	0	0	0	0	1	0	0	0	0	0	0	0	0	1	0	1	0
BIEC2_27584	0	2	1	2	1	1	0	1	2	2	1	1	1	0	1	1	1	1	2	2	1	0	0	1	0	1	1	0	1	1	0	1	0	2	1	0	1	1	1	1	1	1	1	2	1	2	0
BIEC2_27588	0	2	0	2	1	1	0	1	1	2	0	1	0	0	1	0	1	0	0	1	0	0	0	0	0	0	0	0	0	1	0	0	0	1	0	0	1	0	1	1	1	0	1	1	1	1	0
BIEC2_27590	0	1	1	0	1	1	0	1	2	2	0	1	1	0	1	1	1	1	2	1	1	0	0	1	0	0	0	0	1	1	0	1	0	2	0	0	1	1	1	1	0	1	1	0	1	1	0
BIEC2_27617	0	0	0	0	0	0	0	0	0	0	1	0	0	0	0	0	0	0	0	0	0	0	0	0	0	1	1	0	0	0	0	0	0	0	1	0	0	0	0	0	1	0	0	1	0	1	0
BIEC2_27626	0	0	0	0	0	0	0	0	0	0	1	0	0	0	0	0	0	0	0	0	0	0	0	0	0	1	1	0	0	0	0	0	0	0	1	0	0	0	0	0	1	0	0	1	0	1	0
BIEC2_27654	0	1	0	0	1	1	0	1	1	2	0	1	0	0	1	0	1	0	0	0	0	0	0	0	0	0	0	0	0	1	0	0	0	2	0	0	1	0	1	1	0	0	1	0	1	1	0
BIEC2_29387	0	1	1	1	0	0	0	0	0	0	0	0	1	0	0	1	0	1	1	2	1	1	0	1	0	0	0	0	1	0	0	1	0	0	0	0	0	1	0	0	0	0	0	1	0	0	0
BIEC2_27701	0	0	0	0	0	0	0	0	0	0	1	0	0	0	0	0	0	0	0	0	0	0	0	0	0	1	1	0	0	0	0	0	0	0	1	0	0	0	0	0	0	0	0	1	0	1	0
BIEC2_27707	0	0	1	0	0	0	0	0	0	0	0	0	1	0	0	1	0	1	1	1	1	0	0	1	0	0	0	0	1	0	0	1	0	0	0	0	0	1	0	0	0	0	0	0	0	0	0
BIEC2_27725	0	0	1	0	0	0	0	0	0	0	0	0	1	0	0	1	0	1	1	1	1	0	0	1	0	0	0	0	1	0	0	1	0	0	0	0	0	1	0	0	0	0	0	0	0	0	0
BIEC2_29429	1	2	1	2	1	1	0	1	2	2	0	1	1	0	2	1	1	1	2	2	2	1	0	1	1	0	0	0	1	1	0	1	0	2	0	0	1	1	1	1	1	1	1	1	1	1	0
BIEC2_29469	0	2	1	1	1	1	0	1	1	2	1	1	0	0	2	1	1	1	1	2	1	1	0	1	1	1	1	0	0	1	0	0	0	1	1	0	1	1	1	1	0	0	1	2	1	2	0
BIEC2_27766	0	1	1	1	0	0	0	0	0	0	1	0	0	0	0	1	0	1	1	2	1	0	0	1	0	1	1	0	0	0	0	0	0	0	1	0	0	1	0	0	0	0	0	2	0	1	0
BIEC2_29486	0	1	1	1	0	1	0	1	1	1	1	0	0	0	0	1	0	1	1	2	1	0	0	1	0	1	1	0	0	0	0	0	0	0	1	0	1	1	0	1	0	0	0	2	0	1	0
BIEC2_29573	0	1	1	1	0	1	0	NA	1	1	1	0	0	0	0	1	0	1	1	2	1	0	0	NA	0	1	1	0	0	0	0	0	0	0	1	0	1	1	0	1	0	0	0	2	0	1	0
UKUL136	0	1	1	1	0	1	0	1	1	1	1	0	0	0	0	1	0	1	1	2	1	0	0	1	0	1	1	0	0	0	0	0	0	0	1	0	1	1	0	1	0	0	0	2	0	1	0
BIEC2-28055	0	1	1	1	0	1	0	1	1	1	1	0	0	0	0	1	0	1	1	2	1	0	0	1	0	1	1	0	0	0	0	0	0	0	1	0	1	1	0	1	0	0	0	2	0	1	0
UKUL137	0	1	0	0	1	0	0	0	0	1	0	1	0	0	1	0	1	0	0	0	0	0	0	0	0	0	0	0	0	1	0	0	0	1	0	0	0	0	1	0	0	0	1	0	1	1	0
BIEC2_29777	0	1	1	1	0	1	0	1	1	1	1	0	0	0	0	1	0	1	1	2	1	0	0	1	0	1	1	0	0	0	0	0	0	0	1	0	1	1	0	1	0	0	0	2	0	1	0
BIEC2_29785	1	2	1	1	1	1	0	1	2	2	1	1	0	0	2	1	1	1	2	2	2	0	0	1	1	1	1	0	0	1	0	0	0	2	1	0	1	1	1	1	1	1	1	2	1	2	0
BIEC2-28090	0	1	1	1	0	1	0	1	1	1	1	0	0	0	0	1	0	1	1	2	1	0	0	1	1	1	1	0	0	0	0	0	0	0	1	0	1	1	0	1	0	0	0	2	0	1	0
BIEC2_28094	1	2	1	1	1	1	0	1	1	2	1	1	0	0	2	1	1	1	1	2	2	0	0	1	1	1	1	0	0	1	0	0	0	1	1	0	1	1	1	1	1	0	1	2	1	2	0
BIEC2_28097	0	1	1	1	0	1	0	1	1	1	1	0	0	0	0	1	0	1	1	2	1	0	0	1	1	1	1	0	0	0	0	0	0	0	1	0	1	1	0	1	0	0	0	2	0	1	0
BIEC2_28110	0	1	1	1	0	1	0	1	1	1	1	0	0	0	0	1	0	1	1	2	1	0	0	1	1	1	1	0	0	0	0	0	0	0	1	0	1	1	0	1	0	0	0	2	0	1	0
BIEC2_28114	0	1	1	1	0	1	0	1	1	1	1	0	0	0	0	1	0	1	1	2	1	0	0	1	1	1	1	0	0	0	0	0	0	0	1	0	1	1	0	1	0	0	0	2	0	1	0
BIEC2_28129	0	1	1	1	0	1	0	1	1	1	1	0	0	0	0	1	0	1	1	2	1	0	0	1	1	1	1	0	0	0	0	0	0	0	1	0	1	1	0	1	0	0	0	2	0	1	0
BIEC2-28145	0	1	1	1	0	1	0	1	1	1	1	0	0	0	0	1	0	1	1	2	1	0	0	1	0	1	1	0	0	0	0	0	0	0	1	0	1	1	0	1	1	0	0	2	0	1	0
BIEC2_28146	0	1	1	1	0	1	0	1	1	1	1	0	0	0	0	1	0	1	1	2	1	0	0	1	0	1	1	0	0	0	0	0	0	0	1	0	1	1	0	1	1	0	0	2	0	1	0
BIEC2_28163	0	2	1	1	1	0	0	0	0	1	1	1	0	0	1	1	1	1	1	2	1	0	0	1	0	1	1	0	0	1	0	0	0	1	1	0	0	1	1	1	0	0	1	2	1	2	0
BIEC2_28164	0	2	1	1	1	0	0	0	0	1	1	1	0	0	1	1	1	1	1	2	1	0	0	1	0	1	1	0	0	1	0	0	0	1	1	0	0	1	1	1	0	0	1	2	1	2	0
BIEC2_28165	0	2	1	1	1	0	0	0	1	1	1	1	0	0	1	1	1	1	2	2	1	0	0	1	0	1	1	0	0	1	0	0	0	1	1	0	0	1	1	1	0	1	1	2	1	2	0
BIEC2_28170	1	0	0	1	0	1	0	1	1	1	0	0	1	0	1	0	0	0	0	0	1	1	0	0	1	0	0	0	1	0	0	1	0	1	0	0	1	0	0	0	1	0	0	0	0	0	0
BIEC2_28172	1	0	0	1	0	1	0	1	2	1	0	0	1	0	1	0	0	0	1	0	1	1	0	0	1	0	0	0	1	0	0	1	0	1	0	0	1	0	0	0	1	1	0	0	0	0	0
BIEC2_28187	1	0	0	0	0	1	0	1	2	1	0	0	1	0	0	0	0	0	1	0	1	1	0	0	0	0	0	0	1	0	0	1	0	0	0	0	1	0	0	0	0	1	0	0	0	0	0
BIEC2_29911	0	0	0	1	0	0	0	0	1	0	0	0	0	0	1	0	0	0	1	0	0	0	0	0	0	0	0	0	0	0	0	0	0	1	0	0	0	0	0	0	0	1	0	0	0	0	0
BIEC2_29919	0	0	0	1	0	0	0	0	1	0	0	0	0	0	0	0	0	0	1	0	0	0	0	0	0	0	0	0	0	0	0	0	0	1	0	0	0	0	0	0	0	1	0	0	0	0	0
BIEC2_28203	1	0	0	1	0	1	0	1	2	1	0	0	1	0	1	0	0	0	1	0	1	1	0	0	0	0	0	0	1	0	0	1	0	1	0	0	1	0	0	0	0	1	0	0	0	0	0
BIEC2_28204	0	0	0	1	0	1	0	1	2	1	0	0	0	0	0	0	0	0	1	0	0	0	0	0	0	0	0	0	0	0	0	0	0	1	0	0	1	0	0	0	0	1	0	0	0	0	0
BIEC2_28205	1	0	0	1	0	1	0	1	2	1	0	0	1	0	0	0	0	0	1	0	1	1	0	0	0	0	0	0	1	0	0	1	0	1	0	0	1	0	0	0	0	1	0	0	0	0	0
BIEC2_28230	1	0	0	1	0	1	0	1	2	1	0	0	1	0	0	0	0	0	1	0	1	1	0	0	0	0	0	0	1	0	0	1	0	1	0	0	1	0	0	0	0	1	0	0	0	0	0
BIEC2_28237	1	0	0	1	0	1	0	1	2	1	0	0	1	0	1	0	0	0	1	0	1	1	0	0	0	0	0	0	1	0	0	1	0	1	0	0	1	0	0	0	0	1	0	0	0	0	0
CUHSNP00142523	1	0	0	0	0	0	0	0	0	0	0	0	1	0	0	0	0	0	0	0	1	1	0	0	0	0	0	0	1	0	0	1	0	0	0	0	0	0	0	0	0	0	0	0	0	0	0
TBIEC2_29987	1	2	1	2	1	1	0	1	2	2	0	1	1	0	1	1	1	1	2	2	2	1	0	1	1	0	0	0	1	1	0	1	0	2	1	0	1	1	1	1	1	1	1	1	1	1	0
TBIEC2_29988	0	1	1	0	1	0	0	0	0	1	0	1	0	0	1	1	1	1	1	1	1	0	0	1	0	0	0	0	0	1	0	0	0	1	0	0	0	1	1	0	1	0	1	0	1	1	0
BIEC2_28302	0	1	1	0	1	0	0	0	0	1	0	1	0	0	1	1	1	1	1	1	1	0	0	1	0	0	0	0	0	1	0	0	0	1	0	0	0	1	1	0	1	0	1	0	1	1	0
BIEC2-28421	1	1	1	2	0	1	0	1	2	1	0	0	1	0	1	1	0	1	2	2	2	1	0	1	1	0	0	0	1	0	0	1	0	1	1	0	1	1	0	1	1	1	0	1	0	0	0
BIEC2-28459	0	0	1	0	0	0	0	0	0	0	0	0	0	0	0	1	0	1	1	1	1	0	0	1	0	0	0	0	0	0	0	0	0	0	0	0	0	1	0	0	1	0	0	0	0	0	0
BIEC2_28464	1	0	0	1	0	1	0	1	2	1	0	0	1	0	1	0	0	0	1	0	1	1	0	0	1	0	0	0	1	0	0	1	0	1	1	0	1	0	0	0	0	1	0	0	0	0	0
BIEC2_28506	0	0	1	0	0	0	0	0	0	0	0	0	0	0	0	1	0	1	1	1	1	0	0	1	0	0	0	0	0	0	0	0	0	0	0	0	0	1	0	0	1	0	0	0	0	0	0
BIEC2_28507	0	0	1	0	0	0	0	0	0	0	0	0	0	0	0	1	0	1	1	1	1	0	0	1	0	0	0	0	0	0	0	0	0	0	0	0	0	1	0	0	1	0	0	0	0	0	0
BIEC2_28513	1	0	1	0	0	0	0	0	1	0	0	0	1	0	0	1	0	1	2	1	2	1	0	1	0	0	0	0	1	0	0	1	0	1	0	0	0	1	0	0	1	1	0	0	0	0	0
BIEC2_30273	1	1	1	1	0	0	0	0	1	0	0	0	1	0	1	1	0	1	2	1	2	1	0	1	1	0	0	0	1	0	0	1	0	0	0	0	0	1	0	0	1	1	0	0	0	0	0
BIEC2_28580	0	1	1	2	0	1	0	1	2	1	0	0	0	0	0	1	0	1	2	2	1	0	0	1	1	0	0	0	0	0	0	0	0	1	1	0	1	1	0	1	1	1	0	1	0	0	0
BIEC2-28597	0	2	1	2	0	1	0	1	2	1	0	0	0	0	1	1	0	1	2	2	1	0	0	1	1	0	0	0	0	0	0	0	0	1	1	0	1	1	0	1	1	1	0	1	0	0	0
BIEC2_30384	0	2	1	1	0	1	0	1	2	1	0	0	0	0	1	1	0	1	2	2	1	0	0	1	0	0	0	0	0	0	0	0	0	1	1	0	1	1	0	1	1	1	0	1	0	0	0
BIEC2_28685	1	0	0	0	0	0	0	0	0	0	0	0	1	0	0	0	0	0	0	0	1	1	0	0	0	0	0	0	1	0	0	1	0	0	0	0	0	0	0	0	0	0	0	0	0	0	0
TBIEC2_30464	1	1	1	1	0	0	0	0	1	0	0	0	1	0	1	1	0	1	2	1	2	1	0	1	1	0	0	0	1	0	0	1	0	0	0	0	0	1	0	0	1	1	0	0	0	0	0
BIEC2_28749	0	0	1	0	0	0	0	0	0	0	0	0	0	0	0	1	0	1	1	1	1	0	0	1	0	0	0	0	0	0	0	0	0	0	0	0	0	1	0	0	1	0	0	0	0	0	0
BIEC2_28761	0	2	0	1	0	0	0	0	0	0	0	0	0	0	1	0	0	0	0	1	0	0	0	0	1	0	0	0	0	0	0	0	0	1	0	0	0	0	0	0	0	0	0	1	0	0	0
BIEC2_28797	1	0	0	0	0	0	0	0	0	0	0	0	1	0	0	0	0	0	0	0	1	1	0	0	0	0	0	0	1	0	0	1	0	0	0	0	0	0	0	1	0	0	0	0	0	0	0
BIEC2_28874	1	2	0	2	0	1	0	1	2	1	0	0	1	0	1	0	0	0	1	1	1	1	0	0	1	0	0	0	1	0	1	1	0	1	1	0	1	0	0	1	0	1	0	1	0	0	0
BIEC2_28876	1	1	0	2	0	1	0	1	2	1	0	0	1	0	0	0	0	0	1	1	1	1	0	0	0	0	0	0	1	0	1	1	0	1	1	0	1	0	0	1	0	1	0	1	0	0	0
BIEC2_28888	1	0	0	0	0	0	0	0	0	0	0	0	1	0	0	0	0	0	0	0	1	1	0	0	1	0	0	0	1	0	1	1	0	0	0	0	0	0	0	1	0	0	0	0	0	0	0
BIEC2_28892	1	0	0	0	0	0	0	0	0	0	0	0	1	0	0	0	0	0	0	0	1	1	0	0	1	0	0	0	1	0	1	1	0	0	0	0	0	0	0	1	0	0	0	0	0	0	0
BIEC2_28898	1	0	0	0	0	0	0	0	0	0	0	0	1	0	0	0	0	0	0	0	1	1	0	0	1	0	0	0	1	0	1	1	0	0	0	0	0	0	0	1	0	0	0	0	0	0	0
BIEC2_28907	1	2	0	2	0	1	0	1	2	1	0	0	1	0	1	0	0	0	1	1	1	1	0	0	1	0	0	0	1	0	1	1	0	1	1	0	1	0	0	1	0	1	0	1	0	0	0
BIEC2-28908	1	2	0	2	0	1	0	1	2	1	0	0	1	0	1	0	0	0	1	1	1	1	0	0	0	0	0	0	1	0	1	1	0	1	1	0	1	0	0	1	0	1	0	1	0	0	0
BIEC2_28912	1	2	0	2	0	1	0	1	2	1	0	0	1	0	1	0	0	0	1	1	1	1	0	0	1	0	0	0	1	0	1	1	0	1	1	0	1	0	0	1	0	1	0	1	0	0	0
BIEC2_30661	0	1	0	2	0	1	0	1	1	1	0	0	0	0	0	0	0	0	0	1	0	0	0	0	0	0	0	0	0	0	0	0	0	1	1	0	1	0	0	0	0	0	0	1	0	0	0
BIEC2_28922	1	1	1	1	1	1	0	1	2	2	1	1	1	0	2	1	1	1	2	1	2	1	0	1	0	1	1	0	1	1	1	1	0	1	1	0	1	1	1	1	1	1	1	1	1	2	0
BIEC2_28931	0	0	1	0	0	0	0	0	1	0	0	0	0	0	0	1	0	1	2	1	1	0	0	1	0	0	0	0	0	0	0	0	0	0	0	0	0	1	0	0	1	1	0	0	0	0	0
BIEC2-28953	0	0	0	0	0	0	0	0	0	0	1	0	0	0	0	0	0	0	0	0	0	0	0	0	0	1	1	0	0	0	0	0	0	0	0	0	0	0	0	0	0	0	0	1	0	1	0
BIEC2_28955	1	0	0	1	0	1	0	1	1	1	0	0	0	0	0	0	0	0	0	0	1	0	0	0	0	0	0	0	0	0	0	0	0	0	1	0	1	0	0	0	0	0	0	0	0	0	0
BIEC2_30757	0	0	0	0	0	0	0	0	0	0	1	0	0	0	0	0	0	0	0	0	0	0	0	0	0	1	1	0	0	0	0	0	0	0	0	0	0	0	0	0	0	0	0	1	0	1	0
BIEC2_29036	0	1	0	1	0	0	0	0	0	0	0	0	0	0	0	0	0	0	0	1	0	1	0	0	0	0	0	0	0	0	0	0	0	1	0	0	0	0	0	0	0	0	0	1	0	0	0
BIEC2_29040	0	0	1	0	0	0	0	0	1	0	1	0	0	0	0	1	0	1	2	1	1	0	0	1	0	1	1	0	0	0	1	0	0	0	0	0	0	1	0	1	1	1	0	1	0	1	0
BIEC2_30837	0	2	1	2	0	1	0	1	2	1	1	0	1	0	1	1	0	1	2	2	1	1	0	1	1	1	1	0	1	0	1	1	0	1	1	0	1	1	0	1	1	1	0	2	0	1	0
TBIEC2_30840	0	0	1	0	0	0	0	0	1	0	0	0	0	0	0	1	0	1	2	1	1	0	0	1	0	0	0	0	0	0	1	0	0	0	0	0	0	1	0	1	1	1	0	0	0	0	0
BIEC2_30857	0	1	0	0	0	0	0	0	0	0	1	0	0	0	1	0	0	0	0	0	0	0	0	0	0	1	1	0	0	0	0	0	0	0	0	0	0	0	0	0	0	0	0	1	0	1	0
BIEC2_29163	0	2	1	2	1	0	0	0	1	1	1	1	1	0	2	1	1	1	2	2	1	1	0	1	1	1	1	0	1	1	1	1	0	2	0	0	0	1	1	1	1	1	1	2	1	2	0
BIEC2_29175	0	0	0	0	1	0	0	0	0	1	1	1	0	0	1	0	1	0	0	0	0	0	0	0	1	1	1	0	0	1	0	0	0	1	0	0	0	0	1	0	0	0	1	1	1	2	0
BIEC2_29216	0	2	1	2	1	0	0	0	1	1	1	1	1	0	2	1	1	1	2	2	1	1	0	1	1	1	1	0	1	1	1	1	0	2	0	0	0	1	1	1	1	1	1	2	1	2	0
BIEC2_29229	0	2	0	1	0	0	0	0	0	0	1	0	0	0	1	0	0	0	0	1	0	1	0	0	1	1	1	0	0	0	0	0	0	1	0	0	0	0	0	0	1	0	0	2	0	1	0
BIEC2_29243	0	2	0	1	0	0	0	0	0	0	1	0	0	0	1	0	0	0	0	1	0	1	0	0	1	1	1	0	0	0	0	0	0	1	0	0	0	0	0	0	0	0	0	2	0	1	0
BIEC2-29293	0	0	1	0	0	0	0	0	1	0	0	0	0	0	0	1	0	1	2	1	1	0	0	1	0	0	0	0	0	0	1	0	0	0	0	0	0	1	0	1	0	1	0	0	0	0	0
BIEC2_29337	1	0	0	0	1	0	0	0	0	1	1	1	1	0	1	0	1	0	0	0	1	0	0	0	0	1	1	0	1	1	0	1	0	1	0	0	0	0	1	0	0	0	1	1	1	2	0
BIEC2_29359	1	0	0	1	1	0	0	0	0	1	1	1	1	0	1	0	1	0	0	0	1	0	0	0	1	1	1	0	1	1	0	1	0	1	0	0	0	0	1	0	0	0	1	1	1	2	0
BIEC2_29403	1	0	0	0	0	0	0	0	0	0	1	0	1	0	0	0	0	0	0	0	1	0	0	0	0	1	1	0	1	0	1	1	0	0	0	0	0	0	0	1	0	0	0	1	0	1	0
BIEC2_29404	1	0	0	0	0	0	0	0	0	0	1	0	1	0	0	0	0	0	0	0	1	0	0	0	0	1	1	0	1	0	1	1	0	0	0	0	0	0	0	1	0	0	0	1	0	1	0
BIEC2_29405	1	0	0	0	0	0	0	0	0	0	1	0	1	0	0	0	0	0	0	0	1	0	0	0	0	1	1	0	1	0	1	1	0	0	0	0	0	0	0	1	0	0	0	1	0	1	0
TBIEC2_31192	1	0	0	0	0	0	0	0	0	0	1	0	1	0	0	0	0	0	0	0	1	0	0	0	0	1	1	0	1	0	0	1	0	0	0	0	0	0	0	0	0	0	0	1	0	1	0
BIEC2_29439	0	0	1	0	1	0	0	0	0	1	0	1	0	0	1	1	1	1	1	1	1	0	0	1	0	0	0	0	0	1	0	0	0	1	0	0	0	1	1	0	0	0	NA	0	1	1	0
BIEC2_31219	0	0	1	0	1	0	0	0	0	1	0	1	0	0	1	1	1	1	1	1	1	0	0	1	0	0	0	0	0	1	0	0	0	1	0	0	0	1	1	0	0	0	1	0	1	1	0
BIEC2_29468	1	0	0	0	0	0	0	0	0	0	1	0	1	0	0	0	0	0	0	0	1	0	0	0	0	1	1	0	1	0	0	1	0	0	0	0	0	0	0	0	0	0	0	1	0	1	0
TBIEC2_31253	1	0	0	0	0	0	0	0	0	0	1	0	1	0	0	0	0	0	0	0	1	0	0	0	0	1	1	0	1	0	0	1	0	0	0	0	0	0	0	0	0	0	0	1	0	1	0
BIEC2_31316	0	0	1	0	0	0	0	0	0	0	0	0	0	0	0	1	0	1	1	1	1	0	0	1	0	0	0	0	0	0	0	0	0	0	0	0	0	1	0	0	0	0	0	0	0	0	0
BIEC2_29545	0	0	1	0	0	0	0	0	0	0	0	0	0	0	0	1	0	1	1	1	1	0	0	1	0	0	0	0	0	0	0	0	0	0	0	0	0	1	0	0	0	0	0	0	0	0	0
BIEC2_31364	0	1	0	2	1	1	0	1	2	2	0	1	0	0	1	1	1	1	1	1	0	1	0	0	1	0	0	0	0	1	NA	0	0	2	1	0	1	0	1	1	1	1	1	1	1	1	0
BIEC2-29592	0	2	0	2	1	1	0	1	2	2	0	1	0	0	2	1	1	1	1	1	0	1	0	0	1	0	0	0	0	1	1	0	0	2	1	0	1	0	1	1	1	1	1	1	1	1	0
BIEC2_29595	0	1	0	1	0	1	0	1	1	1	0	0	0	0	0	0	0	0	0	1	0	1	0	0	0	0	0	0	0	0	0	0	0	1	1	0	1	0	0	0	1	0	0	1	0	0	0
BIEC2_31437	0	0	1	0	1	0	0	0	1	1	0	1	0	0	1	2	1	2	2	1	1	0	0	1	1	0	0	0	0	1	0	0	0	1	1	0	0	1	1	0	0	1	1	0	1	1	0
BIEC2_29744	0	2	1	2	1	1	0	1	1	2	0	1	0	0	2	1	1	1	1	2	1	1	0	1	1	0	0	0	0	1	1	0	0	2	1	0	1	1	1	1	1	0	1	1	1	1	0
BIEC2_31558	0	0	1	0	0	0	0	0	0	0	0	0	0	0	0	1	0	1	1	1	1	0	0	1	0	0	0	0	0	0	0	0	0	0	0	0	0	1	0	0	0	0	0	0	0	0	0
BIEC2_31588	0	1	1	0	0	0	0	0	0	0	0	0	0	0	1	1	0	1	1	1	1	1	0	1	0	0	0	0	0	0	0	0	0	0	0	0	0	1	0	0	0	0	0	0	0	0	0
BIEC2_31607	0	1	1	0	0	0	0	0	0	0	0	0	0	0	1	1	0	1	1	1	1	1	0	1	0	0	0	0	0	0	0	0	0	0	0	0	0	1	0	0	0	0	0	0	0	0	0
BIEC2_29857	0	1	1	0	1	0	0	0	0	1	0	1	0	0	2	1	1	1	1	1	1	1	0	1	0	0	0	0	0	1	0	0	0	1	0	0	0	1	1	0	0	0	1	0	1	1	0
BIEC2_29865	0	1	1	0	1	0	0	0	0	1	0	1	0	0	2	1	1	1	1	1	1	1	0	1	0	0	0	0	0	1	0	0	0	1	0	0	0	1	1	0	0	0	1	0	1	1	0
BIEC2_31679	0	0	0	0	1	0	0	0	0	1	0	1	0	0	1	0	1	0	0	0	0	0	0	0	0	0	0	0	0	1	0	0	0	1	0	0	0	0	1	0	0	0	1	0	1	1	0
BIEC2_29894	0	1	0	2	1	1	0	1	2	2	0	1	0	0	1	1	1	1	1	1	0	0	0	0	1	0	0	0	0	1	1	0	0	2	1	0	1	0	1	1	1	1	1	1	1	1	0
BIEC2_30004	0	1	1	0	1	0	0	0	1	1	0	1	0	0	2	2	1	2	2	1	1	1	0	1	0	0	0	0	0	1	0	0	0	1	0	0	0	1	1	0	0	1	1	0	1	1	0
BIEC2_30016	0	2	1	2	1	0	0	0	1	1	0	1	0	0	2	2	1	2	2	2	1	1	0	1	0	0	0	0	0	1	1	0	0	2	0	0	0	1	1	1	0	1	1	1	1	1	0
BIEC2_30144	0	2	1	2	1	0	0	0	0	1	0	1	0	0	2	1	1	1	1	2	1	1	0	1	1	0	0	0	0	1	1	0	0	2	1	0	0	1	1	1	0	0	1	1	1	1	0
BIEC2_30185	0	2	1	2	1	0	0	0	0	1	0	1	0	0	2	1	1	1	1	2	1	1	0	1	1	0	0	0	0	1	1	0	0	2	1	0	0	1	1	1	0	0	1	1	1	1	0
BIEC2-30189	0	2	1	2	1	0	0	0	0	1	0	1	0	0	2	1	1	1	1	2	1	1	0	1	1	0	0	0	0	1	1	0	0	2	1	0	0	1	1	1	0	0	1	1	1	1	0
BIEC2_30196	0	2	1	2	1	0	0	0	0	1	0	1	0	0	2	1	1	1	1	2	1	1	0	1	1	0	0	0	0	1	1	0	0	2	1	0	0	1	1	1	0	0	1	1	1	1	0
BIEC2_30201	0	1	0	2	0	0	0	0	0	0	0	0	0	0	0	0	0	0	0	1	0	0	0	0	0	0	0	0	0	0	1	0	0	1	0	0	0	0	0	1	0	0	0	1	0	0	0
BIEC2_30223	0	2	1	2	1	1	0	1	2	2	0	1	0	0	2	2	1	2	2	2	1	1	0	1	1	0	0	0	0	1	1	0	0	2	1	0	1	1	1	1	1	1	1	1	1	1	0
BIEC2_30229	0	0	0	0	1	0	0	0	0	1	0	1	0	0	1	0	1	0	0	0	0	0	0	0	0	0	0	0	0	1	0	0	0	1	0	0	0	0	1	0	0	0	1	0	1	1	0
BIEC2_30231	0	0	0	0	1	0	0	0	0	1	0	1	0	0	1	0	1	0	0	0	0	0	0	0	0	0	0	0	0	1	0	0	0	1	0	0	0	0	1	0	0	0	1	0	1	1	0
BIEC2_30236	0	2	1	2	1	0	0	0	0	1	0	1	0	0	2	1	1	1	1	2	1	1	0	1	1	0	0	0	0	1	1	0	0	2	1	0	0	1	1	1	0	0	1	1	1	1	0
BIEC2_30240	0	0	0	0	1	0	0	0	0	1	0	1	0	0	1	0	1	0	0	0	0	0	0	0	0	0	0	0	0	1	0	0	0	1	0	0	0	0	1	0	0	0	1	0	1	1	0
BIEC2_30262	0	2	1	2	0	0	0	0	0	0	0	0	0	0	1	1	0	1	1	2	1	1	0	1	1	0	0	0	0	0	1	0	0	1	1	0	0	1	0	1	0	0	0	1	0	0	0
BIEC2_30293	0	1	1	0	0	0	0	0	0	0	0	0	0	0	1	1	0	1	1	1	1	1	0	1	0	0	0	0	0	0	0	0	0	0	0	0	0	1	0	0	0	0	0	0	0	0	0
TBIEC2_32109	0	1	1	0	0	0	0	0	0	0	0	0	0	0	1	1	0	1	1	1	1	1	0	1	0	0	0	0	0	0	0	0	0	0	0	0	0	1	0	0	0	0	0	0	0	0	0
TBIEC2_32123	0	1	1	0	0	0	0	0	0	0	0	0	0	0	1	1	0	1	1	1	1	1	0	1	0	0	0	0	0	0	0	0	0	0	0	0	0	1	0	0	0	0	0	0	0	0	0
TBIEC2_32124	0	1	1	0	0	0	0	0	0	0	0	0	0	0	1	1	0	1	1	1	1	1	0	1	0	0	0	0	0	0	0	0	0	0	0	0	0	1	0	0	0	0	0	0	0	0	0
BIEC2_30357	0	0	1	0	0	0	0	0	0	0	0	0	0	0	0	1	0	1	1	1	1	0	0	1	1	0	0	0	0	0	0	0	0	0	0	0	0	1	0	0	0	0	0	0	0	0	0
BIEC2_32184	0	2	1	2	0	1	0	1	1	1	0	0	0	0	1	1	0	1	1	2	1	1	0	1	1	0	0	0	0	0	0	0	0	1	0	0	1	1	0	0	1	0	0	1	0	0	0
BIEC2-30432	0	0	0	0	0	0	0	0	1	0	1	0	0	0	0	1	0	1	1	0	0	0	0	0	0	1	1	0	0	0	0	0	0	0	0	0	0	0	0	0	0	1	0	1	0	1	0
BIEC2_30441	0	0	0	0	0	0	0	0	1	0	1	0	0	0	0	1	0	1	1	0	0	0	0	0	0	1	1	0	0	0	0	0	0	0	0	0	0	0	0	0	0	1	0	1	0	1	0
BIEC2_30472	1	1	0	2	0	0	0	0	0	0	0	0	1	0	0	0	0	0	0	1	1	1	0	0	0	0	0	0	1	0	1	1	0	1	0	0	0	0	0	1	0	0	0	1	0	0	0
BIEC2-30481	0	0	0	0	0	0	0	0	1	0	1	0	0	0	0	1	0	1	1	0	0	0	0	0	0	1	1	0	0	0	0	0	0	0	0	0	0	0	0	0	0	1	0	1	0	1	0
BIEC2_30482	1	1	0	2	0	0	0	0	0	0	0	0	1	0	0	0	0	0	0	1	1	1	0	0	0	0	0	0	1	0	1	1	0	1	0	0	0	0	0	1	0	0	0	1	0	0	0
BIEC2_32376	1	1	0	1	0	0	0	0	1	0	0	0	1	0	0	1	0	1	1	1	1	1	0	0	0	0	1	0	1	0	0	1	0	1	0	0	0	0	0	0	0	1	0	2	0	1	0
BIEC2_32430	0	1	0	1	0	0	0	0	0	0	0	0	0	0	0	0	0	0	0	1	0	2	0	1	1	1	0	0	0	1	0	0	1	1	2	1	0	1	1	0	0	0	0	1	0	0	0
BIEC2_30624	1	0	1	0	1	2	2	2	1	1	2	1	1	2	0	0	1	0	0	0	0	1	2	0	0	1	1	2	1	0	1	1	1	0	0	1	2	0	0	1	2	1	1	0	1	0	2
BIEC2_30626	0	0	1	0	0	0	0	0	0	0	0	0	0	0	0	1	0	1	1	1	1	0	0	1	0	0	0	0	0	0	0	0	0	0	0	0	0	1	0	0	0	0	0	0	0	0	0
BIEC2_30665	0	0	1	0	0	1	0	1	1	1	0	0	0	0	0	1	0	1	1	1	1	0	0	1	0	0	0	0	0	0	0	0	0	0	0	0	1	1	0	0	1	0	0	0	0	0	0
BIEC2_30667	1	0	1	0	1	1	2	1	0	0	2	1	1	2	0	0	1	0	0	0	0	1	2	0	0	1	1	2	1	0	1	1	1	0	0	1	1	0	0	1	1	1	1	0	1	0	2
BIEC2_30717	1	0	1	0	1	1	2	1	0	0	2	1	1	2	0	0	1	0	0	0	0	0	2	0	0	1	1	2	1	0	1	1	1	0	0	1	1	0	0	1	1	1	1	0	1	0	2
BIEC2_32683	1	0	0	1	0	0	0	0	1	0	0	0	1	0	0	1	0	1	1	0	1	0	0	0	1	0	0	0	1	0	0	1	0	0	0	0	0	0	0	0	0	1	0	0	0	0	0
BIEC2_32694	0	0	1	0	0	0	0	0	0	0	0	0	0	0	0	1	0	1	1	1	1	0	0	1	0	0	0	0	0	0	0	0	0	0	0	0	0	1	0	0	0	0	0	0	0	0	0
BIEC2_30890	0	1	0	1	0	0	0	0	0	0	0	0	0	0	0	0	0	0	0	1	0	0	0	0	0	0	1	0	0	0	0	0	0	1	0	0	0	0	0	0	0	0	0	1	0	1	0
BIEC2_30897	0	1	1	0	0	0	0	0	0	0	0	0	0	0	1	1	0	1	1	1	1	0	0	1	0	0	0	0	0	0	0	0	0	0	0	0	0	1	0	0	0	0	0	0	0	0	0
BIEC2_30904	0	1	0	1	0	0	0	0	0	0	0	0	0	0	0	0	0	0	0	1	0	0	0	0	0	0	1	0	0	0	0	0	0	1	0	0	0	0	0	0	0	0	0	1	0	1	0
BIEC2-30913	0	0	0	0	0	0	0	0	0	0	0	0	0	0	0	0	0	0	0	0	0	1	0	1	1	1	0	0	0	1	1	0	1	0	2	1	0	1	1	1	0	0	0	0	0	0	0
BIEC2_32842	0	0	1	0	0	0	0	0	0	0	0	0	0	0	0	1	0	1	1	1	1	0	0	1	0	0	0	0	0	0	1	0	0	0	0	0	0	1	0	1	0	0	0	0	0	0	0
BIEC2-30999	1	2	0	2	1	1	0	1	2	2	0	1	1	0	2	1	1	1	1	1	1	1	0	0	1	0	1	0	1	1	1	1	0	2	1	0	1	0	1	1	1	1	1	2	1	2	0
BIEC2_31048	1	1	1	1	1	1	0	1	2	2	0	1	1	0	2	2	1	2	2	1	2	1	0	1	1	0	1	0	1	1	1	1	0	1	0	0	1	1	1	1	1	1	1	1	1	2	0
BIEC2-31049	1	1	1	1	1	1	0	1	2	2	0	1	1	0	2	2	1	2	2	1	2	1	0	1	1	0	1	0	1	1	1	1	0	1	0	0	1	1	1	1	1	1	1	1	1	2	0
BIEC2-31081	0	2	1	2	0	1	0	1	2	1	0	0	0	0	1	2	0	2	2	2	1	2	0	2	2	1	0	0	0	1	1	0	1	1	2	1	1	2	1	1	1	1	1	1	0	0	0
BIEC2_32986	0	0	1	0	1	1	0	1	1	2	0	1	0	0	1	1	1	1	1	1	1	1	0	2	2	1	0	0	0	2	0	0	1	1	1	1	1	2	2	0	1	0	1	1	1	1	0
BIEC2_31154	0	0	1	0	1	1	0	1	1	2	0	1	0	0	1	1	1	1	1	1	1	1	0	2	2	1	0	0	0	2	0	0	1	1	1	1	1	2	2	0	1	0	1	0	1	1	0
BIEC2_31196	0	0	0	1	0	0	0	0	1	0	0	0	0	0	0	1	0	1	1	0	0	0	0	0	0	0	0	0	0	0	1	0	0	0	1	0	0	0	0	1	0	1	0	0	0	0	0
BIEC2_31225	1	1	1	0	1	1	2	1	0	0	2	1	1	2	1	1	1	1	0	0	0	0	2	0	0	1	2	2	1	0	2	1	1	0	1	1	1	0	0	2	1	1	1	0	1	1	2
BIEC2_31243	0	0	1	NA	0	0	0	0	1	0	0	0	0	0	0	1	0	1	2	1	1	0	0	1	1	0	0	0	0	0	0	0	0	0	0	0	0	1	0	0	0	1	1	NA	0	0	0
BIEC2_31244	0	0	1	1	0	0	0	0	1	0	0	0	0	0	0	1	0	1	2	1	1	0	0	1	1	0	0	0	0	0	0	0	0	0	0	0	0	1	0	0	0	1	1	1	0	0	0
TBIEC2_33149	0	1	1	1	0	0	0	0	0	0	0	0	0	0	0	2	0	2	1	2	1	1	0	2	1	1	0	0	0	1	1	0	1	1	2	1	0	2	1	1	0	0	1	1	0	0	0
TBIEC2_33153	0	0	1	0	0	0	0	0	0	0	0	0	0	0	0	2	0	2	1	1	1	0	0	1	0	0	0	0	0	0	1	0	0	0	1	0	0	1	0	1	0	0	1	0	0	0	0
BIEC2_31300	0	0	1	0	0	0	0	0	0	0	0	0	0	0	0	2	0	2	1	1	1	0	0	1	0	0	0	0	0	0	1	0	0	0	1	0	0	1	0	1	0	0	1	0	0	0	0
BIEC2_31328	0	0	1	0	0	0	0	0	0	0	0	0	0	0	0	2	0	2	1	1	1	0	0	1	0	0	0	0	0	0	1	0	0	0	1	0	0	1	0	1	0	0	1	0	0	0	0
BIEC2_31329	0	2	1	1	0	0	0	0	0	0	0	0	0	0	1	2	0	2	1	2	1	1	0	2	1	1	1	0	0	1	1	0	1	0	2	1	0	2	1	1	0	0	1	1	0	1	0
BIEC2-31381	0	0	0	0	0	0	0	0	0	0	0	0	0	0	0	0	0	0	0	0	0	1	0	1	1	1	0	0	0	1	0	0	1	0	1	1	0	1	1	0	0	0	0	0	0	0	0
BIEC2_31388	1	1	1	0	1	1	2	1	0	0	2	1	1	2	1	0	1	0	0	0	0	1	2	0	0	1	1	2	1	0	1	1	1	0	0	1	1	0	0	1	1	1	1	0	1	0	2
BIEC2_31396	2	0	1	0	1	1	2	1	1	0	2	1	2	2	0	0	1	0	1	0	1	1	2	0	0	1	2	2	2	0	1	2	1	0	0	1	1	0	0	1	1	2	1	0	1	1	2
BIEC2_31448	1	0	0	0	0	0	0	0	0	0	0	0	0	0	0	0	0	0	0	0	1	0	0	0	1	0	1	0	0	0	0	0	0	0	0	0	0	0	0	0	0	0	0	0	0	1	0
BIEC2_31514	1	0	0	0	0	0	0	0	0	0	0	0	0	0	0	1	0	1	0	0	1	0	0	0	0	0	1	0	0	0	1	0	0	1	1	0	0	0	0	1	0	0	0	0	0	1	0
BIEC2_31580	1	0	0	0	0	1	0	2	2	1	0	0	1	1	0	2	0	1	1	0	1	1	0	0	0	0	0	0	1	0	1	1	0	0	0	0	1	0	0	1	2	1	1	1	0	0	0
BIEC2_31608	1	2	0	2	1	1	0	2	2	2	0	1	1	1	2	1	1	0	1	1	1	0	0	0	1	0	0	0	1	1	1	1	0	2	1	0	2	0	1	1	2	1	1	2	1	1	0
UKUL141	1	1	0	1	0	0	0	1	0	0	0	0	0	1	0	0	0	0	0	1	1	0	0	0	0	0	0	0	0	0	0	0	0	0	0	0	0	0	0	0	1	0	1	1	0	0	0
BIEC2_31630	1	0	1	0	1	1	2	0	0	0	2	1	1	1	0	1	1	1	0	0	0	1	2	1	1	2	2	2	1	1	1	1	2	0	1	2	0	1	1	1	0	1	0	0	1	1	2
BIEC2_33512	1	0	1	0	1	1	2	0	0	0	2	1	1	1	0	1	1	1	0	0	0	1	2	1	1	2	2	2	1	1	1	1	2	0	1	2	0	1	1	1	0	1	0	0	1	1	2
TBIEC2_33611	1	0	0	1	0	0	0	1	0	0	0	0	0	1	0	0	0	0	0	0	1	0	0	0	0	0	0	0	0	0	0	0	0	0	0	0	0	0	0	0	1	0	1	0	0	0	0
BIEC2_33612	0	0	0	0	0	0	0	0	0	0	1	0	0	0	0	0	0	0	0	0	0	0	1	0	0	1	1	0	0	0	0	0	0	0	0	0	0	0	0	0	0	0	0	0	0	1	0
BIEC2_31746	0	0	0	0	0	0	0	0	0	0	1	0	0	0	0	0	0	0	0	0	0	0	1	0	0	1	1	0	0	0	0	0	0	0	0	0	0	0	0	0	0	0	0	0	0	1	0
BIEC2_31771	1	0	0	NA	0	0	0	NA	0	0	0	0	0	1	0	0	0	0	0	0	2	0	0	0	0	0	0	0	0	0	0	0	0	0	0	0	0	0	0	0	1	0	2	0	0	0	0
BIEC2_31806	1	0	1	1	0	0	0	1	0	0	0	0	0	1	0	0	0	1	1	1	2	0	0	1	0	0	0	0	0	0	0	0	0	0	0	0	0	1	0	0	1	0	2	0	0	0	0
BIEC2_31845	0	0	0	0	1	0	0	0	0	1	1	1	0	0	1	0	1	0	0	0	0	0	1	0	0	1	1	0	0	1	0	0	0	1	0	0	0	0	1	0	0	0	0	0	1	2	0
BIEC2_33739	1	0	1	1	0	0	0	1	0	0	0	0	0	1	0	0	0	1	1	1	2	0	0	1	0	0	0	0	0	0	0	0	0	0	0	0	0	1	0	0	1	0	2	0	0	0	0
BIEC2_33764	1	0	0	0	0	0	0	1	0	0	0	0	0	1	0	0	0	0	0	0	1	0	0	0	0	0	0	0	0	0	0	0	0	0	0	0	0	0	0	0	1	0	1	0	0	0	0
BIEC2_33798	0	0	0	0	1	1	0	1	1	2	1	1	1	0	1	0	1	0	0	0	0	0	1	0	0	1	1	0	1	1	0	1	0	1	0	0	1	0	1	0	1	0	0	0	1	2	0
BIEC2_33834	1	2	1	1	1	0	0	0	0	1	1	1	0	0	2	2	1	2	1	2	2	0	1	1	1	1	1	0	0	1	1	0	0	1	0	0	0	1	1	1	0	0	1	2	1	2	0
BIEC2_31955	1	2	1	1	1	0	0	0	1	1	1	1	0	0	2	2	1	2	2	2	2	0	1	1	1	1	1	0	0	1	1	0	0	1	1	0	0	1	1	1	0	1	1	2	1	2	0
BIEC2-31989	1	2	1	1	1	0	0	0	0	1	1	1	0	0	2	2	1	2	1	2	2	0	1	1	1	1	1	0	0	1	1	0	0	1	0	0	0	1	1	1	0	0	1	2	1	2	0
BIEC2_32009	1	2	1	1	1	0	0	0	1	1	1	1	0	0	2	2	1	2	2	2	2	0	1	1	1	1	1	0	0	1	1	0	0	1	0	0	0	1	1	1	0	1	1	2	1	2	0
BIEC2_32016	0	0	0	0	0	1	0	2	1	1	0	0	1	1	0	0	0	0	0	0	0	1	0	0	0	0	0	0	1	0	0	1	0	0	0	0	2	0	0	0	2	0	1	0	0	0	0
BIEC2_32058	0	0	0	0	0	0	0	1	0	0	0	0	0	1	0	0	0	0	0	0	0	0	0	0	1	0	0	0	0	0	0	0	0	0	0	0	0	0	0	0	1	0	1	0	0	0	0
BIEC2-32066	1	0	1	0	1	0	0	0	0	1	1	1	0	0	1	0	1	1	1	1	2	0	1	1	0	1	1	0	0	1	1	0	0	1	0	0	0	1	1	1	0	0	1	0	1	2	0
BIEC2_33988	0	2	0	2	0	1	0	2	2	1	0	0	1	1	1	2	0	1	1	1	0	1	0	0	1	0	0	0	1	0	0	1	0	0	1	0	2	0	0	0	2	1	1	2	0	0	0
BIEC2_34009	1	2	1	1	1	0	0	0	0	1	1	1	1	0	2	2	1	2	1	2	2	0	1	1	0	1	1	0	1	1	1	1	0	1	0	0	0	1	1	1	1	0	1	2	1	2	0
BIEC2_32142	0	2	0	2	0	1	0	2	2	1	0	0	1	1	1	2	0	1	1	1	0	1	0	0	1	0	0	0	1	0	0	1	0	1	1	0	2	0	0	0	2	1	2	2	0	0	0
BIEC2_34043	1	0	1	1	1	0	0	1	0	1	1	1	0	1	1	0	1	1	1	1	2	0	1	1	0	1	1	0	0	1	1	0	0	1	1	0	0	1	1	1	1	0	1	0	1	2	0
BIEC2_32158	1	0	1	0	1	1	2	0	0	0	1	1	1	1	0	0	1	0	0	0	0	1	1	1	1	1	1	2	1	1	1	1	2	1	1	2	0	1	1	1	0	1	0	0	1	0	2
BIEC2_32161	0	0	0	1	1	0	0	1	0	1	1	1	0	1	1	1	1	1	0	0	0	0	1	0	0	1	1	0	0	1	1	0	0	1	1	0	0	0	1	1	1	0	1	0	1	2	0
BIEC2-32168	0	2	0	1	0	1	0	1	2	1	0	0	1	0	1	2	0	1	1	1	0	0	0	0	1	0	0	0	1	0	0	1	0	0	0	0	2	0	0	0	1	1	1	2	0	0	0
BIEC2_32173	1	0	1	1	1	0	0	1	0	1	NA	1	0	1	1	0	1	1	1	1	2	0	1	1	0	1	1	0	0	1	1	NA	0	1	1	0	0	1	1	1	1	0	1	0	1	2	0
BIEC2_32174	1	0	1	0	1	1	2	0	0	0	1	1	1	1	0	0	1	0	0	0	0	1	1	1	1	1	1	2	1	1	1	1	2	1	1	2	0	1	1	1	0	1	0	0	1	0	2
BIEC2_32177	0	0	0	1	1	0	0	1	0	1	1	1	0	1	1	0	1	0	0	0	0	0	1	0	0	1	1	0	0	1	1	0	0	1	1	0	0	0	1	1	1	0	1	0	1	2	0
BIEC2_32187	0	0	0	1	1	0	0	1	0	1	1	1	0	1	1	0	1	0	0	0	0	0	1	0	0	1	1	0	0	1	1	0	0	1	1	0	0	0	1	1	1	0	1	0	1	2	0
BIEC2_32192	0	0	0	1	1	0	0	1	0	1	1	1	1	1	1	0	1	0	0	0	0	0	1	0	1	1	1	0	1	1	1	1	0	1	1	0	1	0	1	1	1	0	2	0	1	2	0
BIEC2_32202	0	1	0	1	1	0	0	0	0	1	1	1	0	0	2	0	1	0	0	0	0	1	1	0	1	1	1	0	0	1	1	0	0	1	1	0	1	0	1	1	1	0	1	0	1	2	0
BIEC2_32205	0	1	0	1	1	0	0	0	0	1	1	1	0	0	2	0	1	0	0	0	0	1	1	0	1	1	1	0	0	1	1	0	0	1	1	0	1	0	1	1	1	0	1	0	1	2	0
BIEC2_32234	0	0	0	1	1	0	0	0	0	1	1	1	0	0	1	0	1	0	0	0	0	0	1	0	0	1	1	0	0	1	1	0	0	1	1	0	0	0	1	1	1	0	1	0	1	2	0
BIEC2_34193	1	2	1	1	0	1	0	2	2	1	0	0	1	1	1	2	0	2	2	2	2	1	0	1	1	0	0	0	1	0	0	1	0	1	0	0	2	1	0	0	1	1	1	2	0	0	0
UKUL142	0	1	0	0	0	1	0	2	2	1	0	0	1	1	1	0	0	0	1	0	0	1	0	0	1	0	0	0	1	0	0	1	0	1	0	0	2	0	0	0	1	1	1	0	0	0	0
UKUL143	1	1	1	1	0	0	0	0	0	0	0	0	0	0	0	2	0	2	1	2	2	0	0	1	0	0	0	0	0	0	0	0	0	0	0	0	0	1	0	0	0	0	0	2	0	0	0
BIEC2-32325	0	0	0	0	0	1	0	NA	1	1	0	0	1	0	0	0	0	0	0	0	0	1	0	0	0	0	0	0	1	0	0	NA	0	0	0	0	1	0	0	0	0	0	1	0	0	0	0
BIEC2_32339	0	1	0	1	0	0	0	0	0	0	0	0	0	0	0	2	0	1	0	1	0	0	0	0	1	0	0	0	0	0	0	0	0	0	0	0	1	0	0	0	0	0	0	2	0	0	0
BIEC2_34339	0	2	0	1	0	1	0	2	2	1	0	0	1	1	1	2	0	1	1	1	0	0	0	0	1	0	0	0	1	0	0	1	0	1	1	0	2	0	0	0	1	1	1	2	0	0	0
TBIEC2_34386	0	2	0	1	0	1	0	2	2	1	0	0	1	1	1	2	0	1	1	1	0	0	0	0	1	0	0	0	1	0	0	1	0	1	1	0	2	0	0	0	1	1	1	2	0	0	0
TBIEC2_34387	0	2	0	1	0	1	0	2	2	1	0	0	1	1	1	2	0	1	1	1	0	0	0	0	1	0	0	0	1	0	0	1	0	1	1	0	2	0	0	0	1	1	1	2	0	0	0
BIEC2_32505	0	2	0	1	0	1	0	2	2	1	0	0	1	1	1	2	0	1	1	1	0	0	0	0	1	0	0	0	1	0	0	1	0	1	1	0	2	0	0	0	1	1	1	2	0	0	0
BIEC2_32520	0	2	0	1	0	1	0	2	2	1	0	0	1	1	1	2	0	1	1	1	0	0	0	0	1	0	0	0	1	0	0	1	0	1	1	0	2	0	0	0	1	1	1	2	0	0	0
BIEC2_34451	0	0	0	0	0	1	0	1	1	1	0	0	0	0	0	0	0	0	0	0	0	0	0	0	0	0	0	0	0	0	0	0	0	0	0	0	1	0	0	0	0	0	0	0	0	0	0
BIEC2_32546	1	1	1	0	1	0	0	0	1	1	0	1	0	0	2	1	1	1	2	1	2	0	0	1	1	0	0	0	0	1	0	0	0	2	1	0	1	1	1	0	0	1	0	1	1	1	0
BIEC2_32613	0	0	0	0	1	0	0	0	0	1	0	1	0	0	1	1	1	1	0	0	0	0	0	0	0	0	0	0	0	1	0	0	0	1	0	0	0	0	1	0	0	0	0	0	1	1	0
BIEC2_32635	0	1	0	1	1	0	0	0	0	1	0	1	0	0	1	2	1	1	0	1	0	1	0	0	0	0	0	0	0	1	0	0	0	1	0	0	0	0	1	0	0	0	0	2	1	1	0
BIEC2_32636	1	1	1	1	0	1	0	2	1	1	1	0	0	1	1	0	0	1	1	1	2	0	1	1	0	1	1	0	0	0	0	0	0	0	0	0	1	1	0	0	1	0	1	0	0	1	0
BIEC2_32688	1	1	1	2	0	0	0	0	1	0	0	0	1	0	0	1	0	1	2	2	2	1	0	1	0	0	0	0	1	0	1	1	0	1	1	0	1	1	0	1	1	1	1	2	0	0	0
BIEC2_32689	0	0	0	0	1	1	0	2	1	2	1	1	0	1	1	0	1	0	0	0	0	0	1	0	0	1	1	0	0	1	0	0	0	1	0	0	1	0	1	0	1	0	1	0	1	2	0
BIEC2_34615	1	2	1	2	1	0	0	1	0	1	1	1	0	1	2	2	1	2	1	2	2	1	1	1	1	1	1	0	0	1	0	0	0	1	0	0	1	1	1	0	2	0	1	2	1	2	0
BIEC2_34675	0	1	0	2	1	0	0	1	0	1	1	1	1	1	1	1	1	0	0	1	0	0	1	0	0	1	1	0	1	1	0	1	0	1	0	0	0	0	1	0	2	0	2	2	1	2	0
UKUL146	1	0	1	0	0	0	0	0	0	0	0	0	0	0	0	1	0	2	1	1	2	1	0	1	0	0	0	0	0	0	0	0	0	0	0	0	0	1	0	0	0	0	0	0	0	0	0
BIEC2_32794	1	0	1	0	0	0	0	0	0	0	1	0	0	0	0	1	0	2	1	1	2	1	1	1	0	1	1	0	0	0	0	0	0	0	0	0	0	1	0	0	1	0	1	0	0	1	0
BIEC2_32896	1	2	1	1	1	1	0	2	1	2	0	1	1	1	2	2	1	2	1	2	2	1	0	1	1	0	0	0	1	1	1	1	0	2	1	0	2	1	1	1	0	0	1	2	1	1	0
BIEC2_32906	0	0	0	1	0	0	0	0	1	0	1	0	1	0	0	0	0	0	1	0	0	0	1	0	0	1	1	0	1	0	1	1	0	1	1	0	1	0	0	1	2	1	1	0	0	1	0
BIEC2_32907	0	0	0	1	0	0	0	0	1	0	1	0	1	0	0	0	0	0	1	0	0	0	1	0	0	1	1	0	1	0	1	1	0	1	1	0	1	0	0	1	2	1	1	0	0	1	0
BIEC2_34853	0	0	0	1	1	1	0	2	2	2	0	1	1	1	1	1	1	1	1	0	0	0	0	0	1	0	0	0	1	1	0	1	0	1	0	0	2	0	1	0	1	1	0	0	1	1	0
BIEC2_32937	0	0	0	1	0	1	0	1	2	1	0	0	1	0	0	2	0	1	1	0	0	1	0	0	1	0	0	0	1	0	0	1	0	0	0	0	2	0	0	0	0	1	0	1	0	0	0
TBIEC2_34869	0	0	0	0	0	0	0	0	0	0	1	0	0	0	0	0	0	0	0	0	0	0	1	0	0	1	1	0	0	0	0	0	0	0	0	0	0	0	0	0	1	0	1	0	0	1	0
BIEC2_32970	1	0	1	0	1	2	2	1	2	1	1	1	1	1	0	0	0	0	1	0	0	0	1	0	0	0	1	2	1	0	1	1	1	0	0	1	1	0	0	1	0	2	0	0	1	0	1
BIEC2_32973	1	1	1	2	0	0	0	1	1	0	0	0	0	1	0	1	1	2	2	2	2	2	0	2	2	1	1	0	0	1	1	0	1	1	2	1	1	2	1	1	1	1	0	1	0	0	1
BIEC2_35041	1	1	1	0	0	0	0	1	1	0	1	0	0	1	1	0	0	1	2	1	2	0	1	1	0	1	1	0	0	0	1	0	0	1	1	0	0	1	0	1	1	1	2	0	0	1	0
BIEC2-33142	1	0	1	0	0	0	0	0	1	0	1	0	0	0	0	0	0	1	2	1	2	0	1	1	0	1	1	0	0	0	0	0	0	0	0	0	0	1	0	0	1	1	2	0	0	1	0
BIEC2_33143	1	0	1	0	0	0	0	0	1	0	1	0	0	0	0	0	0	1	2	1	2	0	1	1	0	1	1	0	0	0	0	0	0	0	0	0	0	1	0	0	1	1	2	0	0	1	0
BIEC2_33144	1	0	1	0	0	0	0	0	1	0	1	0	0	0	0	0	0	1	2	1	2	0	1	1	0	1	1	0	0	0	0	0	0	0	0	0	0	1	0	0	1	1	2	0	0	1	0
BIEC2_33154	1	1	1	0	0	0	0	1	1	0	1	0	0	1	1	0	0	1	2	1	2	1	1	1	0	1	1	0	0	0	1	0	0	0	0	0	0	1	0	1	1	1	2	0	0	1	0
BIEC2_33182	1	1	1	0	0	0	0	1	1	0	1	0	0	1	1	0	0	1	2	1	2	1	1	1	0	1	1	0	0	0	1	0	0	0	0	0	0	1	0	1	1	1	2	0	0	1	0
BIEC2-33183	1	1	1	0	NA	0	0	1	1	0	1	0	0	1	1	0	0	1	2	1	2	1	1	1	0	1	1	0	NA	0	1	0	0	0	0	0	0	1	0	1	1	1	2	0	0	1	0
BIEC2_33188	1	0	1	0	0	0	0	0	1	0	1	0	0	0	0	0	0	1	2	1	2	0	1	1	0	1	1	0	0	0	0	0	0	0	0	0	0	1	0	0	1	1	2	0	0	1	0
BIEC2_33222	0	0	0	0	0	0	0	1	1	0	1	0	0	1	0	0	0	0	1	0	0	1	1	0	0	1	0	0	0	0	1	0	0	1	1	0	0	0	0	1	1	1	2	0	0	1	0
BIEC2_33229	0	0	0	0	0	0	0	0	0	0	1	0	0	0	0	0	0	0	0	0	0	0	1	0	0	1	0	0	0	0	0	0	0	0	0	0	0	0	0	0	1	0	2	0	0	1	0
BIEC2_33304	0	0	0	0	0	0	0	0	1	0	0	0	1	0	0	1	0	0	1	0	0	0	0	0	0	0	0	0	1	0	0	1	0	0	0	0	0	0	0	0	0	1	0	1	0	0	0
BIEC2_33368	1	0	1	1	0	0	0	1	0	0	0	0	0	1	0	0	1	1	2	1	2	2	0	2	1	1	1	0	0	1	1	0	1	1	2	1	1	2	1	1	0	0	0	0	0	0	1
BIEC2_35353	0	0	0	0	1	0	0	0	0	1	0	1	1	0	1	0	2	0	0	0	0	2	0	1	1	1	0	0	1	2	0	1	1	1	1	1	0	1	2	0	1	0	0	0	1	1	1
BIEC2_33458	0	1	0	2	1	0	0	0	0	1	1	1	1	0	1	2	2	1	1	1	0	2	1	1	2	2	0	0	1	2	1	1	1	1	1	1	0	1	2	1	2	0	2	2	1	2	1
BIEC2_33480	0	1	0	1	0	0	0	0	0	0	0	0	0	0	0	2	0	1	1	1	0	0	0	0	0	0	0	0	0	0	0	0	0	0	0	0	0	0	0	0	0	0	0	2	0	0	0
BIEC2_35449	2	1	2	0	1	2	2	1	2	1	1	1	2	1	1	0	0	1	1	1	2	0	1	1	0	0	2	2	2	0	1	2	1	1	1	1	1	1	0	1	0	2	0	0	1	0	1
BIEC2_33525	0	1	0	2	0	0	0	1	0	0	0	0	1	1	0	2	0	1	1	1	0	0	0	0	0	0	0	0	1	0	1	1	0	0	0	0	1	0	0	1	0	0	0	2	0	0	0
BIEC2_33544	0	1	0	0	1	0	0	0	0	1	1	1	0	0	2	0	2	0	0	0	0	2	1	1	2	2	0	0	0	2	0	0	1	1	1	1	0	1	2	0	2	0	2	0	1	2	1
BIEC2_33565	1	0	0	1	0	0	0	1	0	0	0	0	1	1	0	0	0	0	1	0	1	0	0	0	1	0	0	0	1	0	1	1	0	0	0	0	1	0	0	1	1	0	0	0	0	0	0
BIEC2_33675	1	0	2	0	1	2	2	1	2	1	1	1	1	1	0	0	0	1	1	1	1	0	1	1	0	0	2	2	1	0	1	1	1	1	1	1	1	1	0	1	0	2	0	0	1	0	1
BIEC2-33761	1	0	1	0	1	0	1	0	1	0	1	1	0	0	0	0	0	0	0	0	1	0	1	0	0	0	0	1	0	0	1	0	0	0	0	0	0	0	0	0	0	1	0	0	1	0	0
BIEC2-33811	0	1	1	1	1	0	1	1	1	0	2	1	1	1	0	0	0	0	1	1	0	1	2	0	0	1	0	1	1	0	1	1	0	0	0	0	0	0	0	0	1	1	2	1	1	1	0
BIEC2_35957	0	0	0	0	0	0	0	0	0	0	1	0	0	0	0	0	0	0	0	0	0	0	1	0	0	1	0	0	0	0	0	0	0	0	0	0	0	0	0	0	1	0	2	0	0	1	0
BIEC2-34037	0	0	0	0	0	0	0	0	0	0	1	0	0	0	0	0	0	0	0	0	0	0	1	0	0	1	0	0	0	0	0	0	0	0	0	0	0	0	0	0	1	0	2	0	0	1	0
BIEC2_34068	1	0	0	0	0	2	1	1	1	1	0	0	1	1	0	0	0	0	0	0	0	0	0	0	0	0	1	1	1	0	0	1	1	0	0	1	1	0	0	1	0	1	0	0	0	0	1
BIEC2_34073	1	1	0	2	0	2	1	1	1	1	0	0	2	1	0	0	0	0	0	1	0	0	0	0	0	0	1	1	2	0	1	2	1	0	0	1	1	0	0	2	1	1	0	1	0	0	1
BIEC2_34108	1	0	0	1	1	2	1	1	1	2	0	1	1	1	1	0	1	0	0	0	0	1	0	0	1	0	1	1	1	1	1	1	1	2	0	1	1	0	1	2	0	1	0	0	1	1	1
BIEC2_34206	1	0	0	0	0	2	1	1	1	1	0	0	2	1	0	1	1	0	0	0	0	1	0	1	1	1	1	1	2	1	0	2	2	0	1	2	1	1	1	1	0	1	0	1	0	0	2
BIEC2-34260	1	0	1	0	1	0	0	0	0	1	1	1	1	0	1	1	1	1	2	1	2	1	1	1	0	1	1	0	1	1	0	1	0	1	0	0	0	1	1	0	2	0	2	1	1	2	0
BIEC2_34294	0	0	1	0	1	0	0	0	0	1	1	1	0	0	1	0	1	1	1	1	1	0	1	1	0	1	1	0	0	1	0	0	0	1	0	0	0	1	1	0	1	0	2	0	1	2	0
BIEC2_34303	0	0	1	0	1	0	0	0	0	1	1	1	0	0	1	0	1	1	1	1	1	0	1	1	0	1	1	0	0	1	0	0	0	1	0	0	0	1	1	0	1	0	2	0	1	2	0
BIEC2_36358	0	0	0	0	0	0	0	0	0	0	1	0	0	0	0	0	0	0	0	0	0	0	1	0	0	1	0	0	0	0	0	0	0	0	0	0	0	0	0	0	1	0	2	0	0	1	0
BIEC2_34411	0	2	1	1	1	0	1	0	1	0	2	1	1	0	1	1	0	1	1	1	0	1	2	0	1	1	0	1	1	0	1	1	0	0	1	0	1	0	0	0	2	1	2	1	1	1	0
BIEC2_34515	0	0	1	0	1	0	0	0	0	1	0	1	0	0	1	1	1	1	1	1	1	0	0	1	0	0	1	0	0	1	0	0	0	1	0	0	1	1	1	0	0	0	0	1	1	1	0
BIEC2_34523	0	1	1	1	1	0	1	1	1	0	2	1	0	1	0	0	0	0	1	1	0	1	2	0	0	1	0	1	0	0	1	0	0	0	0	0	0	0	0	0	2	1	2	1	1	1	0
BIEC2_34549	0	0	1	0	1	0	0	0	0	1	0	1	0	0	1	1	1	1	1	1	1	0	0	1	0	0	1	0	0	1	0	0	0	1	0	0	0	1	1	0	0	0	0	1	1	1	0
BIEC2_34560	1	2	1	1	1	0	1	0	1	0	2	1	0	0	1	0	0	0	1	1	1	1	2	0	0	1	0	1	0	0	1	0	0	0	0	0	0	0	0	0	2	1	2	1	1	1	0
BIEC2_34569	1	2	1	1	1	0	1	0	1	0	2	1	0	0	1	0	0	0	1	1	1	1	2	0	0	1	0	1	0	0	1	0	0	0	0	0	0	0	0	0	2	1	2	1	1	1	0
BIEC2_34607	0	1	0	0	0	0	0	0	0	0	0	0	0	0	1	0	1	0	0	0	0	1	0	1	1	1	0	0	0	1	0	0	1	0	2	1	0	1	1	0	1	0	0	0	0	0	1
BIEC2_34608	1	0	1	0	1	2	2	2	2	1	1	1	1	2	0	0	0	0	1	0	0	0	1	0	0	0	1	2	1	0	1	1	1	0	0	1	1	0	0	1	0	2	0	0	1	0	1
BIEC2_36714	0	0	0	1	0	0	0	0	0	0	0	0	0	0	0	0	0	0	0	0	0	0	0	0	1	0	0	0	0	0	1	0	0	1	0	0	0	0	0	1	0	0	0	0	0	0	0
BIEC2_34666	1	1	1	1	1	2	2	2	2	1	1	1	1	2	0	0	0	0	1	1	0	1	1	0	0	0	1	2	1	0	1	1	1	0	0	1	2	0	0	1	0	2	0	1	1	0	1
BIEC2_36813	1	0	1	0	1	2	2	2	2	1	1	1	2	2	0	0	0	0	1	0	0	0	1	0	0	0	1	2	2	0	1	2	1	0	0	1	1	0	0	1	0	2	0	0	1	0	1
BIEC2_34738	0	1	1	1	1	0	0	0	0	1	1	1	0	0	1	1	1	1	1	2	1	0	1	1	1	1	1	0	0	1	0	0	0	1	0	0	1	1	1	0	1	0	2	2	1	2	0
BIEC2_36827	0	0	1	0	1	0	0	0	0	1	1	1	0	0	1	1	1	1	1	1	1	0	1	1	0	1	1	0	0	1	0	0	0	1	0	0	0	1	1	0	1	0	2	1	1	2	0
BIEC2-34787	0	1	1	1	1	0	1	0	1	0	1	1	0	0	0	0	0	0	0	1	0	1	1	0	0	0	0	1	0	0	1	0	0	0	0	0	1	0	0	0	0	1	0	1	1	0	0
BIEC2_34973	0	0	0	0	1	0	0	0	0	1	0	1	0	0	1	0	1	0	0	0	0	0	0	0	0	0	0	0	0	1	0	0	0	1	0	0	0	0	1	0	0	0	0	0	1	1	0
BIEC2_34974	0	0	0	0	1	0	0	0	0	1	0	1	0	0	1	0	1	0	0	0	0	0	0	0	0	0	0	0	0	1	0	0	0	1	0	0	0	0	1	0	0	0	0	0	1	1	0
BIEC2_34987	1	1	1	0	0	0	0	0	0	0	1	0	1	0	1	1	1	1	1	1	2	1	1	2	2	2	1	0	1	1	0	1	1	0	2	1	0	2	1	0	2	0	2	1	0	1	1
BIEC2_34996	1	1	1	0	0	0	0	0	0	0	1	0	1	0	1	1	1	1	1	1	2	1	1	2	2	2	1	0	1	1	0	1	1	0	2	1	0	2	1	0	2	0	2	1	0	1	1
BIEC2_34998	0	0	0	1	0	0	0	1	0	0	0	0	0	1	0	0	0	0	1	0	0	0	0	0	0	0	0	0	0	0	1	0	0	1	0	0	0	0	0	1	0	0	0	0	0	0	0
TBIEC2_37146	1	0	0	0	0	0	0	0	0	0	0	0	0	0	0	2	1	1	0	0	1	1	0	1	2	1	0	0	0	1	0	0	1	0	1	1	0	1	1	0	1	0	0	1	0	0	1
BIEC2_37159	1	2	1	2	1	0	1	1	1	0	2	1	1	1	1	1	0	1	1	1	1	1	2	0	1	1	0	1	1	0	2	1	0	1	1	0	1	0	0	1	1	1	2	1	1	1	0
BIEC2_35081	0	1	0	1	0	0	0	1	0	0	0	0	0	1	0	0	0	0	0	1	0	0	0	0	0	0	0	0	0	0	0	0	0	0	0	0	0	0	0	0	0	0	0	1	0	0	0
BIEC2_35084	0	1	0	2	0	0	0	1	0	0	0	0	0	1	0	0	0	0	0	1	0	0	0	0	0	0	0	0	0	0	1	0	0	1	0	0	0	0	0	1	0	0	0	1	0	0	0
BIEC2_35086	0	1	0	0	0	0	0	0	0	0	1	0	1	0	1	0	1	0	0	0	0	1	1	1	1	2	0	0	1	1	0	1	1	0	1	1	1	1	1	0	2	0	2	0	0	1	1
BIEC2_35104	1	2	1	2	1	0	1	1	1	0	1	1	0	1	1	2	1	1	0	1	1	2	1	1	2	1	0	1	0	1	2	0	1	1	1	1	1	1	1	1	1	1	0	2	1	0	1
BIEC2_35166	0	0	1	0	1	0	1	0	1	0	1	1	0	0	0	1	1	0	0	0	0	2	1	1	2	1	0	1	0	1	1	0	1	0	1	1	0	1	1	0	1	1	0	1	1	0	1
BIEC2_37412	2	1	1	1	1	2	1	2	1	2	0	1	1	2	1	0	1	1	1	2	2	0	0	1	0	0	2	1	1	1	0	1	1	1	0	1	1	1	1	1	0	1	0	1	1	1	1
BIEC2_37434	0	0	0	0	0	0	0	0	0	0	1	0	0	0	0	0	0	0	0	0	0	0	1	0	0	1	0	0	0	0	0	0	0	0	0	0	0	0	0	0	1	0	1	0	0	1	0
BIEC2_35307	0	0	0	0	0	0	0	0	0	0	1	0	0	0	0	0	0	0	0	0	0	0	1	0	0	1	0	0	0	0	0	0	0	0	0	0	0	0	0	0	1	0	1	0	0	1	0
TBIEC2_37471	1	0	1	0	0	0	0	0	0	0	0	0	1	0	0	2	1	2	1	1	2	1	0	2	1	1	1	0	1	1	0	1	1	0	1	1	0	2	1	0	1	0	1	1	0	0	1
BIEC2_37472	0	0	0	0	0	0	0	0	0	0	1	0	0	0	0	0	0	0	0	0	0	0	1	0	0	1	0	0	0	0	0	0	0	0	0	0	0	0	0	0	1	0	1	0	0	1	0
BIEC2_35334	1	0	1	0	0	0	0	0	0	0	0	0	1	0	0	0	0	1	1	1	2	0	0	1	0	0	1	0	1	0	0	1	0	0	0	0	0	1	0	0	0	0	1	0	0	0	0
BIEC2_37489	0	0	1	0	2	0	1	0	1	1	1	2	0	0	1	0	1	0	0	0	0	0	1	0	0	0	0	1	0	1	1	0	0	1	0	0	0	0	1	0	0	1	0	0	2	1	0
BIEC2_35373	0	1	0	1	0	0	0	0	0	0	0	0	0	0	1	0	0	0	1	0	0	1	0	0	0	0	0	0	0	0	1	0	0	1	1	0	1	0	0	1	0	0	0	0	0	0	0
BIEC2_37541	0	0	0	0	0	0	0	0	0	0	1	0	0	0	0	0	0	0	0	0	0	0	1	0	0	1	0	0	0	0	0	0	0	0	0	0	0	0	0	0	1	0	1	0	0	1	0
BIEC2_35396	0	1	0	1	0	0	0	0	0	0	1	0	0	0	0	0	0	0	0	1	0	0	1	0	0	1	0	0	0	0	0	0	0	0	0	0	0	0	0	0	1	0	1	1	0	1	0
BIEC2_35411	1	1	0	1	0	2	1	1	1	1	1	0	1	1	0	1	1	1	0	1	0	1	1	1	2	2	1	1	1	1	0	1	2	0	1	2	1	1	1	1	2	1	1	1	0	1	2
BIEC2_35464	0	0	0	0	1	0	0	0	0	1	0	1	0	0	1	0	1	0	0	0	0	0	0	0	0	0	0	0	0	1	0	0	0	1	0	0	0	0	1	0	0	0	0	0	1	1	0
BIEC2_37645	1	1	0	1	0	0	0	0	0	0	0	0	0	0	1	0	0	0	1	0	1	1	0	0	0	0	0	0	0	0	1	0	0	1	1	0	1	0	0	1	0	0	0	0	0	0	0
BIEC2_37662	0	0	1	0	0	0	0	0	0	0	1	0	1	0	0	1	1	1	1	1	1	1	1	2	1	2	1	0	1	1	0	1	1	0	1	1	0	2	1	0	2	0	2	1	0	1	1
BIEC2_37686	0	0	0	0	1	0	0	0	0	1	0	1	0	0	1	0	1	0	0	0	0	0	0	0	0	0	0	0	0	1	0	0	0	1	0	0	0	0	1	0	0	0	0	0	1	1	0
BIEC2_37695	0	2	0	1	0	0	0	1	0	0	0	0	0	1	1	0	0	0	0	1	0	1	0	0	0	0	0	0	0	0	0	0	0	0	0	0	1	0	0	0	0	0	0	1	0	0	0
BIEC2_37754	0	0	0	0	1	0	0	0	0	1	0	1	0	0	1	0	1	0	0	0	0	0	0	0	0	0	0	0	0	1	0	0	0	1	0	0	0	0	1	0	0	0	0	0	1	1	0
BIEC2_35592	0	2	1	1	1	0	1	0	1	0	1	1	1	0	1	0	0	0	0	1	0	1	1	0	0	0	1	1	1	0	1	1	0	0	0	0	0	0	0	0	0	1	1	1	1	1	0
BIEC2_35622	1	1	1	1	1	1	0	0	0	1	1	1	1	1	1	2	1	2	1	1	1	0	1	1	1	1	2	1	1	1	0	1	0	1	0	1	1	1	1	0	1	0	1	2	1	2	1
BIEC2_35624	1	1	1	1	1	1	0	0	0	1	1	1	1	1	1	2	1	2	1	1	1	0	1	1	1	1	2	1	1	1	0	1	0	1	0	1	1	1	1	0	1	0	1	2	1	2	1
BIEC2_35630	1	1	1	1	0	1	1	2	1	1	0	0	1	1	1	0	1	1	2	1	2	1	0	2	1	1	0	0	1	1	1	1	2	1	2	1	1	2	1	2	1	1	1	0	0	0	1
BIEC2_35634	1	1	1	1	0	1	1	2	1	1	0	0	1	1	1	0	1	1	2	1	2	1	0	2	1	1	0	0	1	1	1	1	2	1	2	1	1	2	1	2	1	1	1	0	0	0	1
BIEC2_35654	0	0	1	0	0	0	0	0	0	0	0	0	0	0	0	0	0	1	1	0	1	0	0	1	0	0	0	0	0	0	0	0	0	0	0	0	0	1	0	0	0	0	0	0	0	0	0
BIEC2_37833	1	1	0	1	1	1	0	0	0	1	1	1	1	1	2	0	1	0	0	1	0	0	1	0	0	1	1	1	1	1	0	1	0	1	0	1	0	0	1	0	1	0	1	0	1	2	1
BIEC2_35663	0	0	0	1	0	0	0	0	0	0	0	0	0	0	0	1	0	0	1	1	0	0	0	0	0	0	0	0	0	0	0	0	0	0	0	0	0	0	0	0	0	0	0	1	0	0	0
BIEC2_35665	1	0	0	0	1	1	0	0	0	1	0	1	1	1	1	0	1	0	0	0	0	0	0	0	0	0	1	1	1	1	0	1	0	2	1	1	0	0	1	0	0	0	0	0	1	2	1
BIEC2_37856	0	0	0	0	0	0	0	0	0	0	0	0	0	0	0	0	1	0	1	0	0	1	0	1	1	1	1	0	0	1	1	0	1	0	1	1	0	1	1	1	1	0	0	0	0	0	1
BIEC2_35714	1	1	1	1	1	0	1	0	1	0	1	1	1	0	1	1	1	1	0	1	1	2	1	1	2	1	1	1	1	1	2	1	1	1	1	1	0	1	1	1	1	1	1	0	1	0	1
BIEC2_35719	0	1	1	1	0	0	0	0	0	0	1	0	0	0	0	1	1	2	1	1	1	1	1	2	1	2	0	0	0	1	1	0	1	0	1	1	0	2	1	1	2	0	1	1	0	0	1
BIEC2-35722	1	1	0	0	0	0	0	0	0	0	0	0	0	0	1	0	0	0	0	0	1	0	0	0	0	0	1	0	0	0	0	0	0	0	0	0	0	0	0	0	0	0	0	0	0	0	0
BIEC2_35724	1	0	0	0	1	1	0	0	0	1	0	1	1	1	1	0	1	0	1	0	0	0	0	0	0	0	1	1	1	1	0	1	0	2	1	1	1	0	1	0	0	0	0	0	1	2	1
BIEC2_35729	1	0	0	0	1	1	0	0	0	1	0	1	1	1	1	0	1	0	1	0	0	0	0	0	0	0	1	1	1	1	0	1	0	2	1	1	1	0	1	0	0	0	0	0	1	2	1
BIEC2_35739	0	0	1	0	0	0	0	0	0	0	1	0	0	0	0	1	1	2	1	0	1	1	1	2	1	2	0	0	0	1	1	0	1	0	1	1	0	2	1	1	2	0	1	0	0	0	1
BIEC2_35777	2	1	0	1	1	2	1	2	1	2	0	1	1	2	2	0	1	0	0	1	1	1	0	0	0	0	2	1	1	1	0	1	1	2	0	1	1	0	1	1	0	NA	0	0	1	2	1
BIEC2_37991	0	0	0	0	0	1	1	2	1	1	0	0	0	1	0	0	0	0	1	0	0	0	0	0	0	0	0	0	0	0	0	0	1	0	1	0	2	0	0	1	0	1	0	0	0	0	0
BIEC2_35805	1	0	1	0	1	1	0	0	0	1	NA	1	1	1	1	0	1	1	1	0	1	1	1	1	0	1	1	1	1	1	0	1	0	2	0	1	0	1	1	0	1	0	1	0	1	NA	1
BIEC2_35849	0	1	0	1	0	0	0	0	0	0	0	0	0	0	0	0	0	0	0	1	0	1	0	0	1	0	1	0	0	0	0	0	0	0	1	0	1	1	0	0	0	0	0	1	0	0	0
BIEC2_35882	0	1	0	1	0	0	0	0	0	0	0	0	0	0	1	0	0	0	0	1	0	1	0	0	1	0	0	0	0	0	0	0	0	0	1	0	0	0	0	0	0	0	0	0	0	0	0
BIEC2_35909	0	0	0	0	0	0	0	0	0	0	0	0	0	0	0	0	1	0	0	0	0	1	0	1	2	1	0	0	0	1	1	0	1	0	2	1	0	1	1	1	1	0	0	0	0	0	1
BIEC2_35923	0	1	0	0	0	1	1	2	1	1	0	0	1	1	1	1	0	1	0	0	0	1	0	0	0	0	0	0	1	0	0	1	1	0	0	0	1	0	0	1	0	1	1	0	0	0	0
BIEC2-36014	1	1	0	2	1	1	1	2	1	2	0	1	1	1	1	1	1	0	1	2	1	0	0	0	0	0	0	0	1	1	0	1	1	2	0	0	1	0	1	1	0	1	1	2	1	2	0
BIEC2_36022	0	0	1	1	1	0	1	0	1	0	1	1	0	0	0	0	1	0	0	1	0	1	1	1	1	1	0	1	0	1	2	0	1	0	1	1	1	1	1	1	1	1	0	0	1	0	1
BIEC2_36029	0	0	1	0	1	0	1	0	1	0	1	1	0	0	0	0	0	0	0	0	0	0	1	0	0	0	0	1	0	0	1	0	0	0	0	0	1	0	0	0	0	1	0	0	1	0	0
BIEC2_36047	0	0	1	0	1	1	2	2	2	1	1	1	1	1	0	0	0	0	0	0	0	0	1	0	0	0	0	1	1	0	1	1	1	0	0	0	2	0	0	1	0	2	1	0	1	0	0
BIEC2_36058	0	0	0	0	0	0	0	0	0	0	0	0	0	0	0	0	1	0	0	0	0	1	0	1	1	1	1	0	0	1	1	0	1	0	1	1	0	2	1	1	1	0	0	0	0	0	1
BIEC2_36102	1	0	1	0	1	0	1	0	1	0	1	1	0	0	0	0	0	0	1	0	1	0	1	0	0	0	0	1	0	0	1	0	0	0	1	0	0	0	0	0	0	1	0	0	1	0	0
BIEC2_36112	0	0	1	0	0	0	0	0	0	0	0	0	1	0	0	0	0	1	1	0	1	0	0	1	1	0	0	0	1	0	0	1	0	0	0	0	1	0	0	0	0	0	1	1	0	0	0
BIEC2_36180	1	1	2	2	1	1	1	0	1	0	2	1	1	1	0	1	0	2	2	2	1	0	2	1	1	1	1	2	1	0	1	1	0	0	1	1	1	0	0	0	1	1	1	2	1	0	1
BIEC2_36246	0	1	0	1	0	0	0	0	0	0	0	0	1	0	0	1	1	1	1	1	0	2	0	1	2	1	1	0	1	1	1	1	1	0	1	1	0	2	1	1	1	0	1	1	0	0	1
BIEC2_36265	0	1	0	1	0	0	0	0	0	0	0	0	0	0	0	1	0	1	1	1	0	0	0	0	1	0	0	0	0	0	0	0	0	0	0	0	0	0	0	0	0	0	0	1	0	0	0
BIEC2_36270	0	1	0	1	0	0	0	0	0	0	0	0	0	0	0	1	0	1	1	1	0	0	0	0	1	0	0	0	0	0	0	0	0	0	0	0	0	0	0	0	0	0	0	1	0	0	0
BIEC2-36272	1	1	0	0	1	1	1	2	1	2	0	1	0	1	2	1	1	0	0	0	1	0	0	0	0	0	0	0	0	1	0	0	1	2	0	0	1	0	1	1	0	1	0	0	1	2	0
BIEC2_36274	1	2	1	1	1	1	1	2	1	2	0	1	0	1	2	2	1	2	2	1	2	0	0	1	1	0	0	0	0	1	0	0	1	2	0	0	2	0	1	1	0	1	0	2	1	2	0
BIEC2_36289	1	1	0	1	0	1	0	0	0	0	1	0	1	1	0	0	0	0	0	1	0	0	1	0	0	1	1	1	1	0	0	1	0	0	1	1	0	0	0	0	1	0	1	1	0	0	1
BIEC2_36295	1	0	0	0	0	1	0	0	0	0	1	0	1	1	0	0	0	0	0	0	0	0	1	0	0	1	1	1	1	0	0	1	0	0	1	1	0	0	0	0	1	0	1	0	0	0	1
BIEC2-36307	1	1	0	1	1	1	1	2	1	2	0	1	0	1	1	2	1	1	1	1	1	0	0	0	1	0	0	0	0	1	0	0	1	2	0	0	2	0	1	1	0	1	0	1	1	2	0
UKUL149	0	0	0	0	0	0	0	0	0	0	0	0	0	0	0	0	1	0	0	0	0	2	0	1	1	1	0	0	0	1	1	0	1	0	1	1	0	1	1	1	1	0	0	0	0	0	1
BIEC2_38572	0	0	0	0	0	0	0	0	0	0	1	0	0	0	0	1	0	1	1	0	0	0	1	0	0	1	0	0	0	0	0	0	0	0	1	0	1	0	0	0	1	0	1	0	0	0	0
CUHSNP00078434	0	1	1	1	1	0	1	0	1	0	2	1	1	0	0	1	1	1	1	1	0	2	2	1	2	2	0	1	1	1	2	1	1	0	2	1	1	1	1	1	2	1	2	1	1	0	1
CUHSNP00142582	0	1	1	1	1	0	1	0	1	0	2	1	1	0	0	1	1	1	1	1	0	2	2	1	2	2	0	1	1	1	2	1	1	0	2	1	1	1	1	1	2	1	2	1	1	0	1
CUHSNP00078420	0	1	1	1	1	0	1	0	1	0	2	1	1	0	0	1	1	1	1	1	0	2	2	1	2	2	0	1	1	1	2	1	1	0	2	1	1	1	1	1	2	1	2	1	1	0	1
BIEC2_38586	1	1	2	1	2	0	1	0	1	1	1	2	0	0	1	2	0	2	2	1	2	1	1	1	1	0	0	1	0	1	1	0	0	2	1	0	1	0	1	0	0	1	0	2	2	2	0
BIEC2_36348	0	0	0	0	0	0	0	0	0	0	1	0	0	0	0	1	0	1	1	0	0	0	1	0	0	1	1	0	0	0	0	0	0	0	0	0	0	1	0	0	1	0	NA	0	0	0	0
BIEC2_38665	0	0	0	0	1	0	0	0	0	1	0	1	0	0	1	2	0	1	0	0	0	1	0	0	0	0	0	0	0	1	0	0	0	2	0	0	0	0	1	0	0	0	0	0	1	2	0
BIEC2_38683	1	0	0	0	0	1	0	0	0	0	0	0	1	1	0	0	1	0	0	0	0	0	0	0	0	0	1	1	1	0	0	1	0	0	0	1	1	0	0	0	0	0	0	0	0	0	1
BIEC2-36465	2	1	1	1	0	2	1	2	1	1	1	0	2	2	0	0	1	1	1	1	2	1	1	1	1	1	1	1	2	0	0	2	1	0	0	1	1	0	0	1	1	1	1	2	0	0	1
BIEC2_36476	1	1	0	1	1	0	0	0	0	1	0	1	0	0	2	2	1	1	1	1	1	1	0	1	1	1	1	0	0	2	1	NA	1	2	2	1	1	2	2	1	1	0	1	0	1	NA	1
BIEC2_38762	0	2	1	2	1	1	2	2	2	1	1	1	1	1	1	0	0	0	0	2	0	1	1	0	1	0	1	1	1	0	1	1	1	0	1	0	1	1	0	1	0	2	1	1	1	0	0
BIEC2_36508	0	2	0	2	0	1	1	2	1	1	0	0	0	1	1	0	0	0	0	2	0	1	0	0	1	0	0	0	0	0	0	0	1	0	1	0	1	0	0	1	0	1	0	1	0	0	0
BIEC2_38777	1	0	1	0	1	0	0	0	0	1	1	1	0	0	1	2	0	2	1	0	2	0	1	1	0	1	0	0	0	1	0	0	0	2	0	0	1	0	1	0	1	0	1	1	1	2	0
BIEC2_38784	1	0	1	0	1	0	0	0	0	1	1	1	0	0	1	2	0	2	1	0	2	0	1	1	0	1	0	0	0	1	0	0	0	2	0	0	0	0	1	0	1	0	1	1	1	2	0
BIEC2_36560	1	0	1	0	1	0	0	0	0	1	1	1	0	0	1	2	0	2	1	0	2	0	1	1	0	1	0	NA	NA	1	0	0	0	2	0	0	0	0	1	0	1	0	1	1	1	2	0
BIEC2-36592	0	0	1	1	1	1	2	2	2	1	1	1	0	1	0	0	0	0	1	1	0	1	1	0	1	0	0	1	1	0	1	1	1	0	0	0	2	0	0	1	0	2	0	0	1	0	0
BIEC2_36607	2	1	0	1	1	1	0	0	0	1	0	1	1	1	2	2	1	1	0	1	1	0	0	0	0	0	1	1	1	1	0	1	0	2	1	1	1	0	1	0	0	0	0	0	1	2	1
BIEC2_36608	0	1	1	0	0	0	0	0	0	0	1	0	0	0	1	0	0	1	1	0	1	0	1	1	0	1	1	0	0	0	0	0	0	1	0	0	0	1	0	0	1	0	2	1	0	0	0
BIEC2_36632	1	0	1	1	1	2	2	2	2	1	1	1	1	2	0	0	1	0	1	1	0	0	1	0	1	0	1	2	2	0	1	2	1	0	0	1	2	0	0	1	0	2	0	0	1	0	1
BIEC2_38909	0	0	1	0	1	0	0	0	0	1	1	1	0	0	1	1	0	1	1	0	1	0	1	1	0	1	0	0	0	1	0	0	0	1	0	0	0	0	1	0	1	0	1	1	1	2	0
BIEC2_36659	0	0	1	0	0	0	0	0	0	0	1	0	1	0	0	0	1	1	1	0	1	1	1	2	1	2	1	0	0	1	1	0	1	0	2	1	0	2	1	1	2	0	2	1	0	0	1
BIEC2_38936	1	2	1	1	1	1	2	2	2	1	1	1	0	1	1	1	0	1	0	1	1	0	1	0	1	0	0	1	0	0	1	0	1	1	0	0	2	0	0	1	0	2	0	1	1	0	0
BIEC2_38950	1	0	0	0	0	1	0	0	0	0	0	0	1	1	0	0	1	0	0	0	0	0	0	0	0	0	1	1	2	0	0	2	0	0	0	1	1	0	0	0	0	0	0	0	0	0	1
BIEC2_38969	0	0	0	0	1	0	0	0	0	1	0	1	0	0	1	1	0	0	0	0	0	0	0	0	0	0	0	0	0	1	0	0	0	1	0	0	0	0	1	0	0	0	0	0	1	2	0
BIEC2_36717	1	0	1	0	1	0	1	0	1	0	1	1	0	0	0	0	0	0	1	0	1	0	1	0	0	0	1	1	0	0	1	0	0	0	0	0	1	1	0	0	0	1	1	0	1	0	0
BIEC2_38998	0	0	1	0	0	0	0	0	0	0	1	0	0	0	0	0	0	1	1	0	1	0	1	1	0	1	0	0	0	0	0	0	0	0	0	0	0	0	0	0	1	0	1	1	0	0	0
BIEC2_39012	1	2	1	2	0	1	0	0	0	0	1	0	1	1	1	1	1	2	1	2	1	1	1	1	1	1	2	1	1	0	0	1	0	0	1	1	1	1	0	0	1	0	2	2	0	0	1
BIEC2_36887	0	0	1	0	0	0	0	0	0	0	1	0	0	0	0	0	0	1	1	0	1	0	1	1	0	1	0	0	0	0	0	0	0	0	0	0	0	0	0	0	1	0	1	1	0	0	0
BIEC2_39166	0	0	1	0	0	0	0	0	0	0	1	0	0	0	0	0	0	1	1	0	1	0	1	1	0	1	0	0	0	0	0	0	0	0	0	0	0	0	0	0	1	0	1	1	0	0	0
BIEC2_36903	1	1	1	1	0	0	1	1	0	0	1	0	0	1	0	1	0	2	2	1	2	0	1	1	1	1	0	1	1	0	1	1	1	0	0	0	0	0	0	1	1	0	1	2	0	0	0
BIEC2_36918	2	0	0	0	0	1	0	0	0	0	0	0	1	1	0	0	1	NA	0	0	1	0	0	0	0	0	1	1	1	0	0	1	0	0	0	1	0	0	0	0	0	0	0	0	0	0	1
BIEC2-36985	1	1	1	0	0	1	0	0	0	0	1	0	1	1	1	0	1	1	1	0	1	0	1	1	0	1	1	1	1	0	0	1	0	0	0	1	1	0	0	0	1	0	1	1	0	0	1
BIEC2_39299	0	1	1	0	0	0	0	0	0	0	1	0	0	0	1	0	0	1	1	0	1	0	1	1	0	1	0	0	0	0	0	0	0	0	0	0	0	0	0	0	1	0	1	1	0	0	0
BIEC2_39322	0	1	1	0	0	0	0	0	0	0	1	0	0	0	1	0	0	1	1	0	1	1	1	1	0	1	1	0	0	0	0	0	0	0	1	0	0	1	0	0	1	0	2	1	0	0	0
BIEC2_39323	1	0	1	1	1	0	2	1	1	0	1	1	0	1	0	0	0	0	0	1	1	0	1	0	0	0	0	0	0	0	0	0	1	0	0	0	0	0	0	1	0	1	0	0	1	0	0
BIEC2_39333	0	0	1	0	0	0	0	0	0	0	1	0	0	0	0	0	0	1	1	0	1	0	1	1	0	1	1	0	0	0	0	0	0	0	0	0	0	1	0	0	1	0	2	1	0	0	0
BIEC2_39334	0	0	1	0	0	0	0	0	0	0	1	0	0	0	0	0	0	1	1	0	1	0	1	1	0	1	1	0	0	0	0	0	0	0	0	0	0	1	0	0	1	0	2	1	0	0	0
BIEC2_39339	1	2	0	1	0	2	0	1	1	1	0	0	2	1	1	1	2	0	1	1	0	1	0	1	2	1	1	2	1	1	2	1	1	0	1	2	2	1	1	1	0	1	0	1	0	0	2
BIEC2_39345	0	0	0	0	1	0	0	0	0	1	0	1	0	0	1	1	0	1	0	0	0	0	0	0	0	0	0	0	0	1	0	0	0	1	0	0	0	0	1	0	0	0	0	0	1	2	0
BIEC2_39395	1	0	1	0	0	1	0	0	0	0	1	0	1	1	0	0	1	1	1	0	1	0	1	1	0	1	2	1	1	0	0	1	0	0	0	1	1	1	0	0	1	0	2	1	0	0	1
BIEC2_37135	0	0	1	0	0	0	0	0	0	0	1	0	0	0	0	0	0	1	1	0	1	0	1	1	0	1	0	0	1	0	0	1	0	0	0	0	0	0	0	0	1	0	1	1	0	0	0
BIEC2-37144	0	1	1	0	0	1	0	1	1	1	1	0	1	0	1	1	1	1	1	0	1	1	1	2	1	2	0	0	0	1	1	0	1	0	1	1	1	1	1	1	1	1	1	1	0	0	1
BIEC2_37150	0	1	1	0	0	1	0	1	1	1	1	0	1	0	1	1	1	1	1	0	1	1	1	2	1	2	0	0	0	1	1	0	1	0	1	1	1	1	1	1	1	1	1	1	0	0	1
BIEC2_37154	0	1	1	0	0	1	0	1	1	1	1	0	1	0	1	1	1	1	1	0	1	1	1	2	1	2	0	0	0	1	1	0	1	0	1	1	1	1	1	1	2	1	1	1	0	0	1
BIEC2_37156	1	0	0	0	1	0	1	1	0	1	0	1	0	1	1	1	0	1	0	0	1	1	0	0	1	0	0	0	0	1	0	0	1	1	0	0	0	0	1	1	0	0	0	0	1	2	0
BIEC2_39500	0	1	0	2	0	0	0	0	0	0	0	0	0	0	0	0	0	0	0	2	0	0	0	0	0	0	1	1	0	0	1	0	0	1	0	0	0	1	0	0	0	0	1	1	0	1	0
BIEC2_39515	1	1	1	2	0	1	0	0	0	0	1	0	1	1	0	0	1	2	1	2	1	1	1	1	1	1	2	2	1	0	1	1	0	1	0	1	0	1	0	0	2	0	2	2	0	0	1
BIEC2_39521	0	0	1	0	1	0	1	0	1	0	1	1	0	0	0	0	0	0	0	0	0	0	1	0	0	0	0	0	0	0	0	0	0	0	1	0	0	0	0	0	0	1	0	0	1	1	0
BIEC2_37248	0	0	2	0	1	0	1	0	1	0	2	1	0	0	0	0	0	2	1	0	1	0	2	1	0	1	1	0	0	0	0	0	0	0	1	0	0	1	0	0	2	1	2	1	1	0	0
BIEC2_39613	0	1	0	2	0	0	0	0	0	0	0	0	0	0	0	0	0	0	1	2	0	0	0	0	1	0	1	1	1	0	1	NA	0	1	0	0	1	0	0	0	0	0	0	1	0	0	0
BIEC2_39720	0	0	1	0	1	0	0	0	0	0	1	0	0	0	1	0	0	1	1	0	1	0	1	1	1	1	0	0	0	0	0	0	0	0	0	0	0	0	1	0	1	0	1	1	0	1	0
BIEC2_37485	2	2	0	2	0	1	1	0	0	0	0	0	1	2	1	0	1	1	0	2	1	0	0	0	1	0	2	2	2	0	1	2	1	1	1	1	0	1	0	1	1	1	1	1	0	1	1
BIEC2_39868	0	1	1	0	1	0	0	0	0	0	1	0	0	0	2	0	0	2	1	0	1	0	1	1	0	1	0	0	0	0	0	0	0	0	0	0	0	0	1	0	1	0	1	1	0	0	0
BIEC2_37616	1	2	1	1	1	0	2	0	1	0	1	1	0	1	1	0	0	1	0	1	1	0	1	0	0	0	1	1	1	0	1	1	1	0	1	0	1	0	0	1	0	0	1	1	1	1	0
BIEC2-37661	1	0	1	0	1	1	0	0	0	0	1	0	1	1	1	0	1	2	1	0	1	1	1	1	0	1	1	1	2	0	0	2	0	0	0	1	1	0	1	0	1	1	1	1	0	0	1
BIEC2_39961	1	0	1	0	1	1	0	0	0	0	1	0	1	1	1	0	1	2	1	0	1	1	1	1	0	1	1	1	2	0	0	2	0	0	0	1	1	1	1	0	1	1	1	1	0	0	1
BIEC2-37723	0	0	1	0	1	1	0	2	1	1	1	0	1	0	1	1	1	1	1	0	1	2	1	2	1	2	0	0	0	1	1	0	1	0	2	1	1	1	2	1	1	1	1	1	0	0	1
BIEC2_40019	0	1	1	0	1	1	0	2	1	1	1	0	1	0	2	1	1	1	1	0	1	2	1	2	1	2	0	0	0	1	1	0	1	0	2	1	1	1	2	1	1	1	1	1	0	0	1
BIEC2-37848	0	0	1	0	1	0	0	0	0	0	1	0	0	0	1	0	0	1	1	0	1	1	1	1	0	1	0	0	0	0	0	0	0	1	1	0	0	0	1	0	2	0	1	1	0	0	0
BIEC2_40157	0	1	1	0	1	1	1	2	2	1	1	1	1	0	1	1	1	0	0	0	0	1	1	1	1	1	0	0	0	1	1	0	1	0	1	1	1	2	1	1	0	1	0	0	1	1	1
BIEC2_40175	0	0	1	0	1	0	0	0	0	1	1	1	0	0	1	1	0	2	1	0	1	0	1	1	0	1	0	0	0	1	0	0	0	1	0	0	0	1	1	0	1	0	2	1	1	2	0
BIEC2-37886	1	1	1	0	1	0	1	0	0	1	1	1	0	1	2	1	0	2	1	0	2	0	1	1	0	1	0	0	0	1	0	0	1	1	0	0	0	1	1	1	1	0	2	1	1	2	0
BIEC2_37919	0	0	1	0	1	0	1	0	1	0	1	1	0	0	0	0	0	0	0	0	0	0	1	0	0	0	0	0	0	0	0	0	0	0	1	0	1	0	0	0	0	0	0	0	1	0	0
BIEC2_37923	0	0	0	0	0	1	0	NA	1	1	0	0	1	0	0	1	1	0	0	0	0	1	0	1	1	1	0	0	0	1	1	0	1	0	1	1	1	1	1	1	0	1	0	0	0	0	1
BIEC2_37925	0	0	0	0	0	1	0	2	1	1	0	0	1	0	0	1	1	0	0	0	0	1	0	1	1	1	0	0	0	1	1	0	2	0	1	1	1	1	1	2	0	1	0	0	0	0	1
BIEC2_40243	0	0	1	1	1	0	1	0	1	0	1	1	0	0	0	0	0	0	1	1	0	0	1	0	1	0	0	0	0	0	0	0	0	0	0	0	0	0	0	0	0	0	0	0	1	0	0
BIEC2_40272	0	1	0	1	0	0	0	0	0	0	0	0	0	0	0	0	0	0	0	1	0	1	0	0	1	0	1	1	1	0	1	1	0	0	0	0	0	0	0	0	0	0	0	1	0	0	0
UKUL156	1	1	1	0	1	0	1	0	0	1	1	1	0	1	2	1	0	2	1	0	1	0	1	1	0	1	0	0	0	1	0	0	1	1	0	0	1	1	1	1	1	0	2	1	1	2	0
BIEC2-38049	0	0	1	0	1	0	0	0	0	0	1	0	0	0	1	0	0	2	1	0	1	0	1	1	0	1	0	0	1	0	0	1	0	0	0	0	1	1	1	0	1	0	1	1	0	0	0
BIEC2-38165	1	0	1	0	1	0	2	0	1	0	1	1	0	1	0	0	0	1	1	0	1	1	1	0	0	0	0	0	1	0	0	1	1	1	1	0	0	0	0	1	0	0	1	0	1	0	0
TBIEC2_40537	0	0	1	0	1	0	0	0	0	0	1	0	0	0	1	0	0	1	1	0	1	0	1	1	0	1	0	0	0	0	0	0	0	0	0	0	0	1	1	0	1	0	1	1	0	0	0
TBIEC2_40542	0	1	0	0	0	1	0	2	1	2	0	1	1	0	1	2	1	0	0	0	0	1	0	1	1	1	0	0	0	2	1	0	1	1	1	1	2	1	1	1	0	1	0	0	1	2	1
BIEC2_40579	2	2	0	1	0	1	1	0	0	0	0	0	1	2	1	0	1	0	0	1	0	0	0	0	1	0	2	1	1	1	1	1	1	0	0	1	1	0	0	1	0	1	0	1	0	0	1
BIEC2_38297	0	0	1	0	1	0	0	0	0	0	1	0	0	0	1	0	0	1	1	0	1	0	1	1	0	1	0	1	0	0	0	0	0	0	0	0	0	1	1	0	1	0	1	1	0	0	0
BIEC2_40616	0	0	1	0	1	0	0	0	0	0	1	0	0	0	1	0	0	1	1	0	1	0	1	1	0	1	0	1	0	0	0	0	0	0	0	0	0	1	1	0	1	0	1	1	0	0	0
BIEC2_38310	0	0	1	0	1	0	0	0	0	0	1	0	0	0	1	0	0	1	1	0	1	0	1	1	0	1	0	1	0	0	0	0	0	0	0	0	0	1	1	0	1	0	1	1	0	0	0
BIEC2_38326	0	0	1	0	1	0	0	0	0	0	1	0	0	0	1	0	0	1	1	0	1	0	1	1	0	1	0	1	0	0	0	0	0	0	0	0	0	1	1	0	1	0	1	1	0	0	0
BIEC2_38331	0	0	1	0	1	0	0	0	0	0	1	0	0	0	1	0	0	1	1	0	1	0	1	1	0	1	0	1	0	0	0	0	0	0	0	0	0	1	1	0	1	0	1	1	0	0	0
BIEC2-38353	1	0	0	0	0	1	1	2	1	1	0	0	1	1	0	2	1	0	0	0	0	1	0	1	1	1	0	0	1	1	1	1	2	0	1	1	2	1	1	2	0	1	1	0	0	1	1
BIEC2_38360	1	1	1	2	1	1	1	0	1	0	NA	1	1	1	0	0	1	0	0	2	1	0	1	0	1	0	2	1	2	1	1	2	0	1	1	1	1	0	0	0	1	1	1	1	1	0	1
BIEC2_40678	1	1	1	2	1	1	1	0	1	0	1	1	1	1	0	0	1	0	0	2	1	0	1	0	1	0	2	1	2	1	1	2	0	1	1	1	1	0	0	0	1	1	1	1	1	0	1
BIEC2_40681	1	1	0	2	0	1	0	0	0	0	0	0	1	1	0	0	1	0	0	2	0	0	0	0	1	0	2	1	2	1	1	2	0	1	1	1	0	0	0	0	1	1	1	1	0	0	1
UKUL159	1	0	1	0	1	1	1	0	1	0	1	1	1	1	0	0	1	0	0	0	1	0	1	0	0	0	1	1	1	1	0	1	0	1	1	1	0	0	0	0	1	1	0	0	1	0	1
CUHSNP00088578	0	1	0	1	0	0	0	0	0	0	0	0	0	0	1	0	0	1	0	1	0	0	0	0	0	0	0	0	1	0	0	1	0	0	0	0	0	0	1	0	0	0	0	0	0	0	0
BIEC2_40779	1	1	1	1	1	1	1	0	1	0	1	1	1	1	1	0	1	1	0	1	1	1	1	0	1	0	1	1	2	1	0	2	0	1	1	1	1	0	1	0	1	1	1	0	1	0	1
BIEC2_38480	1	1	1	2	1	NA	1	0	0	1	1	1	0	1	1	1	0	1	2	2	1	0	1	1	1	1	1	1	0	0	1	0	NA	1	0	0	0	1	1	1	1	0	1	2	1	2	0
BIEC2_38732	1	1	1	2	1	1	1	0	0	1	NA	1	0	1	1	1	0	1	2	2	1	0	1	1	1	1	1	1	0	0	1	0	1	1	0	0	0	1	1	1	1	0	1	2	1	2	0
CUHSNP00113433	1	0	1	1	1	1	1	0	0	1	1	1	0	1	1	1	0	1	2	1	1	0	1	1	0	1	0	1	0	0	0	0	1	1	0	0	0	1	1	1	1	0	1	1	1	2	0
BIEC2_41116	1	1	0	0	0	1	0	0	0	0	0	0	1	1	1	0	1	1	0	0	0	1	0	0	0	0	1	1	2	1	0	2	0	0	1	1	0	0	1	0	1	1	0	0	0	0	1
BIEC2-38795	1	1	2	0	2	1	1	0	1	0	2	1	1	1	2	0	1	2	1	0	2	1	2	1	0	1	1	1	2	1	0	2	0	1	1	1	0	0	2	0	2	1	1	1	1	0	1
BIEC2_41134	1	0	0	1	0	1	1	0	0	1	0	1	0	1	0	1	0	0	1	1	0	0	0	0	0	0	0	1	0	0	0	0	1	1	0	0	0	1	0	1	0	0	0	0	1	2	0
BIEC2_38842	1	1	0	0	0	1	0	0	0	0	0	0	1	1	1	0	1	1	0	0	0	0	0	0	0	0	1	1	1	1	0	1	0	0	0	1	0	0	0	0	0	1	0	0	0	0	1
BIEC2_41205	0	0	0	0	1	0	0	0	0	0	1	0	0	0	1	1	0	0	0	0	0	0	1	0	0	1	0	0	1	0	0	1	0	0	0	0	0	0	2	0	2	0	1	0	0	1	0
BIEC2_38959	1	0	0	0	0	1	1	0	0	1	0	1	0	1	0	0	0	0	1	0	0	0	0	0	0	0	0	1	0	0	0	0	1	1	0	0	0	1	0	1	0	0	0	0	1	1	0
BIEC2_38986	0	1	1	1	1	0	1	2	2	1	1	1	1	0	0	1	1	0	0	1	1	2	1	1	1	1	1	0	0	1	2	0	1	1	2	1	2	1	0	1	0	1	1	1	1	0	1
BIEC2-38994	1	1	1	0	1	1	0	0	0	0	1	0	1	1	2	1	1	2	1	0	1	0	1	1	1	1	1	1	2	1	0	2	0	0	1	1	0	0	2	0	2	1	2	1	0	1	1
BIEC2_41522	1	1	0	1	0	0	0	0	0	1	0	1	0	1	0	0	0	0	1	1	0	0	0	0	0	0	1	1	0	0	1	0	0	1	0	0	0	1	0	0	0	0	1	0	1	1	0
BIEC2_41574	0	1	0	1	0	0	0	0	0	0	0	0	0	0	0	1	0	0	0	1	0	0	0	0	0	0	1	0	1	0	1	1	0	0	1	0	0	0	1	0	1	0	0	0	0	1	0
BIEC2_41640	1	0	0	0	0	0	0	0	0	1	0	1	0	1	0	0	0	0	1	0	0	0	0	0	0	0	0	1	0	0	0	0	0	1	0	0	0	1	0	0	0	0	0	0	1	1	0
BIEC2_39318	1	0	0	0	0	0	0	0	0	1	0	1	0	1	0	0	0	0	1	0	0	0	0	0	0	0	0	1	0	0	0	0	0	1	1	0	0	1	0	0	0	0	0	0	1	1	0
BIEC2_41680	1	0	0	0	0	0	0	0	0	1	0	1	0	1	0	0	0	0	1	0	0	0	0	0	0	0	0	1	0	0	0	0	0	1	0	0	0	1	0	0	0	0	0	0	1	1	0
BIEC2-39405	0	0	1	0	2	0	1	0	0	0	2	1	0	1	1	0	0	0	0	0	1	1	2	0	1	1	0	0	0	0	0	0	0	1	0	0	1	0	1	0	1	0	2	1	1	0	0
BIEC2-39488	1	0	0	1	0	2	1	0	0	0	0	0	1	0	0	1	1	0	0	1	0	0	0	0	0	0	1	1	2	1	0	2	1	0	1	1	0	0	1	1	1	1	0	0	0	1	1
BIEC2_41883	2	0	1	1	0	2	1	0	0	1	0	1	1	1	0	1	1	1	2	1	1	0	0	1	0	0	1	2	2	1	0	2	1	1	0	1	0	1	1	1	1	1	0	1	1	2	1
BIEC2_39645	0	1	1	1	1	0	1	0	0	1	1	2	0	1	1	0	0	1	1	1	1	1	1	0	1	0	0	0	0	0	0	0	0	2	0	0	0	0	0	0	0	0	0	1	2	1	0
BIEC2_42174	1	1	1	1	0	0	0	0	0	0	0	0	0	1	0	0	0	1	1	1	1	0	0	1	0	0	1	1	1	0	1	1	0	0	0	0	0	1	1	0	1	0	1	1	0	0	0
BIEC2_42190	0	0	1	1	1	0	1	0	0	1	1	2	0	1	0	0	0	0	1	1	1	1	1	0	1	0	0	0	0	0	0	0	0	2	0	0	0	0	0	0	0	0	0	1	2	1	0
BIEC2_42315	0	1	1	1	1	0	1	0	0	1	1	2	0	1	1	1	0	1	1	1	1	1	1	0	1	0	0	0	0	0	0	0	0	2	0	0	0	0	0	0	0	0	0	1	2	2	0
BIEC2_42316	0	1	1	1	1	0	1	0	0	1	1	2	0	1	1	1	0	1	1	1	1	1	1	0	1	0	0	0	0	0	0	0	0	2	0	0	0	0	0	0	0	0	0	1	2	2	0
BIEC2_40049	1	1	0	1	0	1	0	2	2	1	0	0	2	0	0	1	2	0	0	1	0	1	0	1	1	1	2	1	2	2	2	2	1	0	1	2	1	1	1	1	1	2	0	0	0	0	2
BIEC2_42501	0	1	1	0	0	0	0	0	0	0	0	0	0	0	1	1	0	2	1	0	1	0	0	1	0	0	0	0	0	0	0	0	0	0	1	0	0	0	0	0	0	0	0	1	0	1	0
BIEC2_40189	0	0	1	1	0	0	0	0	0	1	0	1	0	0	0	0	0	1	2	1	1	1	0	2	1	0	0	0	0	0	0	0	0	2	0	0	1	0	0	0	0	0	0	1	1	1	0
BIEC2-40204	0	0	1	0	0	0	0	0	0	0	0	0	0	0	0	0	0	1	1	0	1	0	0	1	0	0	0	0	0	0	0	0	0	0	0	0	0	0	0	0	0	0	0	1	0	0	0
BIEC2_42596	0	0	1	1	0	1	1	0	0	0	0	0	0	1	0	0	0	1	1	1	1	2	0	2	0	0	0	0	0	0	0	0	1	1	0	0	0	0	0	1	0	0	1	1	0	0	0
BIEC2_42913	0	0	0	1	0	0	0	0	0	0	0	0	0	0	0	0	0	0	0	1	0	1	0	1	0	0	0	0	1	0	0	1	0	0	0	0	0	0	1	0	1	0	0	0	0	0	0
BIEC2_42949	0	1	1	0	1	0	1	0	0	0	1	1	0	0	1	0	0	1	0	0	1	0	1	0	0	0	0	0	0	0	0	0	0	0	0	0	0	0	0	0	0	0	0	1	1	0	0
BIEC2_43013	0	0	1	0	1	0	1	0	0	0	1	1	0	0	0	0	0	0	0	0	1	0	1	0	0	0	0	0	0	0	0	0	0	1	0	0	0	0	0	0	0	0	0	1	1	0	0
BIEC2-40669	0	0	0	0	0	0	0	0	0	1	0	1	0	0	0	0	0	0	1	0	0	0	0	0	0	0	0	0	0	0	0	0	0	1	0	0	0	0	0	0	0	0	0	0	1	1	0
BIEC2_43076	0	0	0	0	0	0	0	0	0	1	0	1	0	0	0	0	0	0	1	0	0	0	0	0	0	0	0	0	0	0	0	0	0	1	0	0	0	0	0	0	0	0	0	0	1	1	0
BIEC2_40807	0	1	0	0	0	0	0	0	0	0	0	0	0	1	1	0	0	1	0	0	0	1	0	0	1	0	0	0	0	0	0	0	0	0	1	0	0	0	0	0	0	0	0	0	0	0	0
BIEC2_43259	1	1	1	1	1	1	1	0	0	1	1	2	1	0	0	0	1	0	1	1	1	0	1	0	0	0	2	1	1	1	1	1	0	2	0	1	0	0	0	0	0	1	0	1	2	1	1
BIEC2_43262	0	1	1	1	0	0	0	0	0	0	0	0	0	1	1	0	0	2	1	1	1	2	0	2	1	0	0	0	0	0	0	0	0	0	1	0	1	0	0	0	0	0	1	1	0	0	0
BIEC2_43379	1	0	0	0	0	1	0	0	0	1	0	1	1	0	0	0	1	0	1	0	0	0	0	0	0	0	1	1	1	1	0	1	0	1	0	1	0	0	0	0	0	1	0	0	1	1	1
BIEC2_41031	0	1	0	1	0	0	0	0	0	0	0	0	0	0	0	0	0	0	0	1	0	0	0	0	0	0	1	0	1	0	1	1	0	0	0	0	0	0	1	0	1	0	0	0	0	0	0
BIEC2_41076	0	0	1	0	1	1	2	1	1	0	1	1	0	1	0	0	0	0	0	0	1	1	1	0	2	NA	0	0	0	0	1	0	2	0	0	0	0	0	0	2	0	0	0	1	1	0	0
BIEC2_41097	1	1	1	0	1	0	0	0	0	0	1	0	0	1	2	1	0	2	1	0	1	0	1	1	0	1	0	1	0	0	0	0	0	1	1	0	0	1	1	0	1	0	2	1	0	1	0
BIEC2-41111	1	0	0	0	0	1	0	0	0	1	0	1	1	0	0	0	1	0	1	0	0	0	0	0	0	0	1	1	1	1	0	1	0	1	0	1	0	0	0	0	0	1	0	0	1	1	1
BIEC2_41121	0	1	0	0	0	0	0	0	0	1	0	1	0	0	1	0	0	1	1	0	0	0	0	0	0	0	0	0	0	0	0	0	0	1	0	0	0	0	0	0	0	0	0	0	1	1	0
BIEC2_41250	1	1	0	1	1	1	1	0	0	0	1	0	0	1	1	1	0	0	0	1	0	0	1	0	1	1	1	1	1	0	1	1	1	1	0	0	1	1	2	1	2	0	1	0	0	1	0
BIEC2_41256	NA	1	0	1	1	1	1	0	0	0	1	0	0	1	1	0	0	0	0	1	0	0	0	0	1	1	1	1	1	0	1	1	1	1	0	0	0	1	2	1	2	0	NA	0	0	0	0
BIEC2_43694	0	1	0	0	0	0	0	2	2	2	0	1	1	0	1	1	1	1	1	0	0	0	0	0	1	1	0	0	0	1	1	0	1	1	2	1	2	1	0	1	0	1	0	0	1	1	1
BIEC2_41303	0	1	0	0	0	0	0	0	0	1	0	1	0	0	1	0	0	1	1	0	0	0	0	0	0	0	0	0	0	0	0	0	0	1	0	0	0	0	0	0	0	0	0	0	1	1	0
BIEC2_43986	0	0	1	0	1	0	1	2	2	1	1	1	1	0	0	2	1	0	0	0	1	0	2	0	2	1	0	0	1	1	1	1	1	0	1	1	2	1	1	1	0	1	1	1	1	0	1
BIEC2_44186	2	1	1	0	1	1	0	0	0	0	1	0	1	2	2	1	1	2	1	0	1	1	1	1	1	1	1	2	2	1	0	2	0	0	0	1	0	1	2	0	1	1	2	1	0	1	1
BIEC2_44236	0	0	0	0	0	0	0	0	0	1	0	1	0	0	0	0	0	0	1	0	0	0	0	0	0	0	0	0	0	0	0	0	0	2	0	0	0	0	0	0	0	0	0	0	1	1	0
BIEC2_44250	1	1	1	2	1	1	1	0	0	0	1	1	1	0	0	0	1	0	0	2	1	1	1	1	0	0	2	1	2	1	1	2	0	0	1	1	1	0	1	0	1	1	0	1	1	1	1
BIEC2_41823	1	0	1	0	1	1	1	0	0	1	1	2	1	0	0	0	1	0	NA	0	1	0	1	0	0	0	1	1	2	1	0	2	0	2	1	1	0	0	1	0	0	NA	0	1	2	2	1
BIEC2_44602	0	2	2	1	1	0	1	0	0	1	1	2	0	0	1	0	0	2	2	1	2	0	1	1	0	0	1	0	1	0	1	1	0	2	1	0	1	0	1	0	0	0	0	2	2	1	0
BIEC2-42180	0	0	0	0	0	0	0	2	2	1	0	0	1	0	0	1	1	0	0	0	0	0	0	0	1	1	0	0	0	1	1	0	1	0	1	1	1	1	0	1	0	1	0	0	0	0	1
BIEC2_42243	0	0	0	0	0	0	0	0	0	1	0	1	0	0	0	0	0	0	1	0	0	0	0	0	0	0	0	0	0	0	0	0	0	1	0	0	0	0	0	0	0	0	0	0	1	1	0
BIEC2_42272	0	1	1	2	1	0	1	0	0	0	1	1	0	0	0	0	0	0	0	2	1	1	1	1	1	0	1	0	0	0	1	0	0	1	0	0	1	0	0	0	1	0	1	1	1	1	0
BIEC2_42274	1	1	0	0	1	1	1	0	0	1	1	1	0	2	2	1	0	1	1	0	0	1	1	0	0	1	0	1	0	0	0	0	1	1	0	0	0	1	1	1	1	0	1	0	1	1	0
BIEC2_42289	0	0	0	0	0	0	0	0	0	1	0	1	0	0	0	0	0	0	1	0	0	0	0	0	0	0	0	0	0	0	0	0	0	2	0	0	1	0	0	0	0	0	0	0	1	2	0
BIEC2_42293	1	0	1	0	2	0	1	0	0	1	2	2	0	1	1	0	0	1	1	0	1	0	1	0	0	1	0	1	0	0	0	0	0	2	1	0	1	1	1	0	2	0	1	1	2	2	0
BIEC2_42311	0	0	1	1	1	1	2	0	0	1	1	2	0	1	0	1	0	0	1	1	1	2	2	1	0	0	0	0	0	0	0	0	1	2	1	0	1	0	0	1	0	0	0	1	2	2	0
BIEC2_42385	1	0	0	0	0	1	1	0	0	0	0	0	1	0	0	0	1	0	0	0	0	0	0	0	0	0	1	1	1	1	0	1	1	0	0	1	0	0	0	0	0	1	0	0	0	0	1
BIEC2_45002	1	0	0	1	1	1	0	0	0	1	1	1	0	1	1	1	0	1	1	1	0	1	1	1	0	1	0	1	0	0	0	0	0	2	0	0	0	1	1	1	1	0	2	0	1	1	0
BIEC2_42467	0	1	1	1	1	0	2	0	0	1	1	2	0	1	0	0	0	0	1	1	1	1	1	0	0	0	1	0	0	0	1	0	1	1	0	0	0	0	0	0	1	0	0	1	2	2	0
BIEC2_45076	1	0	0	1	0	0	1	0	0	0	0	0	0	2	0	0	0	1	0	1	0	1	0	0	0	0	0	1	0	0	0	0	1	0	0	0	0	1	0	0	1	0	0	0	0	1	0
BIEC2_45108	0	0	0	0	0	0	0	0	0	1	0	1	0	0	0	0	0	0	1	0	0	0	0	0	0	0	0	0	0	0	0	0	0	1	1	0	0	0	0	0	0	0	0	0	1	1	0
BIEC2_45128	1	0	1	1	1	0	1	0	0	0	1	1	0	1	0	0	0	1	0	1	1	0	1	0	0	0	0	1	0	0	0	0	0	0	0	0	0	1	0	0	0	0	0	1	1	0	0
UKUL178	0	1	0	1	0	1	1	0	0	0	0	0	0	0	0	1	0	0	0	1	0	0	1	0	0	0	1	0	0	0	1	0	1	1	0	0	0	0	0	1	0	0	0	0	0	1	0
UKUL179	1	0	1	1	1	0	1	0	0	1	1	2	0	1	0	0	0	1	1	1	1	0	1	0	0	0	0	1	1	0	0	1	0	1	1	0	0	1	1	0	0	0	0	1	2	1	0
BIEC2_45180	0	1	0	1	0	1	1	0	0	0	0	0	0	0	0	0	0	0	0	1	0	0	0	0	0	0	1	0	0	0	1	0	1	0	0	0	0	0	0	1	0	0	0	0	0	1	0
BIEC2_42649	0	1	0	1	0	NA	1	0	0	1	0	1	0	0	0	0	0	0	1	1	0	0	0	0	0	0	1	0	0	0	1	0	1	1	1	0	0	0	0	1	0	0	0	0	1	1	0
BIEC2-42793	1	0	0	0	0	1	0	0	0	0	0	0	1	0	0	0	1	0	0	0	0	0	0	0	0	0	1	1	1	1	0	1	0	0	0	1	0	0	0	0	0	1	0	0	0	1	1
BIEC2-42874	0	0	1	0	2	0	2	2	2	1	2	1	NA	0	1	2	1	0	0	0	1	0	2	0	NA	2	0	0	0	1	1	0	2	1	1	1	2	1	1	1	1	1	1	1	1	0	1
BIEC2_43072	1	2	1	2	0	0	0	0	0	1	0	1	0	2	1	0	0	NA	2	2	1	1	0	1	0	0	1	1	1	0	1	1	0	1	0	0	0	1	1	0	1	0	0	1	1	1	0
BIEC2_45795	1	1	1	1	0	0	0	0	0	0	0	0	0	1	1	1	0	2	1	1	1	0	1	1	0	0	0	1	0	0	0	0	0	0	0	0	0	1	0	0	0	0	0	1	0	1	0
BIEC2_43213	0	1	0	1	0	0	1	0	0	1	0	1	0	0	0	1	0	0	1	1	0	0	1	0	1	0	1	0	0	0	1	0	1	1	1	0	0	0	0	0	0	0	1	0	1	NA	0
TBIEC2_45870	0	0	0	0	0	1	0	0	0	1	0	1	0	0	0	1	0	0	1	0	0	0	1	0	0	0	0	0	0	0	0	0	0	1	0	0	0	0	0	1	0	0	1	0	1	1	0
BIEC2_45879	0	1	0	1	0	0	0	0	0	0	0	0	0	0	0	1	0	0	0	1	0	0	1	0	0	0	1	0	0	0	1	0	0	0	0	0	0	0	0	0	0	0	1	0	0	0	0
BIEC2_43337	1	0	1	0	1	1	1	0	0	0	1	1	1	1	0	1	1	0	1	0	1	1	2	0	1	0	1	1	1	1	0	1	0	0	0	1	0	0	0	0	0	1	0	1	1	0	1
BIEC2_43402	1	2	0	2	0	1	1	0	0	0	0	0	0	1	1	1	0	1	1	2	0	1	1	1	0	0	1	1	1	0	1	1	1	1	1	0	0	1	1	1	0	0	1	0	0	1	0
BIEC2-43429	1	2	0	2	0	1	0	0	0	0	0	0	0	1	1	0	0	1	1	2	0	1	0	1	0	0	1	1	1	0	1	1	0	1	1	0	0	1	1	1	0	0	1	0	0	1	0
BIEC2_43430	1	1	0	1	0	1	0	0	0	0	0	0	0	1	1	1	0	1	1	1	0	1	1	1	0	0	0	1	1	0	0	1	0	0	1	0	0	1	1	1	0	0	1	0	0	0	0
BIEC2_43435	1	1	0	1	0	1	0	0	0	0	0	0	0	1	1	1	0	1	1	1	0	1	1	1	0	0	0	1	1	0	0	1	0	0	1	0	0	1	1	1	0	0	1	0	0	0	0
BIEC2_43499	1	1	2	0	1	1	1	0	0	0	1	1	1	1	1	0	1	1	2	0	2	1	1	1	1	0	1	1	1	1	1	1	0	0	0	1	0	0	0	1	1	1	0	2	1	0	1
BIEC2_43501	1	1	2	0	1	1	1	0	0	0	1	1	1	1	1	0	1	1	2	0	2	1	1	1	1	0	1	1	1	1	1	1	0	0	0	1	0	0	0	1	1	1	0	2	1	0	1
BIEC2_43559	1	0	2	0	1	1	1	0	0	0	1	1	1	1	0	0	1	1	1	0	2	2	1	2	1	0	1	1	1	1	1	1	0	0	0	1	0	0	0	1	0	1	0	2	1	0	2
BIEC2_46217	1	0	2	0	1	1	1	0	0	0	1	1	1	1	0	1	1	1	1	0	2	2	2	2	1	0	1	1	1	1	1	1	0	1	1	1	0	0	0	1	0	1	0	2	1	0	2
BIEC2_43589	1	0	1	0	1	1	1	0	0	0	1	1	1	1	0	0	1	0	0	0	1	2	1	1	1	0	1	1	1	1	0	1	0	0	0	1	0	0	0	0	0	1	0	1	1	0	1
BIEC2-43590	1	0	1	0	1	1	1	0	0	0	1	1	1	1	0	0	1	0	0	0	1	2	1	1	1	0	1	1	1	1	0	1	0	0	0	1	0	0	0	0	0	1	0	1	1	0	1
BIEC2_43592	0	0	0	0	0	1	1	0	0	0	0	0	0	0	0	0	0	0	0	0	0	0	0	0	0	0	0	0	1	0	0	1	1	0	0	0	0	0	1	1	1	0	0	0	0	1	0
BIEC2_43615	0	0	0	0	1	0	0	2	2	2	1	1	1	0	1	1	1	0	1	0	0	0	0	0	1	2	0	0	0	1	0	0	1	1	1	1	2	1	1	0	1	1	1	0	1	1	0
BIEC2_43637	0	2	0	1	0	0	0	0	0	0	0	0	0	0	1	0	0	0	0	1	0	0	0	0	1	0	1	0	0	0	1	0	0	1	1	0	0	0	0	0	1	0	0	0	0	0	0
BIEC2_43640	0	2	0	1	0	0	0	0	0	0	0	0	0	0	1	0	0	0	0	1	0	0	0	0	1	0	1	0	0	0	1	0	0	1	1	0	0	0	0	0	1	0	0	0	0	0	0
BIEC2_43641	1	0	0	1	0	1	0	0	0	0	0	0	0	1	0	0	0	1	1	1	0	0	0	0	0	0	0	1	1	0	0	1	0	0	0	0	0	1	1	1	0	0	0	0	0	1	0
BIEC2_43642	0	2	0	1	0	0	1	0	0	0	0	0	0	0	1	0	0	0	0	1	0	1	0	1	1	0	1	0	0	0	1	0	1	1	1	0	0	0	0	0	1	0	0	0	0	0	0
BIEC2_43644	1	0	0	1	0	1	0	0	0	0	0	0	0	1	0	0	0	1	1	1	0	0	0	0	0	0	0	1	1	0	0	1	0	0	0	0	0	1	1	1	0	0	0	0	0	1	0
BIEC2_46302	1	0	0	1	0	1	0	0	0	0	0	0	0	1	0	0	0	1	1	1	0	0	0	0	0	0	0	1	1	0	0	1	0	0	0	0	0	1	1	1	0	0	0	0	0	1	0
BIEC2_46318	0	0	1	0	0	0	0	0	0	0	0	0	0	0	0	0	0	1	1	0	1	0	0	1	0	0	0	0	0	0	1	0	0	0	0	0	0	0	0	1	0	0	0	1	0	0	1
BIEC2_46328	0	1	0	1	0	1	1	0	0	0	0	0	0	0	0	1	0	0	1	1	0	1	1	1	1	0	1	0	1	0	1	1	1	1	0	0	0	0	1	1	0	0	1	0	0	1	0
BIEC2_43666	0	0	1	0	1	0	1	0	0	0	1	1	0	1	0	0	0	0	NA	0	1	1	1	0	0	0	0	0	1	0	0	1	0	0	0	0	0	0	1	0	0	0	0	1	1	1	0
BIEC2_43667	0	1	0	1	0	1	1	0	0	0	0	0	0	0	0	0	0	0	0	1	0	0	0	0	1	0	1	0	0	0	1	0	1	0	0	0	0	0	0	1	0	0	1	0	0	0	0
BIEC2_46351	0	1	0	0	0	0	0	0	0	0	0	0	0	0	1	0	0	0	1	0	0	2	0	1	0	0	0	0	1	0	0	1	0	0	0	0	0	0	1	0	0	0	0	0	0	0	0
BIEC2_46382	0	1	0	1	0	1	1	0	0	0	0	0	0	0	0	0	0	0	0	1	0	1	0	1	1	0	1	0	0	0	1	0	1	1	0	0	0	0	0	1	0	0	1	0	0	0	0
BIEC2_43748	1	1	0	0	0	1	0	1	0	0	0	0	1	0	1	0	1	0	0	0	0	0	0	0	0	0	1	1	1	1	0	1	0	0	1	1	0	0	0	0	1	1	0	0	0	0	1
BIEC2_43781	1	2	1	1	1	2	2	1	0	0	1	1	1	1	1	1	1	0	0	1	1	2	2	1	1	0	2	1	1	1	1	1	1	1	NA	1	0	0	0	1	1	1	1	1	1	1	1
BIEC2_43828	1	2	0	1	0	1	0	1	0	0	0	0	1	0	1	0	1	0	0	1	0	0	0	0	0	0	2	1	1	1	1	1	0	0	0	1	0	0	0	0	0	1	1	0	0	0	1
BIEC2_43836	1	1	0	0	0	2	0	2	2	1	0	0	2	0	1	1	2	0	0	0	0	1	0	1	2	1	1	1	1	2	0	1	1	1	2	2	2	1	0	1	1	2	1	0	0	0	1
BIEC2_43869	1	1	1	2	1	0	0	0	0	1	1	1	0	0	1	0	0	2	1	2	1	0	0	1	0	1	1	0	0	0	2	0	0	1	0	0	0	0	1	1	1	0	1	1	1	1	1
BIEC2_43871	1	1	1	2	1	0	0	0	0	1	1	1	0	0	1	0	0	2	1	2	1	0	0	1	0	1	1	0	0	0	2	0	0	1	0	0	0	0	1	1	1	0	1	1	1	1	1
BIEC2_43874	0	1	0	1	0	0	0	0	0	0	0	0	0	0	0	0	0	0	0	1	0	0	0	0	0	0	1	0	0	0	1	0	0	0	0	0	0	0	0	0	0	0	0	0	0	0	0
BIEC2_46560	0	0	0	0	1	1	1	1	1	2	1	1	1	1	1	2	1	0	1	0	0	0	1	1	2	2	0	0	1	1	0	1	2	2	1	1	2	1	2	1	2	1	1	0	2	2	0
BIEC2_43899	0	0	0	0	1	0	0	0	0	1	1	1	0	1	1	1	0	0	0	0	0	0	1	1	0	1	0	0	0	0	0	0	0	1	0	0	0	0	1	0	1	0	1	0	1	2	0
BIEC2_43909	0	0	0	0	0	1	1	0	0	0	0	0	0	0	0	0	0	0	1	0	0	0	0	0	0	0	0	0	0	0	0	0	1	1	0	0	0	0	0	1	0	0	0	0	0	0	0
BIEC2_43913	1	0	2	1	1	0	1	1	1	1	1	1	1	1	0	1	1	2	1	1	2	1	1	0	1	1	0	1	1	1	1	1	1	0	2	1	2	2	1	1	0	1	1	2	0	0	1
BIEC2_46606	1	1	0	1	0	1	1	1	1	0	0	0	1	0	0	0	1	0	1	1	0	0	0	0	1	0	2	1	1	1	1	1	1	1	0	1	0	0	0	0	1	1	1	0	1	0	1
BIEC2_43941	1	1	1	1	1	1	1	1	1	0	1	1	1	1	0	0	1	0	0	1	1	1	1	0	0	0	2	2	1	1	1	1	0	0	0	1	0	1	0	0	0	1	0	1	0	0	1
BIEC2_43944	0	0	0	0	1	0	0	0	0	1	1	1	0	1	1	1	0	0	0	0	0	1	1	2	0	1	0	0	0	0	0	0	0	1	0	0	0	0	1	0	1	0	1	0	1	2	0
BIEC2_43958	1	1	1	1	0	1	0	1	1	1	0	0	1	0	1	1	1	2	1	1	1	0	0	0	2	1	0	1	1	1	1	1	1	1	2	1	2	2	1	2	1	1	1	1	0	0	1
BIEC2_46644	0	0	0	0	0	0	1	0	0	0	0	0	0	0	0	0	0	0	1	0	0	0	0	0	1	0	0	0	0	0	0	0	1	1	0	0	0	0	0	0	1	0	0	0	1	0	0
BIEC2_43991	0	1	0	1	0	1	1	1	1	1	0	0	1	0	0	1	1	0	1	1	0	1	0	1	2	1	1	0	1	1	1	1	2	0	2	1	2	1	1	1	1	1	0	0	1	0	0
BIEC2_43997	1	1	0	1	0	2	1	1	1	0	0	0	1	0	0	0	1	0	1	1	0	1	0	1	1	0	2	1	1	1	1	1	1	1	1	1	0	0	0	1	1	1	0	0	1	0	1
BIEC2_44026	0	1	1	1	1	0	1	0	0	0	1	1	0	1	0	0	0	0	0	1	1	1	1	0	1	0	1	0	0	0	1	0	0	0	0	0	0	0	0	0	0	0	1	2	0	0	0
BIEC2_44028	0	0	0	0	0	1	0	0	0	0	0	0	0	0	0	0	0	0	0	0	0	0	0	0	0	0	0	1	0	0	0	0	0	1	0	0	0	1	0	1	0	0	0	0	0	0	0
TBIEC2_46761	0	0	1	0	1	0	1	1	1	1	1	1	1	1	0	1	1	0	0	0	1	2	1	1	2	1	0	0	1	1	0	1	1	0	2	1	2	1	1	0	0	1	0	1	0	0	0
BIEC2_44094	0	1	1	0	1	0	0	0	0	1	1	1	0	1	2	1	0	1	1	0	1	0	1	1	0	1	0	0	0	0	1	0	0	1	0	0	0	0	1	1	1	0	1	0	1	2	1
BIEC2_44109	1	1	2	2	1	0	2	0	0	0	1	1	0	1	0	0	0	2	2	2	2	1	1	0	0	0	1	1	0	0	2	0	1	1	1	0	0	1	0	1	0	0	1	1	0	0	1
BIEC2_44113	1	1	0	0	1	1	0	1	1	1	1	1	1	1	2	1	1	0	0	0	0	0	1	1	0	1	1	1	1	1	0	1	0	1	0	1	0	0	1	0	1	1	1	0	1	2	1
BIEC2_44115	1	0	1	0	0	2	0	2	2	1	0	0	2	0	0	1	2	1	1	0	1	0	0	0	1	1	1	1	2	2	1	2	1	1	1	2	2	1	1	2	1	2	0	0	1	0	2
BIEC2_44119	1	0	1	0	0	2	0	2	2	1	0	0	2	0	0	1	2	1	1	0	1	0	0	0	1	1	1	1	2	2	1	2	1	1	1	2	2	1	1	2	1	2	0	0	1	0	2
BIEC2_44125	1	0	1	0	0	2	0	2	2	1	0	0	2	0	0	1	2	1	1	0	1	0	0	0	1	1	1	1	2	2	1	2	1	1	1	2	2	1	1	2	1	2	0	0	1	0	2
BIEC2_44134	0	0	1	0	0	1	0	1	1	1	0	0	1	0	0	1	1	1	1	0	1	0	0	0	1	1	0	0	1	1	1	1	1	0	1	1	2	1	1	2	1	1	0	0	1	0	1
BIEC2_44135	0	0	0	0	0	0	1	0	0	0	0	0	0	0	0	0	0	0	1	0	0	1	0	1	1	0	0	1	0	0	0	0	1	0	0	0	0	1	0	0	0	0	1	0	0	0	0
BIEC2_44136	0	0	0	0	0	0	1	0	0	0	0	0	0	0	0	0	0	0	1	0	0	1	0	1	1	0	0	1	0	0	0	0	1	0	0	0	0	1	0	0	0	0	1	0	0	0	0
BIEC2_44152	2	2	1	2	0	1	1	1	1	0	0	0	1	0	1	0	1	2	2	2	1	0	0	0	1	0	2	1	1	1	2	1	1	0	0	1	0	0	0	1	0	1	0	0	1	0	2
BIEC2-44154	2	2	1	2	0	1	1	1	1	0	0	0	1	0	1	0	1	2	2	2	1	0	0	0	1	0	2	1	1	1	2	1	1	0	0	1	0	0	0	1	0	1	0	0	1	0	2
BIEC2_44167	2	2	1	2	0	1	1	1	1	0	0	0	1	0	1	0	1	2	2	2	1	0	0	0	1	0	2	1	1	1	2	1	1	0	0	1	0	0	0	1	0	1	0	0	1	0	2
BIEC2_44168	2	2	1	2	0	1	1	1	1	0	0	0	1	0	1	0	1	2	2	2	1	0	0	0	1	0	2	1	1	1	2	1	1	0	0	1	0	0	0	1	0	1	0	0	1	0	2
BIEC2_44169	2	2	1	2	0	1	1	1	1	0	0	0	1	0	1	0	1	2	2	2	1	0	0	0	1	0	2	1	1	1	2	1	1	0	0	1	0	0	0	1	0	1	0	0	1	0	2
BIEC2_46931	1	1	1	1	0	0	1	0	0	0	0	0	0	0	1	0	0	2	2	1	1	0	0	0	1	0	0	0	0	0	1	0	1	0	0	0	0	0	0	1	1	0	1	0	0	0	1
BIEC2_44246	0	0	1	0	1	0	1	0	0	0	1	1	0	1	0	0	0	0	0	0	1	1	1	0	0	0	0	0	0	0	0	0	0	0	1	0	0	0	0	0	0	0	0	1	0	0	0
BIEC2_44362	0	0	2	1	1	0	1	0	0	0	1	1	0	1	0	0	0	1	1	0	2	1	1	0	1	0	0	1	0	0	1	0	0	0	0	0	0	1	0	1	0	0	0	2	0	0	1
BIEC2_44382	1	2	0	1	0	0	0	0	0	0	0	0	0	0	1	0	0	1	0	2	0	1	0	1	1	0	1	1	0	0	1	0	0	1	1	0	0	1	0	0	1	0	0	1	NA	0	0
BIEC2-44394	0	0	0	0	1	0	0	0	0	1	1	1	0	1	1	1	0	0	0	0	0	0	1	1	0	1	0	1	0	0	0	0	0	1	0	0	0	1	1	0	2	0	1	0	1	2	0
BIEC2_44398	1	2	2	2	1	2	2	1	1	0	1	1	1	1	1	0	1	1	2	1	2	1	1	0	1	0	2	1	1	1	2	1	1	1	0	1	0	0	0	2	0	1	1	1	0	0	2
BIEC2_44407	1	2	2	2	1	2	2	1	1	0	1	1	1	1	1	0	1	1	2	1	2	1	1	0	1	0	2	1	1	1	2	1	1	1	0	1	0	0	0	2	0	1	1	1	0	0	2
TBIEC2_47207	0	1	0	1	0	0	0	1	1	1	0	0	1	0	0	1	1	0	0	1	0	0	0	0	1	1	1	1	0	1	1	0	1	0	1	1	2	2	0	0	0	1	0	0	0	0	0
BIEC2_44524	1	0	0	0	0	1	0	0	0	0	1	0	0	0	0	0	0	1	1	1	0	0	0	1	0	1	0	0	0	0	0	0	0	1	0	0	0	0	0	1	1	0	1	1	1	0	0
BIEC2_47273	1	0	0	0	1	1	0	1	1	1	0	1	1	1	1	1	1	0	0	0	0	1	1	1	0	0	1	1	1	1	0	1	0	1	1	1	0	0	1	0	0	1	0	0	1	2	1
BIEC2_47329	0	0	2	1	1	0	2	1	1	1	1	1	1	1	0	1	1	1	1	0	2	1	1	0	1	1	0	1	0	1	1	0	2	0	1	1	2	2	0	1	0	1	1	1	0	0	1
BIEC2_44618	0	0	2	1	1	0	2	1	1	1	1	1	1	1	0	1	1	1	1	0	2	1	1	0	1	1	0	1	0	1	1	0	2	0	1	1	2	2	0	1	0	1	1	1	0	0	1
BIEC2_44622	1	0	2	1	1	1	2	1	1	0	1	1	1	1	0	0	1	1	1	0	2	2	1	1	0	0	1	2	1	1	1	1	1	0	0	1	0	1	0	1	0	1	1	1	0	0	2
BIEC2_44627	0	2	1	2	0	0	1	0	0	0	0	0	0	0	1	0	0	1	1	1	1	0	0	0	0	0	1	1	1	0	2	1	1	0	0	0	0	1	1	1	1	0	1	0	0	0	1
BIEC2_44632	1	0	0	0	0	0	0	0	0	0	0	0	0	0	0	0	0	1	1	1	0	0	0	0	0	0	0	0	0	0	0	0	0	1	0	0	0	0	0	0	0	0	0	0	1	0	0
BIEC2_44637	0	1	1	2	1	0	1	0	0	1	0	1	0	1	1	1	0	1	1	1	1	0	1	0	0	0	1	1	1	0	2	1	1	1	1	0	0	1	2	1	1	0	1	0	1	2	1
BIEC2_44641	0	1	1	2	1	0	1	0	0	1	0	1	0	1	1	1	0	1	1	1	1	0	1	0	0	0	1	1	1	0	2	1	1	1	1	0	0	1	2	1	1	0	1	0	1	2	1
BIEC2_47360	0	1	0	1	0	0	1	0	0	0	0	0	0	0	0	0	0	0	0	1	0	0	0	0	1	0	1	1	0	0	1	0	1	0	0	0	0	1	0	0	0	0	0	0	1	0	0
BIEC2_44653	1	1	0	1	0	1	1	0	0	0	0	0	0	0	0	0	0	1	1	2	0	0	0	0	1	0	1	1	1	0	1	1	1	0	0	0	0	1	1	1	0	0	0	0	1	0	0
BIEC2-44664	0	1	1	0	1	0	1	1	1	1	2	1	1	1	1	1	1	0	1	1	1	2	1	2	1	2	0	0	0	1	0	0	1	0	2	1	2	1	0	0	1	1	1	1	0	0	0
BIEC2_47382	1	0	1	0	1	1	2	1	1	0	1	1	1	1	0	0	1	0	0	0	1	1	1	0	0	0	1	2	1	1	0	1	1	0	0	1	0	1	0	0	0	1	0	1	1	0	1
BIEC2_44680	0	0	1	0	1	0	2	0	0	0	1	1	0	1	0	0	0	0	0	0	1	1	1	0	0	0	0	1	0	0	0	0	1	0	0	0	0	1	0	0	0	0	0	1	0	0	0
BIEC2_47401	0	0	1	0	1	0	2	1	1	1	2	1	1	1	0	1	1	0	1	1	1	2	1	2	1	2	0	1	0	1	0	0	2	0	1	1	2	2	0	0	2	1	1	2	1	0	0
BIEC2_44685	0	0	1	0	1	0	2	0	0	0	1	1	0	1	0	0	0	0	0	0	1	1	1	0	0	0	0	1	0	0	0	0	1	0	0	0	0	1	0	0	0	0	0	2	0	0	0
BIEC2_44689	0	0	1	0	1	0	2	0	0	0	1	1	0	1	0	0	0	0	0	0	1	1	1	0	0	0	0	1	0	0	0	0	1	0	0	0	0	1	0	0	0	0	0	1	1	0	0
BIEC2_44696	1	1	1	2	1	2	0	1	1	1	0	1	1	1	1	1	1	1	1	1	1	0	1	0	1	0	2	1	1	1	2	1	0	1	1	1	0	0	1	2	0	1	1	0	1	2	2
BIEC2_44697	0	0	0	0	0	0	1	0	0	0	0	0	0	0	0	0	0	0	0	0	0	0	0	0	0	0	0	1	0	0	0	0	1	0	0	0	0	1	0	0	0	0	0	0	1	0	0
BIEC2_44701	0	0	1	0	1	0	2	0	0	0	1	1	0	1	0	0	0	0	1	1	1	2	1	1	0	0	0	1	0	0	0	0	1	0	0	0	0	1	0	0	1	0	0	2	1	0	0
BIEC2-44702	1	1	1	2	1	2	0	1	1	1	0	1	1	1	1	1	1	1	1	1	1	0	1	0	1	0	2	1	1	1	2	1	0	1	1	1	0	0	1	2	0	1	1	0	1	2	2
BIEC2_44711	1	1	0	0	0	0	0	1	1	1	1	0	1	0	1	1	1	1	0	0	0	0	0	1	1	2	0	0	1	1	0	1	1	1	1	1	2	1	1	0	2	1	1	0	0	0	0
BIEC2_44721	1	1	0	0	0	1	0	2	2	1	1	0	2	0	1	1	2	0	1	1	0	1	0	2	2	2	1	2	1	2	0	1	1	1	2	2	2	2	0	0	1	2	1	0	0	0	1
BIEC2_44724	1	0	0	0	0	0	0	0	0	0	0	0	0	0	0	0	0	1	0	0	0	0	0	0	0	0	0	0	1	0	0	1	0	0	0	0	0	0	1	0	0	0	0	0	0	0	0
BIEC2_44731	1	1	1	0	2	1	1	0	0	1	1	2	0	2	2	1	0	1	0	0	1	2	2	1	1	0	0	0	1	0	0	1	0	1	1	0	0	0	2	1	0	0	0	1	2	2	0
BIEC2_44732	1	0	0	0	0	0	0	0	0	0	0	0	0	0	0	0	0	1	0	0	0	0	0	0	0	0	0	0	1	0	0	1	0	0	0	0	0	0	1	0	0	0	0	0	0	0	0
BIEC2_44733	1	0	0	0	0	0	0	0	0	0	0	0	0	0	0	0	0	1	0	0	0	0	0	0	0	0	0	0	1	0	0	1	0	0	0	0	0	0	1	0	0	0	0	0	0	0	0
BIEC2-44751	1	0	1	1	0	0	0	1	1	1	0	0	1	0	0	1	1	2	1	0	1	0	0	0	1	1	0	0	1	1	1	NA	1	0	1	1	2	NA	1	1	0	1	0	0	0	0	1
BIEC2_44771	0	0	2	1	2	0	1	0	0	1	1	2	0	2	1	1	0	1	1	0	2	1	2	0	0	0	0	0	0	0	1	0	0	2	0	0	0	0	1	1	1	0	0	1	1	2	1
BIEC2-44788	0	1	1	1	0	0	1	1	1	1	0	0	1	0	1	1	1	1	1	0	1	1	0	1	2	1	0	1	0	1	1	0	2	0	2	1	2	2	0	1	0	1	0	1	0	0	1
UKUL180	0	1	0	0	0	0	1	0	0	0	0	0	0	0	1	0	0	0	0	0	0	0	0	0	0	0	0	1	0	0	0	0	1	0	0	0	0	1	0	0	0	0	0	1	0	0	0
BIEC2_47536	2	1	0	0	0	1	0	1	1	0	0	0	1	0	1	0	1	1	0	0	0	0	0	0	1	0	1	1	2	1	0	2	0	0	1	1	0	0	1	0	2	1	0	0	0	0	1
BIEC2_44823	0	0	0	0	1	0	0	0	0	1	0	1	0	1	1	1	0	0	0	0	0	0	1	0	0	0	0	0	0	0	0	0	0	1	0	0	0	0	1	0	0	0	0	0	2	2	0
UKUL183	1	1	0	0	0	1	0	1	1	0	0	0	1	0	1	0	1	0	0	0	0	0	0	0	0	0	1	1	1	1	0	1	0	1	0	1	0	0	0	0	0	1	0	0	0	0	1
UKUL184	1	0	0	0	0	0	0	0	0	0	0	0	0	0	0	0	0	1	0	0	0	0	0	0	0	0	0	0	1	0	0	1	0	0	0	0	0	0	1	0	0	0	0	0	0	0	0
UKUL191	1	0	0	0	0	0	0	0	0	0	0	0	0	0	0	0	0	1	0	0	0	0	0	0	0	0	0	0	1	0	0	1	0	0	1	0	0	0	1	0	0	0	0	0	0	0	0
BIEC2_44839	0	0	0	0	0	1	1	1	1	1	0	1	1	0	0	1	1	0	1	1	0	0	0	0	2	1	0	1	0	1	0	0	2	1	1	1	2	2	0	1	0	1	1	1	0	0	0
BIEC2_44848	1	1	2	2	1	0	1	0	0	0	2	0	0	1	0	0	0	NA	1	1	2	2	1	2	0	1	1	0	1	0	NA	1	0	0	0	0	0	0	1	1	2	0	1	1	0	0	1
BIEC2_44853	0	0	0	0	0	1	1	1	1	1	0	1	1	0	0	1	1	0	1	1	0	0	0	0	2	1	0	1	0	1	0	0	2	1	1	1	2	2	0	1	0	1	1	1	0	0	0
BIEC2_44855	0	0	0	0	0	1	1	1	1	1	0	1	1	0	0	1	1	0	1	1	0	1	0	1	2	1	0	1	0	1	0	0	2	0	1	1	2	2	0	1	0	1	1	1	0	0	0
BIEC2_44856	0	0	0	0	1	0	0	0	0	1	1	1	0	1	1	1	0	0	0	0	0	0	1	1	0	1	0	0	0	0	0	0	0	1	0	0	0	0	1	0	1	0	1	0	1	2	0
BIEC2-44857	1	0	1	1	0	0	0	0	0	0	0	0	0	0	0	0	0	2	1	0	1	0	0	0	0	0	0	0	1	0	1	1	0	1	0	0	0	0	1	1	0	0	0	0	0	0	1
BIEC2_44864	1	0	1	1	1	0	0	0	0	1	1	1	0	1	1	1	0	2	1	0	1	0	1	1	0	1	0	0	1	0	1	1	0	1	1	0	0	0	2	1	1	0	1	0	1	2	1
BIEC2_44865	0	0	0	0	0	1	1	1	1	1	0	1	1	0	0	1	1	0	1	1	0	1	0	1	2	1	0	1	0	1	0	0	2	0	1	1	2	2	0	1	0	1	1	1	0	0	0
BIEC2_44866	0	0	0	0	0	1	1	1	1	1	0	1	1	0	0	1	1	0	1	1	0	1	0	1	2	1	0	1	0	1	0	0	2	0	1	1	2	2	0	1	0	1	1	1	0	0	0
BIEC2_44884	0	0	0	0	1	0	0	0	0	1	0	1	0	1	1	1	0	0	1	1	0	0	1	0	0	0	0	0	0	0	0	0	0	1	0	0	0	0	1	0	0	0	1	0	1	2	0
UKUL196	1	0	1	1	0	0	0	0	0	0	0	0	0	0	0	0	0	2	1	0	1	0	0	0	0	0	0	0	1	0	1	1	0	1	0	0	0	0	1	1	0	0	0	0	1	0	1
BIEC2_44905	1	0	1	1	0	0	0	0	0	0	1	0	0	0	0	0	0	2	1	0	1	0	0	1	0	1	0	0	1	0	1	1	0	0	0	0	0	0	1	1	1	0	1	0	1	0	1
BIEC2_44910	1	0	1	1	0	0	0	0	0	0	1	0	0	0	0	0	0	2	1	0	1	0	0	1	0	1	0	0	1	0	1	1	0	1	0	0	0	0	1	1	1	0	1	0	1	0	1
BIEC2_44912	1	0	1	1	0	1	0	0	0	0	0	0	0	0	0	0	0	2	2	1	1	0	0	0	0	0	0	1	1	0	1	1	0	1	1	0	0	1	1	2	0	0	0	0	1	0	1
BIEC2_44913	1	0	1	1	0	1	0	0	0	0	0	0	0	0	0	0	0	2	2	1	1	0	0	0	0	0	0	1	1	0	1	1	0	1	1	0	0	1	1	2	0	0	0	0	1	0	1
BIEC2_44914	1	0	1	1	0	1	0	0	0	0	0	0	0	0	0	0	0	2	2	1	1	0	0	0	0	0	0	1	1	0	1	1	0	1	1	0	0	1	1	2	0	0	0	0	1	0	1
BIEC2_44924	0	0	0	0	0	1	0	0	0	0	0	0	0	0	0	0	0	0	1	1	0	0	0	0	0	0	0	1	0	0	0	0	0	0	0	0	0	1	0	1	0	0	0	0	0	0	0
BIEC2_44930	1	1	1	0	2	2	1	1	1	1	1	1	1	2	2	1	1	0	1	1	1	1	2	0	0	0	1	2	1	1	0	1	0	1	0	1	0	1	1	1	1	1	1	1	1	2	1
BIEC2_44933	1	0	1	1	0	0	0	0	0	0	0	0	0	0	0	0	0	2	1	0	1	0	0	0	0	0	0	0	1	0	1	1	0	1	0	0	0	0	1	1	0	0	0	0	1	0	1
BIEC2_44934	0	1	2	1	2	1	1	0	0	1	1	1	0	2	2	1	0	1	2	1	2	2	2	1	0	0	0	0	0	0	1	1	0	2	0	0	0	0	1	2	1	0	1	1	1	2	1
BIEC2_44935	0	0	1	1	1	1	0	0	0	1	0	1	0	1	1	1	0	1	2	1	1	0	1	0	0	0	0	0	0	0	1	1	0	2	0	0	0	0	1	2	0	0	1	0	1	2	1
BIEC2_47666	0	0	1	1	1	1	0	0	0	1	0	1	0	1	1	1	0	1	2	1	1	0	1	0	0	0	0	0	0	0	1	1	0	1	0	0	0	0	1	2	0	0	1	0	1	2	1
BIEC2-44949	1	1	0	1	0	1	1	1	1	1	1	1	1	0	0	1	1	1	1	2	0	1	0	2	2	2	1	1	1	1	1	0	2	0	2	1	2	2	1	1	1	1	1	1	1	0	0
BIEC2_47677	0	1	2	1	2	0	2	0	0	1	1	1	0	2	2	1	0	1	1	0	2	1	2	0	0	0	0	0	0	0	1	1	1	2	0	0	0	0	1	1	1	0	1	2	1	2	1
BIEC2_44966	0	0	1	0	1	0	1	0	0	0	1	0	0	1	0	0	0	0	1	1	1	1	1	0	0	0	0	0	0	0	0	0	0	0	0	0	0	0	0	0	1	0	0	1	0	0	0
BIEC2-44976	0	1	1	1	1	1	2	0	0	0	2	0	0	1	0	0	0	0	0	1	1	1	1	1	0	1	1	0	0	0	1	0	1	1	1	0	0	0	0	1	2	0	1	2	1	0	0
BIEC2_44994	1	0	1	1	1	0	0	0	0	1	0	1	0	1	1	1	0	2	1	0	1	1	1	1	0	0	0	1	1	0	1	1	0	1	0	0	0	1	2	1	0	0	1	0	1	2	1
BIEC2_45006	1	0	0	0	0	0	0	0	0	0	0	0	0	0	0	0	0	1	0	0	0	0	0	0	0	0	0	1	1	0	0	0	0	0	0	0	0	1	1	0	0	0	0	0	0	0	0
BIEC2_45008	1	1	1	1	1	1	2	0	0	0	2	0	0	1	0	0	0	1	1	2	1	1	1	1	1	1	1	1	1	0	1	0	1	1	1	0	0	1	1	1	2	0	1	2	1	0	0
BIEC2_45011	0	0	0	0	0	0	1	0	0	0	0	0	0	0	0	0	0	0	1	1	0	0	0	0	0	0	0	0	0	0	0	0	1	0	0	0	0	0	0	0	0	0	0	1	0	0	0
BIEC2_45015	0	0	0	0	0	0	0	1	1	1	0	1	1	0	0	1	1	0	0	0	0	0	0	0	1	1	0	0	0	1	0	0	1	0	1	1	2	1	0	0	0	1	0	0	0	0	0
BIEC2_45042	0	2	1	1	1	0	2	1	1	1	2	1	1	1	1	1	1	0	1	2	1	1	1	1	2	2	1	0	0	1	1	0	2	1	1	1	2	1	0	0	2	1	1	2	0	0	0
BIEC2_45047	0	2	1	1	1	0	1	0	0	0	2	0	0	1	1	0	0	0	1	2	1	1	1	1	1	1	1	0	0	0	1	0	0	1	0	0	0	0	0	0	2	0	1	1	0	0	0
BIEC2_47794	1	0	0	0	0	0	0	0	0	0	0	0	0	0	0	0	0	1	1	1	0	0	0	0	0	0	0	1	0	0	0	0	0	0	0	0	0	1	0	0	0	0	0	0	1	0	0
BIEC2_45069	1	0	0	0	0	2	0	1	1	0	1	0	1	0	0	0	1	0	0	0	0	0	0	1	1	1	1	1	1	1	0	1	0	1	0	1	0	0	0	1	1	1	1	0	0	0	1
BIEC2_45084	0	0	1	1	1	1	0	0	0	1	0	1	0	1	1	1	0	1	1	0	1	1	1	1	0	0	0	0	1	0	1	1	0	1	0	0	0	0	2	2	0	0	1	0	1	2	1
BIEC2_45086	0	0	1	1	1	1	0	0	0	1	0	1	0	1	1	1	0	1	1	0	1	1	1	1	0	0	0	0	1	0	1	1	0	1	0	0	0	0	2	2	0	0	1	0	1	2	1
BIEC2_45095	1	0	0	0	0	0	0	0	0	0	0	0	0	0	0	0	0	1	0	0	0	0	0	0	1	0	0	1	0	0	0	0	0	0	0	0	0	1	0	0	0	0	0	0	1	0	0
BIEC2_47837	1	1	1	0	1	0	2	0	0	0	1	0	0	1	1	0	0	1	0	1	1	1	1	0	1	0	0	1	0	0	0	0	1	0	1	0	0	1	0	0	1	0	0	2	1	0	0
BIEC2_45140	1	0	0	0	0	0	0	0	0	0	0	0	0	0	0	0	0	1	0	1	0	0	0	0	1	0	0	1	0	0	0	0	0	0	0	0	0	1	0	0	0	0	0	0	0	0	0
BIEC2_45146	1	0	0	0	0	0	0	0	0	0	0	0	0	0	0	0	0	1	0	0	0	0	0	0	1	0	0	1	0	0	0	0	0	0	0	0	0	1	0	0	0	0	0	0	0	0	0
BIEC2_45149	1	2	1	1	1	1	1	1	1	0	1	0	1	1	1	0	1	0	0	2	1	1	1	0	0	0	2	1	1	1	1	1	0	1	0	1	0	0	0	0	1	1	0	1	1	0	1
BIEC2_45155	1	1	0	1	0	1	0	1	1	0	0	0	1	0	0	0	1	0	0	2	0	0	0	0	0	0	2	1	1	1	1	1	0	0	0	1	0	0	0	0	0	1	0	0	0	0	1
BIEC2_45163	1	0	0	0	0	1	0	1	1	0	0	0	1	0	0	0	1	0	0	0	0	0	0	0	0	0	1	1	1	1	0	1	0	0	0	1	0	0	0	0	0	1	0	0	0	0	1
BIEC2_47907	0	1	0	1	0	0	1	0	0	1	0	1	0	1	1	1	0	0	1	1	0	0	1	0	0	0	1	0	0	0	1	1	1	1	1	0	0	0	1	0	0	0	0	1	1	2	0
BIEC2_45187	1	0	2	1	2	1	1	0	0	0	1	0	0	1	0	0	0	2	1	1	2	2	1	1	1	0	0	1	1	0	1	0	0	0	0	0	0	1	1	2	1	0	1	1	1	0	1
BIEC2_45196	1	0	0	0	0	0	1	0	0	0	1	0	0	0	0	0	0	1	0	0	0	0	0	1	0	1	0	1	0	0	0	0	1	0	0	0	0	1	0	0	1	0	1	1	0	0	0
BIEC2_45198	0	1	1	2	1	1	0	0	0	0	0	0	0	0	0	0	0	1	1	2	1	0	0	0	0	0	1	0	1	0	2	0	0	0	1	0	0	0	1	2	0	0	1	0	1	0	1
BIEC2-45202	0	1	1	2	1	1	0	0	0	0	0	0	0	0	0	0	0	1	1	2	1	0	0	0	0	0	1	0	1	0	2	0	0	0	1	0	0	0	1	2	0	0	1	0	1	0	1
BIEC2_45209	1	0	0	0	0	0	1	0	0	1	1	1	0	1	1	1	0	1	1	0	0	0	1	1	0	1	0	1	0	0	0	1	1	1	0	0	0	1	1	0	1	0	1	1	1	2	0
BIEC2_45211	0	2	1	2	1	1	0	0	0	0	0	0	0	0	1	0	0	1	1	2	1	0	0	0	0	0	1	0	1	0	2	0	0	1	1	0	0	0	1	2	0	0	1	0	1	0	1
BIEC2_45214	1	0	1	1	1	1	1	1	1	1	1	1	1	0	0	1	1	2	1	0	1	1	0	2	1	2	0	1	1	1	1	0	2	0	1	1	2	2	1	2	1	1	1	1	0	0	1
BIEC2-45215	0	0	0	0	0	0	1	1	1	1	0	1	1	0	0	1	1	0	0	0	0	1	0	1	1	1	0	NA	0	1	0	0	2	0	1	1	2	1	0	0	0	1	0	1	0	0	0
BIEC2-45220	0	1	0	1	0	0	0	0	0	1	0	1	0	1	1	1	0	0	1	2	0	0	1	0	0	0	1	0	0	0	1	1	0	1	1	0	0	0	1	0	0	0	1	0	2	2	0
BIEC2_45222	0	0	1	1	1	1	0	0	0	0	0	0	0	0	0	0	0	1	1	0	1	0	0	0	0	0	0	0	1	0	1	0	0	0	0	0	0	0	1	2	0	0	0	0	0	0	1
BIEC2_45235	0	0	0	1	0	0	0	1	1	1	0	1	1	0	0	1	1	0	0	1	0	1	0	1	1	1	1	0	0	1	1	0	1	0	2	1	2	1	0	0	0	1	0	0	0	0	0
BIEC2_45255	0	0	0	1	0	0	0	1	1	1	0	1	1	0	0	1	1	0	0	1	0	1	0	1	1	1	1	0	0	1	1	0	1	0	2	1	2	1	0	0	0	1	0	0	0	0	0
BIEC2_48010	1	2	1	0	1	1	1	1	1	0	1	0	1	1	1	0	1	0	0	0	1	1	1	0	1	0	1	1	1	1	0	1	0	1	0	1	0	0	0	0	1	1	0	1	1	0	1
BIEC2_45289	0	0	0	1	0	0	1	1	1	1	1	1	1	0	0	1	1	0	0	2	0	1	0	2	1	2	1	0	0	1	1	0	2	0	2	1	2	1	0	0	1	1	2	1	0	0	0
BIEC2_45291	0	1	1	2	1	1	1	0	0	0	0	0	0	0	1	0	0	1	1	1	1	0	0	0	0	0	1	0	1	0	2	0	1	1	1	0	0	0	1	2	0	0	0	1	1	0	1
BIEC2_45294	1	1	1	0	1	1	1	1	1	1	1	1	1	2	1	1	1	0	1	0	1	1	2	0	1	0	1	1	1	1	0	2	0	1	0	1	0	0	1	0	1	1	0	1	1	2	1
BIEC2_45299	0	0	0	0	0	0	0	NA	1	1	1	1	1	0	0	1	1	0	0	0	0	1	0	2	1	2	0	0	0	1	0	0	1	0	1	1	2	1	0	0	1	1	1	0	0	0	0
BIEC2_45300	0	0	0	0	0	0	1	1	1	1	1	1	1	0	0	1	1	0	0	0	0	1	0	2	1	2	0	0	0	1	0	0	2	0	1	1	2	1	0	0	1	1	1	1	0	0	0
BIEC2_45303	1	0	0	1	0	0	0	1	1	1	1	1	1	0	0	1	1	1	0	1	0	1	0	2	1	2	1	1	0	1	1	0	1	0	2	1	2	2	0	0	1	1	1	0	0	0	0
BIEC2_45305	0	1	1	1	1	1	0	0	0	0	0	0	0	0	1	0	0	1	1	0	1	0	0	0	0	0	0	0	1	0	1	0	0	0	0	0	0	0	1	2	0	0	0	0	1	0	1
BIEC2_45315	2	1	1	0	1	1	NA	1	1	0	NA	0	1	1	0	0	1	1	0	1	1	1	1	0	1	0	1	2	1	1	0	1	0	0	0	1	0	1	0	0	1	1	1	1	0	0	1
BIEC2_45333	0	1	1	1	1	1	0	0	0	0	0	0	0	0	1	0	0	1	1	0	1	0	0	0	0	0	0	0	1	0	1	0	0	1	0	0	0	0	1	2	0	0	0	0	1	0	1
BIEC2_45339	0	1	1	1	1	1	0	0	0	0	0	0	0	0	1	0	0	1	1	0	1	0	0	0	0	0	0	0	1	0	1	0	0	1	0	0	0	0	1	2	0	0	0	0	1	0	1
BIEC2_48115	1	0	0	1	0	1	1	2	2	1	1	1	2	0	0	1	2	0	0	1	0	0	0	1	2	2	2	1	1	2	1	1	1	0	2	2	2	1	0	0	2	2	1	0	1	0	1
BIEC2_45387	0	0	0	0	0	0	0	1	1	1	0	1	1	0	0	1	1	0	0	0	0	0	0	0	1	1	0	0	0	1	0	0	1	0	1	1	2	1	0	0	0	1	0	0	1	0	0
BIEC2_45402	0	0	0	0	0	0	0	0	0	0	1	0	0	0	0	0	0	0	0	0	0	0	0	1	0	1	0	0	0	0	0	0	0	0	0	0	0	0	0	0	1	0	1	0	0	0	0
BIEC2_48143	1	1	0	1	0	1	1	1	1	0	0	0	1	0	1	0	1	0	0	1	0	0	0	0	1	0	2	1	1	1	1	1	0	0	1	1	0	0	0	0	1	1	0	0	0	0	1
BIEC2_48168	0	1	0	1	0	0	1	0	0	0	1	0	0	0	1	0	0	0	0	1	0	0	0	1	0	1	1	0	0	0	1	0	0	0	1	0	0	0	0	0	1	0	1	0	0	0	0
BIEC2_48255	0	1	0	0	0	0	0	0	0	0	1	0	0	0	1	0	0	0	0	0	0	0	0	1	0	1	0	0	0	0	0	0	0	0	0	0	0	0	0	0	1	0	1	0	0	0	0
TBIEC2_48377	0	2	1	0	1	0	0	0	0	0	2	0	0	1	1	0	0	0	0	0	1	1	1	1	0	1	0	0	0	0	0	0	0	0	0	0	0	0	0	0	1	0	1	1	0	0	0
BIEC2_45649	0	2	1	0	1	0	0	0	0	0	2	0	0	1	1	0	0	0	0	0	1	1	1	1	0	1	0	0	0	0	0	0	0	0	0	0	0	0	0	0	1	0	1	1	0	0	0
TBIEC2_48396	0	1	0	0	0	0	0	0	0	0	1	0	0	0	1	0	0	0	0	0	0	0	0	1	0	1	0	0	0	0	0	0	0	0	0	0	0	0	0	0	1	0	1	0	0	0	0
BIEC2_45660	0	1	0	1	0	0	1	0	0	0	1	0	0	0	1	0	0	0	0	2	0	0	0	1	0	1	1	0	0	0	1	0	0	0	1	0	0	0	0	0	1	0	2	0	0	0	0
BIEC2_48431	1	0	0	0	0	1	0	1	1	0	0	0	1	0	0	0	1	0	0	1	0	0	0	0	1	0	1	1	1	1	0	1	0	0	0	1	0	0	0	0	1	1	1	0	0	0	1
BIEC2_48500	1	1	1	1	1	0	2	0	0	0	1	0	0	1	0	0	0	0	0	2	1	2	1	1	0	0	1	0	0	0	1	0	1	1	1	0	0	0	0	0	0	0	1	2	1	0	0
BIEC2_45782	0	0	1	1	1	1	0	1	1	1	1	1	1	0	0	1	1	2	1	0	1	0	0	1	1	2	0	1	1	1	1	0	1	0	1	1	2	2	1	2	1	1	1	0	0	0	1
BIEC2_45794	0	1	1	0	1	0	0	0	0	0	1	0	0	1	0	0	0	0	0	0	1	2	1	1	0	0	0	0	0	0	0	0	0	0	0	0	0	0	0	0	0	0	0	1	0	0	0
BIEC2_46024	2	2	1	1	1	1	1	1	1	0	1	0	1	1	1	0	1	0	0	2	1	1	1	0	1	0	2	1	1	1	1	1	0	0	0	1	0	0	0	0	1	1	1	1	1	0	1
BIEC2_46047	0	0	1	1	1	1	0	1	1	1	0	1	1	0	0	1	1	2	1	0	1	0	0	0	1	1	0	1	1	1	1	0	1	0	1	1	2	2	1	2	0	1	0	0	0	0	1
BIEC2_46165	0	0	0	0	0	0	1	0	0	1	0	1	0	1	1	1	0	0	1	0	0	1	1	1	0	0	0	0	0	0	0	1	1	2	1	0	0	0	1	0	0	0	0	1	1	2	0
BIEC2_46175	0	0	0	0	0	0	1	0	0	1	0	1	0	1	1	1	0	0	1	0	0	1	1	1	0	0	0	0	0	0	0	1	1	2	1	0	0	0	1	0	0	0	0	1	1	2	0
BIEC2_48938	0	0	0	0	0	0	0	0	0	0	1	0	0	0	0	0	0	0	0	0	0	0	0	1	0	1	0	0	0	0	0	0	0	0	0	0	0	0	0	0	1	0	1	0	0	0	0
BIEC2_46196	2	1	0	0	0	1	0	1	1	0	0	0	1	0	1	0	1	0	0	0	0	0	0	0	1	0	1	1	1	1	0	1	0	0	1	1	0	0	0	0	1	1	0	0	1	0	1
BIEC2_46229	1	1	2	1	2	1	0	1	1	1	1	1	1	1	0	1	1	2	1	1	2	1	1	0	1	1	0	1	1	1	1	0	1	0	1	1	2	2	1	2	0	1	1	1	1	0	1
BIEC2_46316	0	0	1	1	1	1	0	1	1	1	0	1	1	0	0	1	1	1	1	0	1	0	0	0	1	1	0	0	1	1	1	0	1	0	2	1	2	1	1	2	0	1	0	0	0	0	1
BIEC2_46320	0	0	0	1	0	0	1	0	0	0	0	0	0	0	0	0	0	0	0	1	0	0	0	0	0	0	1	0	0	0	1	0	0	0	0	0	0	0	0	0	0	0	0	0	0	0	0
BIEC2_46326	0	0	0	0	0	0	0	0	0	1	1	1	0	1	1	1	0	0	1	0	0	1	1	2	0	1	0	0	0	0	0	1	0	1	0	0	0	0	1	0	1	0	1	0	1	2	0
BIEC2_46327	0	0	0	0	0	0	0	0	0	1	1	1	0	1	1	1	0	0	1	0	0	1	1	2	0	1	0	0	0	0	0	1	0	1	0	0	0	0	1	0	1	0	1	0	1	2	0
BIEC2_46329	0	0	0	0	0	0	0	0	0	1	1	1	0	1	1	1	0	0	1	0	0	1	1	2	0	1	0	0	0	0	0	1	0	1	0	0	0	0	1	0	1	0	1	0	1	2	0
BIEC2_46345	0	0	0	0	0	0	0	0	0	1	1	1	0	1	1	1	0	0	1	0	0	1	1	2	0	1	0	0	0	0	0	1	0	1	0	0	0	0	1	0	1	0	1	0	1	2	0
TBIEC2_49203	0	0	0	0	0	0	0	0	0	1	1	1	0	1	1	1	0	0	1	0	0	1	1	2	0	1	0	0	0	0	0	1	0	1	0	0	0	0	1	0	1	0	1	0	1	2	0
BIEC2_46483	2	0	0	0	0	1	1	1	1	0	0	0	1	0	0	0	1	1	0	0	0	0	0	0	1	0	1	2	1	1	0	1	1	0	0	1	0	1	0	0	1	1	0	1	1	0	1
TBIEC2_49231	0	0	0	0	0	0	0	0	0	1	0	1	0	1	1	1	0	0	1	0	0	0	1	0	0	0	0	0	0	0	0	1	0	1	0	0	0	0	1	0	0	0	0	0	1	2	0
BIEC2-46493	0	1	1	0	1	0	0	0	0	1	1	1	0	2	1	1	0	0	1	0	1	1	2	0	0	0	0	0	0	0	0	1	0	2	0	0	0	0	1	0	0	0	0	1	1	2	0
BIEC2_46496	0	0	0	0	0	0	0	0	0	1	1	1	0	1	1	1	0	0	1	0	0	1	1	2	0	1	0	0	0	0	0	1	0	1	0	0	0	0	1	0	1	0	1	0	1	2	0
BIEC2_46498	1	0	0	0	0	0	0	0	0	0	0	0	0	0	0	0	0	1	0	0	0	0	0	0	0	0	0	1	0	0	0	0	0	0	0	0	0	1	0	0	0	0	0	0	1	0	0
BIEC2_46501	1	0	0	0	0	0	0	0	0	0	0	0	0	0	0	0	0	1	0	0	0	0	0	0	0	0	0	1	0	0	0	0	0	0	0	0	0	1	0	0	0	0	0	0	1	0	0
BIEC2_46502	1	0	0	0	0	0	0	0	0	0	0	0	0	0	0	0	0	1	0	0	0	0	0	0	0	0	0	1	0	0	0	0	0	0	0	0	0	1	0	0	0	0	0	0	1	0	0
BIEC2_46503	1	0	0	0	0	0	0	0	0	0	0	0	0	0	0	0	0	1	0	0	0	0	0	0	0	0	0	1	0	0	0	0	0	0	0	0	0	1	0	0	0	0	0	0	1	0	0
BIEC2_46531	0	0	0	1	0	0	1	0	0	1	1	1	0	1	1	1	0	0	1	2	0	1	1	2	0	1	1	0	0	0	1	1	0	2	1	0	0	0	1	0	1	0	2	0	1	2	0
BIEC2_46534	0	0	0	0	0	0	0	0	0	1	NA	1	0	1	1	1	0	0	1	0	0	1	1	2	0	1	0	0	0	0	0	1	0	1	0	0	0	0	1	0	1	0	1	0	1	2	0
BIEC2_46536	1	0	1	1	1	1	0	1	1	1	0	1	1	0	0	1	1	1	1	0	1	0	0	0	1	1	0	0	1	1	1	0	1	0	1	1	2	1	1	2	0	1	0	0	1	0	1
BIEC2_46689	2	2	1	1	1	1	2	1	1	0	1	0	1	1	1	0	1	1	0	2	1	2	1	1	1	0	2	2	1	1	1	1	1	1	0	1	0	1	0	0	1	1	1	2	1	0	1
BIEC2-46691	2	2	1	1	1	1	2	1	1	0	1	0	1	1	1	0	1	0	0	2	1	2	1	1	1	0	2	2	1	1	1	1	0	1	0	1	0	0	0	0	1	1	1	2	1	0	1
BIEC2-46754	1	2	1	2	1	0	1	0	0	1	2	1	0	2	2	1	0	1	1	2	1	2	2	2	0	1	1	1	0	0	1	1	0	2	1	0	0	1	1	0	1	0	2	1	2	2	0
BIEC2_46763	1	0	1	1	1	1	0	0	0	1	1	1	0	1	1	1	0	1	2	1	1	0	1	1	0	1	0	0	0	0	0	1	0	2	0	0	0	0	1	1	1	0	2	0	2	2	0
BIEC2_46786	1	0	0	0	0	0	0	0	0	0	0	0	0	0	0	0	0	0	0	1	0	0	0	0	0	0	0	0	0	0	0	0	0	1	0	0	0	0	0	0	0	0	1	0	1	0	0
BIEC2_46809	1	0	1	1	1	1	0	0	0	1	1	1	0	1	1	1	0	1	2	1	1	0	1	1	0	1	0	0	1	0	1	1	0	2	0	0	0	0	2	2	1	0	2	0	2	2	1
[truncated: 45,670 more rows]
