# Supplementary material for: Exploring the Influence of Growth-Associated Host Genetics on the Initial Gut Microbiota in Horses
Source: Genes (Basel). 2023 Jun 27;14(7):1354. doi: 10.3390/genes14071354 (PMC10379381; doi:10.3390/genes14071354)
Supplement: Supplementary file 1 [file genes-14-01354-s001.zip › Table S3.xlsx]

## Sheet: SNP
Table S3. Covariates for Matrix eQTL analysis
Covariates	B005E	B0085	B00AF	B0313	B05DF	B068E	B0767	B07FF	B0827	B08DC	B0A08	B0AFD	B0BAF	B0C85	B0ED7	B0F6B	B0F88	B0FB7	B0FE2	B1159	B11F2	B1228	B127E	B1516	B16BD	B1BAF	B1EBB	B3607	B3BDF	B494B	B4977	B68D8	B98E5	BA88F	BA8A4	BB0A1	BC8EE	BCA77	BD196	BFBE7	BFD1A	BFD1D	BFDC6	BFDE8	BFF96	BFFB4	BOCD1
Gender (0: male, 1: female),	0	0	0	1	1	1	1	1	1	1	1	1	1	1	1	1	0	1	1	0	1	0	0	0	1	1	0	0	0	1	0	1	1	1	0	0	1	1	1	1	0	1	1	0	0	0	0
Age (days)	216	136	127	117	135	152	129	155	165	163	148	166	144	145	126	127	162	132	111	123	159	123	130	155	168	173	174	171	168	173	168	178	178	156	168	178	180	110	118	165	142	166	160	116	156	149	161
