# Supplementary material for: Exploring the Influence of Growth-Associated Host Genetics on the Initial Gut Microbiota in Horses
Source: Genes (Basel). 2023 Jun 27;14(7):1354. doi: 10.3390/genes14071354 (PMC10379381; doi:10.3390/genes14071354)
Supplement: Supplementary file 1 [file genes-14-01354-s001.zip › Table S4.xlsx]

## Sheet: Sheet1
Table S4. Details of 31 associations between growth associated variants and gut microbiota
GGP Equine Arrays	Horse QTLdb (QTL_ID)	Growth associated variants (rsID)	Chr.	Position (EquCab2.0)	Type of variants	Nearest genes (Equcab2.0, Ensembl release 94)	Non-effective allele	Effective allele	Effective allele frequency	Associated taxa	Full taxonomic path (SILVA 132)	Horse growth-related taxa in ADDAGMA database	Matrix eQTL (model LINEAR)				Mean relative abundance (n=47)	Sample prevalence (n=47)
													beta	t-stat	p-value	FDR (Benjamini–Hochberg)
BIEC2_478162	166175	rs68704438	2	53350245	intergenic	ADAM7 (distance=127847)	C	A	0.319149	c__Coriobacteriia	D_0__Bacteria;D_1__Actinobacteria;D_2__Coriobacteriia	yes (Coriobacteriia)	0.0155613	4.29128	9.89989e-05	0.22291	0.00261775	0.93617
BIEC2_478162	166175	rs68704438	2	53350245	intergenic	ADAM7 (distance=127847)	C	A	0.319149	o__Coriobacteriales	D_0__Bacteria;D_1__Actinobacteria;D_2__Coriobacteriia;D_3__Coriobacteriales	yes (Coriobacteriales)	0.0155613	4.29128	9.89989e-05	0.22291	0.00261775	0.93617
BIEC2-775049	166093	rs68550859	3	27854550	intergenic	DYNLRB2 (distance=611501)	C	T	0.0957447	g__Tepidimicrobium	D_0__Bacteria;D_1__Firmicutes;D_2__Clostridia;D_3__Clostridiales;D_4__Family XI;D_5__Tepidimicrobium	yes (Firmicutes)	0.00968049	4.5465	4.4017e-05	0.147212	5.48011e-05	0.212766
BIEC2-775049	166093	rs68550859	3	27854550	intergenic	DYNLRB2 (distance=611501)	C	T	0.0957447	f__gut metagenome	D_0__Bacteria;D_1__Tenericutes;D_2__Mollicutes;D_3__Izimaplasmatales;D_4__gut metagenome	no	-0.0121775	-4.38755	7.30391e-05	0.190667	0.000201496	0.702128
BIEC2-775049	166093	rs68550859	3	27854550	intergenic	DYNLRB2 (distance=611501)	C	T	0.0957447	g__gut metagenome	D_0__Bacteria;D_1__Tenericutes;D_2__Mollicutes;D_3__Izimaplasmatales;D_4__gut metagenome;D_5__gut metagenome	no	-0.0121775	-4.38755	7.30391e-05	0.190667	0.000201496	0.702128
BIEC2-775049	166093	rs68550859	3	27854550	intergenic	DYNLRB2 (distance=611501)	C	T	0.0957447	s__gut metagenome	D_0__Bacteria;D_1__Tenericutes;D_2__Mollicutes;D_3__Izimaplasmatales;D_4__gut metagenome;D_5__gut metagenome;D_6__gut metagenome	no	-0.0121775	-4.38755	7.30391e-05	0.190667	0.000201496	0.702128
BIEC2-775049	166093	rs68550859	3	27854550	intergenic	DYNLRB2 (distance=611501)	C	T	0.0957447	c__Methanobacteria	D_0__Archaea;D_1__Euryarchaeota;D_2__Methanobacteria	no	0.0315156	4.37461	7.60963e-05	0.194285	0.00178941	0.93617
BIEC2-775049	166093	rs68550859	3	27854550	intergenic	DYNLRB2 (distance=611501)	C	T	0.0957447	o__Methanobacteriales	D_0__Archaea;D_1__Euryarchaeota;D_2__Methanobacteria;D_3__Methanobacteriales	no	0.0315156	4.37461	7.60963e-05	0.194285	0.00178941	0.93617
BIEC2-775049	166093	rs68550859	3	27854550	intergenic	DYNLRB2 (distance=611501)	C	T	0.0957447	f__Methanobacteriaceae	D_0__Archaea;D_1__Euryarchaeota;D_2__Methanobacteria;D_3__Methanobacteriales;D_4__Methanobacteriaceae	no	0.0315156	4.37461	7.60963e-05	0.194285	0.00178941	0.93617
BIEC2-775049	166093	rs68550859	3	27854550	intergenic	DYNLRB2 (distance=611501)	C	T	0.0957447	g__Methanobrevibacter	D_0__Archaea;D_1__Euryarchaeota;D_2__Methanobacteria;D_3__Methanobacteriales;D_4__Methanobacteriaceae;D_5__Methanobrevibacter	no	0.0315156	4.37461	7.60963e-05	0.194285	0.00178941	0.93617
BIEC2-984493	166057	rs68689852	7	19856060	intergenic	C7H11orf53 (distance=24355)	C	T	0.297872	p__Proteobacteria	D_0__Bacteria;D_1__Proteobacteria	yes (Proteobacteria)	0.0691377	4.29189	9.88098e-05	0.222657	0.0278164	1
BIEC2_1029305	165877	rs68750361	8	11014804	intronic	PIWIL3	A	G	0.255319	f__P3OB-42	D_0__Bacteria;D_1__Proteobacteria;D_2__Deltaproteobacteria;D_3__Myxococcales;D_4__P3OB-42	yes (Proteobacteria)	0.0117855	4.21687	0.000125049	0.248774	0.000197241	0.446809
BIEC2_1063907	166159	rs68752065	8	80578958	intergenic	SERPINB8 (distance=249204)	T	C	0.489362	o__Anaeroplasmatales	D_0__Bacteria;D_1__Tenericutes;D_2__Mollicutes;D_3__Anaeroplasmatales	no	-0.0105666	-4.34711	8.30152e-05	0.203729	0.000834887	0.93617
BIEC2_1063907	166159	rs68752065	8	80578958	intergenic	SERPINB8 (distance=249204)	T	C	0.489362	f__Anaeroplasmataceae	D_0__Bacteria;D_1__Tenericutes;D_2__Mollicutes;D_3__Anaeroplasmatales;D_4__Anaeroplasmataceae	no	-0.0105666	-4.34711	8.30152e-05	0.203729	0.000834887	0.93617
BIEC2_1063907	166159	rs68752065	8	80578958	intergenic	SERPINB8 (distance=249204)	T	C	0.489362	g__Anaeroplasma	D_0__Bacteria;D_1__Tenericutes;D_2__Mollicutes;D_3__Anaeroplasmatales;D_4__Anaeroplasmataceae;D_5__Anaeroplasma	no	-0.0105666	-4.34711	8.30152e-05	0.203729	0.000834887	0.93617
BIEC2-126344	166068	rs68837751	10	57951770	intergenic	OSTM1 (distance=10132)	A	G	0.244681	g__Schwartzia	D_0__Bacteria;D_1__Firmicutes;D_2__Negativicutes;D_3__Selenomonadales;D_4__Veillonellaceae;D_5__Schwartzia	yes (Veillonellaceae)	-0.00786608	-4.27707	0.000103525	0.227768	0.000391509	0.851064
BIEC2_213406	165959	rs68952503	13	16559147	intergenic	GALNT17 (distance=290122)	G	A	0.191489	g__Schwartzia	D_0__Bacteria;D_1__Firmicutes;D_2__Negativicutes;D_3__Selenomonadales;D_4__Veillonellaceae;D_5__Schwartzia	yes (Veillonellaceae)	-0.00996734	-4.25178	0.000112087	0.236705	0.000391509	0.851064
BIEC2_213406	165959	rs68952503	13	16559147	intergenic	GALNT17 (distance=290122)	G	A	0.191489	g__Desulfovibrio	D_0__Bacteria;D_1__Proteobacteria;D_2__Deltaproteobacteria;D_3__Desulfovibrionales;D_4__Desulfovibrionaceae;D_5__Desulfovibrio	yes (Proteobacteria)	-0.0137271	-4.34306	8.40845e-05	0.205255	0.00115976	0.957447
BIEC2_289433	166239	rs68993731	15	14742828	intergenic	ANAPC1 (distance=98766)	T	C	0.0638298	f__Marinilabiliaceae	D_0__Bacteria;D_1__Bacteroidetes;D_2__Bacteroidia;D_3__Bacteroidales;D_4__Marinilabiliaceae	no	0.0589916	4.56118	4.19947e-05	0.142888	0.00191738	0.255319
BIEC2_374768	165828	rs69057439	17	28436592	intronic	VWA8	T	C	0.159574	p__Proteobacteria	D_0__Bacteria;D_1__Proteobacteria	yes (Proteobacteria)	0.0758726	4.56843	4.10296e-05	0.141063	0.0278164	1
BIEC2_374768	165828	rs69057439	17	28436592	intronic	VWA8	T	C	0.159574	c__Gammaproteobacteria	D_0__Bacteria;D_1__Proteobacteria;D_2__Gammaproteobacteria	yes (Proteobacteria)	0.0789644	4.23534	0.00011802	0.242177	0.0193516	1
BIEC2_374768	165828	rs69057439	17	28436592	intronic	VWA8	T	C	0.159574	o__Aeromonadales	D_0__Bacteria;D_1__Proteobacteria;D_2__Gammaproteobacteria;D_3__Aeromonadales	yes (Proteobacteria)	0.0843199	4.32601	8.87346e-05	0.210271	0.0167578	1
BIEC2_374768	165828	rs69057439	17	28436592	intronic	VWA8	T	C	0.159574	f__Succinivibrionaceae	D_0__Bacteria;D_1__Proteobacteria;D_2__Gammaproteobacteria;D_3__Aeromonadales;D_4__Succinivibrionaceae	yes (Proteobacteria)	0.0843199	4.32601	8.87346e-05	0.210271	0.0167578	1
BIEC2_377382	165828	rs69099206	17	47557662	intergenic	KLF12 (distance=234426)	T	C	0.0531915	f__Atopobiaceae	D_0__Bacteria;D_1__Actinobacteria;D_2__Coriobacteriia;D_3__Coriobacteriales;D_4__Atopobiaceae	yes (Coriobacteriales)	0.0118803	4.68652	2.80607e-05	0.112231	5.58699e-05	0.297872
BIEC2_417010	147721	rs69196546	18	64391698	intergenic	TFPI (distance=127089)	A	G	0.12766	g__Catenisphaera	D_0__Bacteria;D_1__Firmicutes;D_2__Erysipelotrichia;D_3__Erysipelotrichales;D_4__Erysipelotrichaceae;D_5__Catenisphaera	yes (Firmicutes)	0.0204319	4.79754	1.95898e-05	0.093189	0.000754876	0.702128
BIEC2_438994	147732	rs69127732	18	66862437	intronic	MFSD6	A	G	0.351064	o__Mollicutes RF39	D_0__Bacteria;D_1__Tenericutes;D_2__Mollicutes;D_3__Mollicutes RF39	no	0.0170481	4.84143	1.69857e-05	0.0880914	0.0013708	0.978723
BIEC2_438994	147732	rs69127732	18	66862437	intronic	MFSD6	A	G	0.351064	p__Firmicutes	D_0__Bacteria;D_1__Firmicutes	yes (Firmicutes)	-0.0996797	-4.44264	6.13176e-05	0.174767	0.454241	1
BIEC2_438994	147732	rs69127732	18	66862437	intronic	MFSD6	A	G	0.351064	f__Streptococcaceae	D_0__Bacteria;D_1__Firmicutes;D_2__Bacilli;D_3__Lactobacillales;D_4__Streptococcaceae	yes (Bacilli)	-0.153361	-4.22839	0.000120616	0.243761	0.0867979	1
BIEC2_438994	147732	rs69127732	18	66862437	intronic	MFSD6	A	G	0.351064	g__Streptococcus	D_0__Bacteria;D_1__Firmicutes;D_2__Bacilli;D_3__Lactobacillales;D_4__Streptococcaceae;D_5__Streptococcus	yes (Bacilli)	-0.153361	-4.22839	0.000120616	0.243761	0.0867979	1
BIEC2_660594	166140	rs69285655	25	13642645	intergenic	KLF4 (distance=478415)	G	A	0.265957	f__Bacteroidales UCG-001	D_0__Bacteria;D_1__Bacteroidetes;D_2__Bacteroidia;D_3__Bacteroidales;D_4__Bacteroidales UCG-001	no	0.0390124	4.26544	0.000107379	0.23202	0.0194424	1
BIEC2_673367	165858	rs69253686	25	37024409	intergenic	LCN1 (distance=209537)	G	A	0.393617	f__Coriobacteriales Incertae Sedis	D_0__Bacteria;D_1__Actinobacteria;D_2__Coriobacteriia;D_3__Coriobacteriales;D_4__Coriobacteriales Incertae Sedis	yes (Coriobacteriales)	-0.0128965	-4.33956	8.50193e-05	0.206223	0.00068513	0.787234
